# Supplementary material for: (Chlorido/bromido)[(1,2,5,6-η)-cyclo­octa-1,5-diene](4-isopropyl-1-methyl-1,2,4-triazol-5-yl­idene)rhodium(I)
Source: IUCrdata. 2021 Aug 13;6(Pt 8):x210811. doi: 10.1107/S2414314621008117 (PMC9462365; doi:10.1107/S2414314621008117)
Supplement: Supplementary file 1 [file x-06-x210811-sup1.cif]

##############################################################################
#                                                                            #
# This CIF contains the data for a data article accepted for                 #
# publication in IUCrData. It conforms to the requirements of                #
# Notes for Authors for IUCrData, and has been                               #
# peer reviewed under the auspices of IUCrData.                              #
#                                                                            #
# Full details of the Crystallographic Information File format               #
# are given in the paper "The Crystallographic Information File (CIF):       #
# a New Standard Archive File for Crystallography" by S. R. Hall, F. H.      #
# Allen and I. D. Brown [Acta Cryst. (1991), A47, 655-685].                  #
#                                                                            #
# The current version of the core CIF dictionary is obtainable from          #
# ftp://ftp.iucr.org/pub/cif_core.dic.                                       #
#                                                                            #
# Software is freely available for graphical display of the structure(s)     #
# in this CIF. For information consult the CIF software page                 #
# http://www.iucr.org/resources/cif/software.                                #
#                                                                            #
# This file may be used for bona fide research purposes within the           #
# scientific community so long as proper attribution is given to the data    # 
# article from which it was obtained.                                        #
#                                                                            #
##############################################################################
data_I
_database_code_depnum_ccdc_archive 'CCDC 2101889'
_audit_creation_method
;
Olex2 1.3
(compiled 2020.11.12 svn.r5f609507 for OlexSys, GUI svn.r6272)
;
_journal_date_recd_electronic     2021-07-22
_journal_date_accepted     2021-08-06
_journal_name_full     'IUCrData'
_journal_year     2021
_journal_volume     6
_journal_issue      8
_journal_page_first     0
_journal_page_last     0
_journal_paper_category     HM
_journal_paper_doi     10.1107/S2414314621008117
_journal_coeditor_code     WM4151
_publ_contact_author_name
;
Edward Rajaseelan
;
_publ_contact_author_address
;
Department of Chemistry, Millersville University, Millersville, PA 17551, USA
;
_publ_contact_author_email
;
Edward.Rajaseelan@millersville.edu
;
_publ_section_title
;\
(Chlorido/bromido)[(1,2,5,6-\h)-cycloocta-1,5-diene](4-isopropyl-1-methyl-1,2,\
4-triazol-5-ylidene)rhodium(I)
;
_publ_section_title_footnote     .
loop_
    _publ_author_name
    _publ_author_footnote
    _publ_author_address
    'Rushlow, Joshua' .
;
Department of Chemistry, Millersville University, Millersville, PA 17551, USA
;
    'Astashkin, Andrei V.' .
;
Department of Chemistry and Biochemistry, The University of Arizona, Tuscon, AZ
85716, USA
;
    'Albert, Daniel R.' .
;
Department of Chemistry, Millersville University, Millersville, PA 17551, USA
;
    'Rajaseelan, Edward' .
;
Department of Chemistry, Millersville University, Millersville, PA 17551, USA
;
_publ_section_synopsis
;
The Rh^I^ atom in the title compound has a distorted square-planar coordination
environment, defined by a bidentate cycloocta-1,5-diene (COD) ligand, an
N-heterocyclic carbene and a chloride ligand with bromide substitutional
disorder.
;
_chemical_name_systematic
;
(Chlorido/bromido)[(1,2,5,6-\h)-cycloocta-1,5-diene](4-isopropyl-1-methyl-\
1,2,4-triazol-5-ylidene)rhodium(I)
;
_chemical_name_common     ?
_chemical_formula_moiety     'C14 H23 Br0.154 Cl0.846 N3 Rh'
_chemical_formula_sum     'C14 H23 Br0.16 Cl0.84 N3 Rh'
_chemical_formula_iupac     '[Rh (Br0.154 Cl0.846) (C6 H11 N3) (C8 H12)]'
_chemical_formula_weight     378.60
_chemical_melting_point     ?
_chemical_absolute_configuration     ?
_space_group_crystal_system     orthorhombic
_space_group_name_H-M_alt     'P 21 21 21'
_space_group_name_Hall     'P 2ac 2ab'
loop_
    _space_group_symop_operation_xyz
    'x, y, z'
    '-x+1/2, -y, z+1/2'
    '-x, y+1/2, -z+1/2'
    'x+1/2, -y+1/2, -z'
_cell_length_a     9.4146(13)
_cell_length_b     11.9706(17)
_cell_length_c     13.702(2)
_cell_angle_alpha     90
_cell_angle_beta     90
_cell_angle_gamma     90
_cell_volume     1544.2(4)
_cell_formula_units_Z     4
_cell_measurement_reflns_used     3850
_cell_measurement_theta_min     2.62
_cell_measurement_theta_max     25.48
_cell_measurement_temperature     100
loop_
    _twin_individual_id
    _twin_individual_mass_fraction_refined
    1 0.95(5)
    2 0.05(5)
_exptl_crystal_description     plate
_exptl_crystal_colour     'clear light colourless'
_exptl_crystal_size_max     0.15
_exptl_crystal_size_mid     0.12
_exptl_crystal_size_min     0.03
_exptl_crystal_density_diffrn     1.628
_exptl_crystal_density_meas     ?
_exptl_crystal_density_method     ?
_exptl_crystal_F_000     771
_exptl_absorpt_coefficient_mu     1.644
_exptl_absorpt_correction_type     multi-scan
_exptl_absorpt_process_details
;
(<i>SADABS</i>; Krause <i>et al</i>., 2015)
;
_exptl_absorpt_correction_T_min     0.6635
_exptl_absorpt_correction_T_max     0.7454
_diffrn_ambient_temperature     100
_diffrn_source     ?
_diffrn_radiation_type     MoK\a
_diffrn_radiation_wavelength     0.71073
_diffrn_measurement_device_type     'Bruker APEXII CCD'
_diffrn_measurement_method     '\f and \w scans'
_diffrn_detector_area_resol_mean     ?
_diffrn_reflns_number     16824
_diffrn_reflns_av_R_equivalents     0.0565
_diffrn_reflns_av_unetI/netI     0.0390
_diffrn_reflns_theta_min     2.259
_diffrn_reflns_theta_max     26.694
_diffrn_reflns_theta_full     25.242
_diffrn_measured_fraction_theta_max     0.999
_diffrn_measured_fraction_theta_full     1.000
_diffrn_reflns_limit_h_min     -11
_diffrn_reflns_limit_h_max     11
_diffrn_reflns_limit_k_min     -15
_diffrn_reflns_limit_k_max     15
_diffrn_reflns_limit_l_min     -17
_diffrn_reflns_limit_l_max     17
_diffrn_standards_number     0
_refine_special_details
;
 Refined as a 2-component inversion twin.
;
_reflns_number_total     3254
_reflns_number_gt     3015
_reflns_threshold_expression     'I > 2\s(I)'
_refine_ls_structure_factor_coef     Fsqd
_refine_ls_matrix_type     full
_refine_ls_R_factor_all     0.0316
_refine_ls_R_factor_gt     0.0265
_refine_ls_wR_factor_gt     0.0558
_refine_ls_wR_factor_ref     0.0574
_refine_ls_goodness_of_fit_ref     1.034
_refine_ls_restrained_S_all     1.034
_refine_ls_number_reflns     3254
_refine_ls_number_parameters     177
_refine_ls_number_restraints     0
_refine_ls_hydrogen_treatment     constr
_refine_ls_weighting_scheme     calc
_refine_ls_weighting_details
              'w=1/[\s^2^(Fo^2^)+(0.0271P)^2^+0.1760P] where P=(Fo^2^+2Fc^2^)/3'
_atom_sites_solution_hydrogens     geom
_atom_sites_solution_primary     dual
_atom_sites_solution_secondary     ?
_refine_ls_shift/su_max     0.000
_refine_ls_shift/su_mean     0.000
_refine_diff_density_max     0.648
_refine_diff_density_min     -0.421
_refine_ls_extinction_method     none
_refine_ls_extinction_coef     .
_refine_ls_abs_structure_details
;
 Refined as an inversion twin.
;
_refine_ls_abs_structure_Flack     0.05(5)
loop_
    _atom_type_symbol
    _atom_type_description
    _atom_type_scat_dispersion_real
    _atom_type_scat_dispersion_imag
    _atom_type_scat_source
    'C' 'C' 0.0033 0.0016
                         'International Tables Vol C Tables 4.2.6.8 and 6.1.1.4'
    'H' 'H' 0.0000 0.0000
                         'International Tables Vol C Tables 4.2.6.8 and 6.1.1.4'
    'Br' 'Br' -0.2901 2.4595
                         'International Tables Vol C Tables 4.2.6.8 and 6.1.1.4'
    'Cl' 'Cl' 0.1484 0.1585
                         'International Tables Vol C Tables 4.2.6.8 and 6.1.1.4'
    'N' 'N' 0.0061 0.0033
                         'International Tables Vol C Tables 4.2.6.8 and 6.1.1.4'
    'Rh' 'Rh' -1.1178 0.9187
                         'International Tables Vol C Tables 4.2.6.8 and 6.1.1.4'
_computing_data_collection
;
SAINT (Bruker, 2007)
;
_computing_cell_refinement
;
APEX2 (Bruker, 2007)
;
_computing_data_reduction
;
SAINT (Bruker, 2007)
;
_computing_structure_solution
;
SHELXT (Sheldrick, 2015a)
;
_computing_structure_refinement
;
SHELXL (Sheldrick, 2015b)
;
_computing_molecular_graphics
;
<i>OLEX2</i> (Dolomanov <i>et al.</i>,  2009)
;
_computing_publication_material
;
<i>OLEX2</i> (Dolomanov <i>et al.</i>,  2009)
;
loop_
    _atom_site_type_symbol
    _atom_site_label
    _atom_site_fract_x
    _atom_site_fract_y
    _atom_site_fract_z
    _atom_site_U_iso_or_equiv
    _atom_site_adp_type
    _atom_site_calc_flag
    _atom_site_occupancy
    _atom_site_disorder_assembly
    _atom_site_disorder_group
    Rh Rh1 0.36461(3) 0.48473(3) 0.25898(2) 0.01379(10) Uani d 1 . .
    Cl Cl1 0.55744(11) 0.42693(9) 0.15236(8) 0.0233(4) Uani d 0.846(4) A 1
    N N3 0.5884(4) 0.5139(3) 0.4182(3) 0.0158(8) Uani d 1 . .
    N N1 0.5001(4) 0.3511(3) 0.4233(3) 0.0166(9) Uani d 1 . .
    N N2 0.6009(4) 0.3527(3) 0.4974(3) 0.0183(9) Uani d 1 . .
    C C1 0.4910(5) 0.4478(4) 0.3733(3) 0.0158(10) Uani d 1 . .
    C C7 0.2352(5) 0.5923(5) 0.3445(3) 0.0173(11) Uani d 1 . .
    H H7 0.2842 0.6223 0.4036 0.021 Uiso calc 1 . .
    C C14 0.1882(5) 0.4807(5) 0.3551(3) 0.0152(10) Uani d 1 . .
    H H14 0.2100 0.4475 0.4204 0.018 Uiso calc 1 . .
    C C11 0.1905(5) 0.4756(6) 0.1477(3) 0.0215(12) Uani d 1 . .
    H H11 0.2079 0.4212 0.0936 0.026 Uiso calc 1 . .
    C C6 0.6157(6) 0.7057(4) 0.4812(4) 0.0242(11) Uani d 1 . .
    H H6A 0.5236 0.6976 0.5138 0.036 Uiso calc 1 . .
    H H6B 0.6295 0.7839 0.4621 0.036 Uiso calc 1 . .
    H H6C 0.6917 0.6831 0.5259 0.036 Uiso calc 1 . .
    C C13 0.0626(6) 0.4277(5) 0.3048(4) 0.0213(11) Uani d 1 . .
    H H13A -0.0251 0.4480 0.3405 0.026 Uiso calc 1 . .
    H H13B 0.0727 0.3454 0.3077 0.026 Uiso calc 1 . .
    C C12 0.0468(5) 0.4631(4) 0.1982(4) 0.0220(12) Uani d 1 . .
    H H12A -0.0105 0.4066 0.1630 0.026 Uiso calc 1 . .
    H H12B -0.0047 0.5351 0.1952 0.026 Uiso calc 1 . .
    C C2 0.6523(5) 0.4534(4) 0.4915(3) 0.0178(10) Uani d 1 . .
    H H2 0.7250 0.4817 0.5327 0.021 Uiso calc 1 . .
    C C5 0.7597(5) 0.6392(4) 0.3365(4) 0.0264(12) Uani d 1 . .
    H H5A 0.8372 0.6178 0.3805 0.040 Uiso calc 1 . .
    H H5B 0.7747 0.7159 0.3138 0.040 Uiso calc 1 . .
    H H5C 0.7579 0.5884 0.2804 0.040 Uiso calc 1 . .
    C C8 0.1612(5) 0.6824(4) 0.2836(3) 0.0178(10) Uani d 1 . .
    H H8A 0.1784 0.7560 0.3144 0.021 Uiso calc 1 . .
    H H8B 0.0575 0.6685 0.2850 0.021 Uiso calc 1 . .
    C C4 0.6193(5) 0.6320(4) 0.3907(3) 0.0172(10) Uani d 1 . .
    H H4 0.5426 0.6579 0.3455 0.021 Uiso calc 1 . .
    C C10 0.2598(5) 0.5757(5) 0.1375(3) 0.0174(11) Uani d 1 . .
    H H10 0.3189 0.5812 0.0770 0.021 Uiso calc 1 . .
    C C9 0.2102(5) 0.6876(4) 0.1767(4) 0.0203(11) Uani d 1 . .
    H H9A 0.1306 0.7149 0.1359 0.024 Uiso calc 1 . .
    H H9B 0.2888 0.7421 0.1711 0.024 Uiso calc 1 . .
    C C3 0.4187(6) 0.2494(4) 0.4057(4) 0.0235(11) Uani d 1 . .
    H H3A 0.4571 0.2107 0.3485 0.035 Uiso calc 1 . .
    H H3B 0.3190 0.2687 0.3939 0.035 Uiso calc 1 . .
    H H3C 0.4253 0.2005 0.4629 0.035 Uiso calc 1 . .
    Br Br1 0.55744(11) 0.42693(9) 0.15236(8) 0.0233(4) Uani d 0.154(4) A 2
loop_
    _atom_site_aniso_label
    _atom_site_aniso_U_11
    _atom_site_aniso_U_22
    _atom_site_aniso_U_33
    _atom_site_aniso_U_12
    _atom_site_aniso_U_13
    _atom_site_aniso_U_23
    Rh1 0.01309(16) 0.01269(16) 0.01558(16) 0.00094(13) 0.00034(14) -0.00176(14)
    Cl1 0.0209(6) 0.0254(6) 0.0236(6) 0.0018(4) 0.0048(4) -0.0043(4)
    N3 0.0149(17) 0.013(2) 0.0191(18) -0.0001(16) -0.0009(13) -0.0020(17)
    N1 0.015(2) 0.014(2) 0.021(2) 0.0024(16) -0.0019(16) -0.0009(17)
    N2 0.014(2) 0.020(2) 0.021(2) 0.0021(15) -0.0009(15) 0.0000(17)
    C1 0.013(2) 0.013(2) 0.021(2) 0.0036(18) 0.0033(19) -0.003(2)
    C7 0.015(2) 0.022(3) 0.014(2) 0.003(2) 0.0024(19) -0.003(2)
    C14 0.014(2) 0.014(3) 0.018(2) 0.004(2) 0.0045(16) 0.002(2)
    C11 0.021(2) 0.028(3) 0.015(2) 0.003(3) -0.0064(17) -0.004(3)
    C6 0.034(3) 0.016(3) 0.023(2) 0.000(2) 0.000(2) -0.0004(19)
    C13 0.016(3) 0.016(3) 0.032(3) 0.000(2) 0.006(2) 0.003(2)
    C12 0.019(3) 0.018(3) 0.030(3) -0.001(2) -0.0046(19) -0.001(2)
    C2 0.018(2) 0.019(3) 0.017(2) 0.0019(19) -0.0027(19) -0.0001(17)
    C5 0.026(3) 0.020(3) 0.033(3) -0.002(2) 0.007(2) 0.002(2)
    C8 0.016(3) 0.016(2) 0.021(2) 0.0029(19) 0.0001(18) -0.0018(18)
    C4 0.021(3) 0.012(2) 0.018(2) -0.002(2) -0.001(2) 0.0037(17)
    C10 0.020(3) 0.021(3) 0.011(2) 0.005(2) -0.0014(19) -0.001(2)
    C9 0.020(3) 0.021(3) 0.020(3) 0.003(2) 0.001(2) 0.001(2)
    C3 0.024(3) 0.013(3) 0.033(3) -0.004(2) 0.003(2) -0.001(2)
    Br1 0.0209(6) 0.0254(6) 0.0236(6) 0.0018(4) 0.0048(4) -0.0043(4)
_geom_special_details
;
 All esds (except the esd in the dihedral angle between two l.s. planes)
 are estimated using the full covariance matrix.  The cell esds are taken
 into account individually in the estimation of esds in distances, angles
 and torsion angles; correlations between esds in cell parameters are only
 used when they are defined by crystal symmetry.  An approximate (isotropic)
 treatment of cell esds is used for estimating esds involving l.s. planes.
;
loop_
    _geom_bond_atom_site_label_1
    _geom_bond_atom_site_label_2
    _geom_bond_site_symmetry_2
    _geom_bond_distance
    _geom_bond_publ_flag
    Rh1 Cl1 . 2.4308(11) ?
    Rh1 C1 . 2.016(5) ?
    Rh1 C7 . 2.125(5) ?
    Rh1 C14 . 2.121(4) ?
    Rh1 C11 . 2.242(5) ?
    Rh1 C10 . 2.221(5) ?
    Rh1 Br1 . 2.4308(11) ?
    N3 C1 . 1.359(6) ?
    N3 C2 . 1.376(6) ?
    N3 C4 . 1.492(6) ?
    N1 N2 . 1.390(5) ?
    N1 C1 . 1.347(6) ?
    N1 C3 . 1.458(6) ?
    N2 C2 . 1.301(6) ?
    C7 H7 . 1.0000 ?
    C7 C14 . 1.415(8) ?
    C7 C8 . 1.530(7) ?
    C14 H14 . 1.0000 ?
    C14 C13 . 1.508(7) ?
    C11 H11 . 1.0000 ?
    C11 C12 . 1.527(7) ?
    C11 C10 . 1.371(8) ?
    C6 H6A . 0.9800 ?
    C6 H6B . 0.9800 ?
    C6 H6C . 0.9800 ?
    C6 C4 . 1.521(6) ?
    C13 H13A . 0.9900 ?
    C13 H13B . 0.9900 ?
    C13 C12 . 1.528(7) ?
    C12 H12A . 0.9900 ?
    C12 H12B . 0.9900 ?
    C2 H2 . 0.9500 ?
    C5 H5A . 0.9800 ?
    C5 H5B . 0.9800 ?
    C5 H5C . 0.9800 ?
    C5 C4 . 1.519(7) ?
    C8 H8A . 0.9900 ?
    C8 H8B . 0.9900 ?
    C8 C9 . 1.538(6) ?
    C4 H4 . 1.0000 ?
    C10 H10 . 1.0000 ?
    C10 C9 . 1.517(7) ?
    C9 H9A . 0.9900 ?
    C9 H9B . 0.9900 ?
    C3 H3A . 0.9800 ?
    C3 H3B . 0.9800 ?
    C3 H3C . 0.9800 ?
loop_
    _geom_angle_atom_site_label_1
    _geom_angle_atom_site_label_2
    _geom_angle_atom_site_label_3
    _geom_angle_site_symmetry_1
    _geom_angle_site_symmetry_3
    _geom_angle
    _geom_angle_publ_flag
    C1 Rh1 Cl1 . . 87.93(14) ?
    C1 Rh1 C7 . . 92.47(19) ?
    C1 Rh1 C14 . . 88.55(19) ?
    C1 Rh1 C11 . . 161.7(2) ?
    C1 Rh1 C10 . . 162.22(19) ?
    C1 Rh1 Br1 . . 87.93(14) ?
    C7 Rh1 Cl1 . . 158.76(15) ?
    C7 Rh1 C11 . . 89.1(2) ?
    C7 Rh1 C10 . . 82.02(19) ?
    C7 Rh1 Br1 . . 158.76(15) ?
    C14 Rh1 Cl1 . . 162.14(16) ?
    C14 Rh1 C7 . . 38.9(2) ?
    C14 Rh1 C11 . . 81.30(16) ?
    C14 Rh1 C10 . . 97.40(18) ?
    C14 Rh1 Br1 . . 162.14(16) ?
    C11 Rh1 Cl1 . . 97.08(13) ?
    C11 Rh1 Br1 . . 97.08(13) ?
    C10 Rh1 Cl1 . . 91.19(13) ?
    C10 Rh1 C11 . . 35.8(2) ?
    C10 Rh1 Br1 . . 91.19(13) ?
    C1 N3 C2 . . 108.6(4) ?
    C1 N3 C4 . . 124.6(4) ?
    C2 N3 C4 . . 126.8(4) ?
    N2 N1 C3 . . 119.4(4) ?
    C1 N1 N2 . . 113.8(4) ?
    C1 N1 C3 . . 126.9(4) ?
    C2 N2 N1 . . 102.8(4) ?
    N3 C1 Rh1 . . 128.5(3) ?
    N1 C1 Rh1 . . 128.4(3) ?
    N1 C1 N3 . . 103.1(4) ?
    Rh1 C7 H7 . . 113.5 ?
    C14 C7 Rh1 . . 70.4(3) ?
    C14 C7 H7 . . 113.5 ?
    C14 C7 C8 . . 125.4(4) ?
    C8 C7 Rh1 . . 112.8(3) ?
    C8 C7 H7 . . 113.5 ?
    Rh1 C14 H14 . . 113.8 ?
    C7 C14 Rh1 . . 70.7(3) ?
    C7 C14 H14 . . 113.8 ?
    C7 C14 C13 . . 126.5(5) ?
    C13 C14 Rh1 . . 109.9(3) ?
    C13 C14 H14 . . 113.8 ?
    Rh1 C11 H11 . . 114.6 ?
    C12 C11 Rh1 . . 110.1(3) ?
    C12 C11 H11 . . 114.6 ?
    C10 C11 Rh1 . . 71.3(3) ?
    C10 C11 H11 . . 114.6 ?
    C10 C11 C12 . . 123.6(5) ?
    H6A C6 H6B . . 109.5 ?
    H6A C6 H6C . . 109.5 ?
    H6B C6 H6C . . 109.5 ?
    C4 C6 H6A . . 109.5 ?
    C4 C6 H6B . . 109.5 ?
    C4 C6 H6C . . 109.5 ?
    C14 C13 H13A . . 108.9 ?
    C14 C13 H13B . . 108.9 ?
    C14 C13 C12 . . 113.4(4) ?
    H13A C13 H13B . . 107.7 ?
    C12 C13 H13A . . 108.9 ?
    C12 C13 H13B . . 108.9 ?
    C11 C12 C13 . . 112.0(4) ?
    C11 C12 H12A . . 109.2 ?
    C11 C12 H12B . . 109.2 ?
    C13 C12 H12A . . 109.2 ?
    C13 C12 H12B . . 109.2 ?
    H12A C12 H12B . . 107.9 ?
    N3 C2 H2 . . 124.1 ?
    N2 C2 N3 . . 111.7(4) ?
    N2 C2 H2 . . 124.1 ?
    H5A C5 H5B . . 109.5 ?
    H5A C5 H5C . . 109.5 ?
    H5B C5 H5C . . 109.5 ?
    C4 C5 H5A . . 109.5 ?
    C4 C5 H5B . . 109.5 ?
    C4 C5 H5C . . 109.5 ?
    C7 C8 H8A . . 108.7 ?
    C7 C8 H8B . . 108.7 ?
    C7 C8 C9 . . 114.3(4) ?
    H8A C8 H8B . . 107.6 ?
    C9 C8 H8A . . 108.7 ?
    C9 C8 H8B . . 108.7 ?
    N3 C4 C6 . . 109.8(4) ?
    N3 C4 C5 . . 110.2(4) ?
    N3 C4 H4 . . 108.0 ?
    C6 C4 H4 . . 108.0 ?
    C5 C4 C6 . . 112.6(4) ?
    C5 C4 H4 . . 108.0 ?
    Rh1 C10 H10 . . 114.0 ?
    C11 C10 Rh1 . . 72.9(3) ?
    C11 C10 H10 . . 114.0 ?
    C11 C10 C9 . . 126.1(4) ?
    C9 C10 Rh1 . . 107.7(3) ?
    C9 C10 H10 . . 114.0 ?
    C8 C9 H9A . . 108.9 ?
    C8 C9 H9B . . 108.9 ?
    C10 C9 C8 . . 113.2(4) ?
    C10 C9 H9A . . 108.9 ?
    C10 C9 H9B . . 108.9 ?
    H9A C9 H9B . . 107.7 ?
    N1 C3 H3A . . 109.5 ?
    N1 C3 H3B . . 109.5 ?
    N1 C3 H3C . . 109.5 ?
    H3A C3 H3B . . 109.5 ?
    H3A C3 H3C . . 109.5 ?
    H3B C3 H3C . . 109.5 ?
loop_
    _geom_torsion_atom_site_label_1
    _geom_torsion_atom_site_label_2
    _geom_torsion_atom_site_label_3
    _geom_torsion_atom_site_label_4
    _geom_torsion_site_symmetry_1
    _geom_torsion_site_symmetry_2
    _geom_torsion_site_symmetry_3
    _geom_torsion_site_symmetry_4
    _geom_torsion
    _geom_torsion_publ_flag
    Rh1 C7 C14 C13 . . . . -100.9(4) ?
    Rh1 C7 C8 C9 . . . . -8.0(5) ?
    Rh1 C14 C13 C12 . . . . -40.3(5) ?
    Rh1 C11 C12 C13 . . . . -16.0(6) ?
    Rh1 C11 C10 C9 . . . . -99.8(5) ?
    Rh1 C10 C9 C8 . . . . -34.5(5) ?
    N1 N2 C2 N3 . . . . 0.2(5) ?
    N2 N1 C1 Rh1 . . . . 178.7(3) ?
    N2 N1 C1 N3 . . . . -0.8(5) ?
    C1 N3 C2 N2 . . . . -0.8(5) ?
    C1 N3 C4 C6 . . . . 130.1(5) ?
    C1 N3 C4 C5 . . . . -105.2(5) ?
    C1 N1 N2 C2 . . . . 0.4(5) ?
    C7 C14 C13 C12 . . . . 39.9(7) ?
    C7 C8 C9 C10 . . . . 29.2(6) ?
    C14 C7 C8 C9 . . . . -89.4(6) ?
    C14 C13 C12 C11 . . . . 37.3(6) ?
    C11 C10 C9 C8 . . . . 46.9(6) ?
    C12 C11 C10 Rh1 . . . . 102.2(4) ?
    C12 C11 C10 C9 . . . . 2.4(7) ?
    C2 N3 C1 Rh1 . . . . -178.6(3) ?
    C2 N3 C1 N1 . . . . 0.9(5) ?
    C2 N3 C4 C6 . . . . -50.2(6) ?
    C2 N3 C4 C5 . . . . 74.5(5) ?
    C8 C7 C14 Rh1 . . . . 104.6(4) ?
    C8 C7 C14 C13 . . . . 3.7(7) ?
    C4 N3 C1 Rh1 . . . . 1.1(6) ?
    C4 N3 C1 N1 . . . . -179.4(4) ?
    C4 N3 C2 N2 . . . . 179.5(4) ?
    C10 C11 C12 C13 . . . . -96.4(6) ?
    C3 N1 N2 C2 . . . . 179.3(4) ?
    C3 N1 C1 Rh1 . . . . -0.1(7) ?
    C3 N1 C1 N3 . . . . -179.7(4) ?
_shelx_space_group_comment
;
The symmetry employed for this shelxl refinement is uniquely defined
by the following loop, which should always be used as a source of
symmetry information in preference to the above space-group names.
They are only intended as comments.
;
_shelx_estimated_absorpt_T_min     0.791
_shelx_estimated_absorpt_T_max     0.952
_shelx_hkl_file
;
  -1   0   0    1.90    2.80
  -2   0   0   16.60    5.80
  -3   0   0    0.50    6.80
  -3   0   0    2.40    6.80
  -4   0   0 1344.97   36.90
  -4   0   0 1279.97   36.10
  -5   0   0   18.00    8.20
  -5   0   0   -7.00    8.00
  -5   0   0    6.30    7.90
  -6   0   0    1.90    8.50
  -6   0   0   10.60    9.30
  -6   0   0    1.00    8.30
  -7   0   0   -2.60    5.90
  -7   0   0   -0.30    9.10
  -7   0   0    0.30    9.60
  -7   0   0   -3.60    9.60
  -8   0   0  334.77   23.80
  -8   0   0  336.17   24.20
  -8   0   0  299.97   25.10
  -9   0   0    4.60   12.50
  -9   0   0   19.30   13.60
  -9   0   0    7.70   12.40
 -10   0   0  304.57   27.70
 -10   0   0  345.87   31.50
 -10   0   0  362.66   29.50
 -11   0   0  -22.30   14.70
 -11   0   0   26.40   18.50
 -11   0   0  -11.60   15.10
   0   1   0  -12.70    2.40
   0  -1   0  -15.00    0.50
   1  -1   0 2942.41   62.99
  -1  -1   0 3048.20   63.29
  -1  -1   0 2888.61   63.79
  -1   1   0 2844.82   63.59
   1   1   0 2948.91   63.39
  -2  -1   0  255.97   12.00
  -2   1   0  259.57   12.00
  -3   1   0   88.89    9.20
  -3   1   0   81.59    9.20
  -3  -1   0   80.29    9.40
  -3  -1   0   94.09    9.90
  -4   1   0  114.49   11.60
  -4  -1   0  127.09   12.10
  -4   1   0  130.59   11.60
  -4  -1   0  120.49   11.40
  -5   1   0 1709.53   46.70
  -5   1   0 1642.44   43.80
  -5  -1   0 1738.73   47.50
  -5   1   0 1707.43   47.20
  -5  -1   0 1742.33   47.50
  -5   1   0 1712.83   48.80
  -5  -1   0 1749.43   49.40
  -6   1   0  121.19   13.80
  -6   1   0  110.29   14.40
  -6   1   0   97.29   10.50
  -6  -1   0  122.39   14.80
  -6  -1   0  113.69   13.40
  -6  -1   0   94.89   13.00
  -6   1   0  127.59   14.70
  -7   1   0   31.90    8.40
  -7  -1   0   30.80   10.90
  -7   1   0   39.00   11.80
  -7   1   0   37.00   11.20
  -7   1   0   49.80   12.30
  -7  -1   0   17.40   10.40
  -7  -1   0   37.30   11.40
  -8  -1   0   -1.20   11.50
  -8  -1   0  -11.90    9.90
  -8   1   0    2.30   11.00
  -8   1   0    1.20    7.70
  -8   1   0   -9.40   10.60
  -8  -1   0    6.20   11.30
  -8   1   0    9.30   11.00
  -9   1   0  655.83   34.10
  -9  -1   0  713.53   34.70
  -9  -1   0  655.03   34.00
  -9  -1   0  749.92   38.30
  -9   1   0  692.93   37.60
  -9   1   0  697.83   34.40
 -10  -1   0   35.90   15.70
 -10   1   0   16.50   13.80
 -10  -1   0   31.80   17.30
 -10   1   0   13.90   14.60
 -10   1   0   30.30   17.90
 -10  -1   0   23.40   15.40
 -11   1   0   30.40   18.90
 -11  -1   0   69.59   19.20
 -11  -1   0   26.70   16.70
 -11   1   0   45.00   17.80
 -11   1   0   25.30   16.50
 -11  -1   0   32.30   18.40
   0   2   0 9999.00  212.98
   1   2   0  953.80   24.90
  -1  -2   0  965.50   24.70
  -1  -2   0  933.51   23.70
  -1   2   0  956.30   24.40
   1  -2   0  977.10   24.60
   2   2   0   13.40    6.10
  -2  -2   0   12.70    5.20
  -2  -2   0   12.40    6.20
   2  -2   0    0.90    5.00
  -3   2   0    6.20    6.50
   3   2   0    1.00    5.50
  -3   2   0   -2.60    6.90
  -3  -2   0    4.80    6.70
  -3  -2   0    2.90    7.00
  -4  -2   0 1064.69   31.40
  -4   2   0 1007.00   32.40
  -4   2   0  952.60   30.30
  -4  -2   0 1010.30   30.70
  -4   2   0  989.30   30.00
  -4   2   0 1039.80   30.30
  -4  -2   0  990.70   35.60
  -5  -2   0    8.50    8.20
  -5  -2   0   16.30    8.70
  -5  -2   0   26.80    9.30
  -5   2   0    6.80    8.10
  -5   2   0    6.50    8.70
  -5   2   0   16.10    8.10
  -5   2   0   12.50    7.30
  -6   2   0  113.89   13.30
  -6  -2   0  121.99   13.90
  -6  -2   0  126.99   14.80
  -6   2   0   98.79   13.90
  -6   2   0  100.89   11.60
  -6   2   0  129.49   14.40
  -6  -2   0  117.59   14.50
  -7   2   0   16.80   10.80
  -7   2   0   -1.40    9.40
  -7  -2   0   18.00   10.70
  -7   2   0   19.30    8.70
  -7  -2   0   16.80   10.90
  -7   2   0    8.90   10.40
  -7  -2   0   23.00   11.30
  -8   2   0  259.17   21.60
  -8  -2   0  217.48   20.60
  -8  -2   0  235.78   22.60
  -8   2   0  215.38   20.30
  -8  -2   0  208.58   21.00
  -8   2   0  199.98   21.50
  -8   2   0  217.48   18.10
  -9   2   0    8.20   10.50
  -9  -2   0   21.30   13.10
  -9   2   0   -1.80   12.80
  -9   2   0  -15.00   11.30
  -9  -2   0   -1.50   12.00
  -9  -2   0    6.80   13.40
  -9   2   0   -1.90   12.30
 -10   2   0  384.36   29.80
 -10  -2   0  412.16   34.00
 -10   2   0  426.36   34.10
 -10   2   0  357.36   30.10
 -10  -2   0  406.76   30.50
 -11  -2   0   59.39   20.70
 -11   2   0   45.20   20.20
 -11  -2   0   11.30   15.30
 -11   2   0   23.10   15.00
 -11   2   0   52.19   18.50
   0   3   0   -3.00    7.60
   1  -3   0 2598.84   61.09
   1   3   0 2668.73   61.79
  -1   3   0 2581.14   60.89
  -1  -3   0 2683.73   61.39
   2   3   0  784.82   23.70
  -2   3   0  749.62   24.80
   2  -3   0  783.42   22.90
  -2  -3   0  759.92   22.70
  -2   3   0  823.42   24.70
  -2  -3   0  813.82   23.40
   3   3   0  690.63   21.40
  -3  -3   0  664.23   22.40
  -3  -3   0  675.33   19.40
  -3   3   0  656.93   23.30
  -3   3   0  702.03   22.00
   3  -3   0  667.93   20.10
  -4   3   0  374.56   17.40
  -4   3   0  371.06   18.10
  -4   3   0  394.56   20.30
   4   3   0  365.56   15.10
  -4   3   0  343.67   17.20
  -4  -3   0  369.36   18.00
  -4  -3   0  368.66   20.60
   5   3   0 1085.19   29.30
  -5   3   0 1060.29   33.30
  -5   3   0 1001.60   33.30
  -5  -3   0 1113.19   34.30
  -5   3   0 1057.69   33.60
  -5   3   0 1038.80   36.20
  -5  -3   0 1048.10   36.40
  -6   3   0  584.74   24.60
  -6  -3   0  545.75   25.50
  -6  -3   0  555.84   27.30
  -6   3   0  574.64   28.10
  -6   3   0  564.14   25.10
  -6   3   0  589.34   24.50
  -7   3   0  189.48   17.40
  -7   3   0  183.18   16.60
  -7  -3   0  168.38   18.20
  -7  -3   0  183.28   19.80
  -7   3   0  183.18   18.40
  -7   3   0  164.38   19.00
  -8   3   0   15.20   12.80
  -8  -3   0   -5.60   11.50
  -8   3   0   14.20   10.10
  -8  -3   0   32.30   13.80
  -8   3   0    8.50   12.00
  -8   3   0   13.60   11.60
  -9   3   0  640.74   33.60
  -9   3   0  640.44   37.80
  -9  -3   0  656.73   34.10
  -9   3   0  573.54   29.10
  -9   3   0  670.83   33.60
  -9  -3   0  644.14   37.10
 -10   3   0  152.18   23.70
 -10   3   0  130.09   20.10
 -10  -3   0  169.18   24.60
 -10   3   0  131.49   20.50
 -10  -3   0  179.28   23.10
 -11  -3   0   23.60   19.00
 -11   3   0   57.39   21.20
 -11   3   0   58.49   18.20
 -11  -3   0   46.00   17.80
   0   4   0 2257.27   55.49
  -1  -4   0  394.26   17.00
   1   4   0  399.66   18.10
  -1   4   0  404.86   17.70
   1  -4   0  447.16   17.70
  -1   4   0  429.36   18.60
  -2   4   0   34.00    9.20
  -2   4   0   39.30    8.00
  -2  -4   0   53.99    8.50
  -2  -4   0   51.69    7.80
   2  -4   0   48.30    8.40
   2   4   0   55.79    9.50
   3   4   0   10.70    7.30
  -3  -4   0   10.20    6.70
  -3   4   0    2.70    6.00
   3  -4   0    6.60    6.20
  -3  -4   0   -4.50    5.40
  -3   4   0    2.30    8.00
  -3  -4   0   15.70    8.10
  -3   4   0  -11.70    6.80
  -4  -4   0 2365.46   59.29
  -4   4   0 2287.97   62.49
   4  -4   0 2317.57   55.99
  -4  -4   0 2324.77   62.49
  -4   4   0 2339.97   58.19
  -4   4   0 2330.97   61.09
   4   4   0 2324.77   57.59
  -5   4   0  197.88   16.10
  -5  -4   0  202.68   16.30
   5  -4   0  192.18   11.90
  -5   4   0  211.98   18.80
   5   4   0  193.68   13.70
  -5  -4   0  195.28   18.40
  -5   4   0  179.08   14.80
  -6   4   0  258.97   20.90
  -6  -4   0  261.47   19.10
  -6  -4   0  247.78   21.00
  -6   4   0  280.47   18.60
  -6   4   0  247.38   19.10
   6   4   0  267.37   15.50
  -7   4   0  138.69   16.70
  -7  -4   0  130.49   18.60
  -7  -4   0  116.89   15.90
   7   4   0  136.29   12.90
  -7   4   0  144.69   15.90
  -7   4   0  145.39   19.10
  -8   4   0  203.68   20.00
  -8  -4   0  177.68   21.40
  -8   4   0  219.08   23.60
  -8  -4   0  183.78   20.50
   8   4   0  187.98   15.00
  -8   4   0  187.38   19.30
  -9   4   0   12.70   13.20
  -9  -4   0   24.00   14.10
  -9   4   0   -9.20   13.60
  -9   4   0   -1.80   11.30
  -9  -4   0   10.90   16.10
 -10  -4   0   77.59   19.00
 -10   4   0   73.29   20.40
 -10   4   0   62.19   15.70
 -10   4   0   78.59   18.30
 -10  -4   0   97.19   21.70
 -11   4   0  160.18   22.90
 -11  -4   0  119.89   26.00
 -11  -4   0  151.88   24.20
 -11   4   0  141.69   26.20
   0   5   0    5.00    6.90
   0   5   0    7.80    8.00
   1  -5   0 1436.86   39.30
  -1   5   0 1417.46   40.50
   1   5   0 1416.86   40.80
  -1   5   0 1413.06   39.80
   1   5   0 1445.46   38.50
  -1  -5   0 1420.06   39.50
   2  -5   0   39.10    8.30
  -2  -5   0   44.90   10.10
  -2  -5   0   41.50    8.50
   2   5   0   49.70   10.00
  -2  -5   0   42.50    7.50
  -2   5   0   40.20    8.70
  -2   5   0   57.19   10.30
   3   5   0  679.23   24.60
  -3   5   0  664.23   26.40
   3  -5   0  643.94   23.90
  -3   5   0  651.13   22.60
  -3  -5   0  665.53   22.70
  -3  -5   0  649.04   26.60
  -4  -5   0   28.00    8.50
  -4  -5   0   32.80    6.60
  -4   5   0   29.40    9.90
  -4   5   0   29.80    9.60
  -4   5   0   26.80    7.80
   4   5   0   30.20    8.70
  -4  -5   0   42.90   10.80
  -5   5   0  840.32   29.70
  -5   5   0  847.82   32.70
  -5   5   0  847.12   34.20
  -5  -5   0  887.91   34.90
   5   5   0  870.51   29.50
  -5  -5   0  866.91   30.90
  -6   5   0  686.33   33.20
  -6   5   0  697.63   28.10
  -6  -5   0  628.64   32.80
  -6  -5   0  662.83   28.60
   6   5   0  729.43   26.70
  -6   5   0  668.13   30.00
   7   5   0    8.00    8.80
  -7   5   0   23.30   10.80
  -7   5   0   27.40   11.60
  -7   5   0   32.10   13.50
  -7  -5   0    6.30   10.70
  -7  -5   0   10.60   12.20
  -8   5   0    2.20   11.10
   8   5   0    0.00    9.00
  -8  -5   0    5.70   13.50
  -8   5   0    2.20   11.20
  -8   5   0   -6.40   12.40
  -8  -5   0   17.50   12.90
  -9   5   0  336.87   26.80
  -9   5   0  387.26   28.40
  -9   5   0  380.36   33.70
  -9  -5   0  362.06   32.90
  -9  -5   0  343.17   29.50
 -10   5   0  124.49   20.80
 -10  -5   0  125.39   21.20
 -10   5   0  133.49   21.40
 -10   5   0  122.99   23.60
 -10  -5   0   94.49   23.40
 -11  -5   0   -3.20   18.10
 -11  -5   0  -17.10   14.70
 -11   5   0    9.60   15.90
 -11   5   0  -10.60   17.50
   0   6   0  974.30   32.50
   0   6   0  986.40   31.80
   1   6   0  192.58   15.80
  -1   6   0  177.48   15.60
   1   6   0  180.48   13.20
  -1   6   0  182.98   15.30
  -2  -6   0  150.18   11.60
  -2   6   0  162.58   14.10
   2   6   0  156.68   12.00
  -2   6   0  181.08   15.20
   2   6   0  166.38   15.30
  -3  -6   0  363.66   21.50
  -3   6   0  355.86   21.00
   3   6   0  381.86   20.40
  -3  -6   0  384.46   19.90
  -3   6   0  336.97   17.20
  -3  -6   0  374.06   17.10
   3   6   0  364.76   15.60
  -4  -6   0 1465.25   47.20
   4   6   0 1489.15   43.70
  -4  -6   0 1446.16   40.00
  -4   6   0 1463.35   41.50
  -4   6   0 1369.46   45.30
  -4  -6   0 1448.96   41.80
  -5   6   0   47.90    9.90
  -5  -6   0   43.70   12.90
  -5  -6   0   58.79   10.90
  -5   6   0   59.39   13.00
  -5   6   0   46.50   13.30
   5   6   0   52.49   11.40
  -6  -6   0  494.35   30.10
   6   6   0  489.55   23.80
  -6  -6   0  447.96   24.60
  -6   6   0  421.26   26.10
  -6   6   0  514.65   29.50
  -6   6   0  448.46   23.90
  -7   6   0  365.26   25.90
  -7  -6   0  356.86   29.20
   7   6   0  359.46   21.60
  -7  -6   0  352.76   24.60
  -7   6   0  362.46   23.70
  -7   6   0  414.26   30.30
  -8  -6   0  677.23   38.80
  -8   6   0  653.73   32.40
  -8  -6   0  648.24   33.60
  -8   6   0  604.54   33.60
   8   6   0  662.93   28.60
  -8   6   0  669.33   39.00
  -9   6   0    5.50   12.30
  -9   6   0   -2.50   13.40
  -9  -6   0   -6.80   14.80
  -9  -6   0   12.30   15.10
  -9   6   0    3.30   16.20
 -10   6   0   -7.00   16.80
 -10   6   0  -29.30   12.00
 -10   6   0    8.20   14.90
 -10  -6   0  -30.30   16.60
 -10  -6   0  -14.40   14.50
   0   7   0   -4.30    6.90
   0   7   0   -5.30    8.30
   1   7   0  243.48   18.10
  -1  -7   0  284.77   14.90
   1   7   0  238.08   15.90
  -1   7   0  251.37   18.00
  -1   7   0  274.57   18.50
  -2  -7   0  409.16   17.00
  -2   7   0  358.56   19.90
   2   7   0  353.36   20.90
   2   7   0  410.56   19.10
  -2   7   0  390.56   22.20
  -3  -7   0  623.24   23.50
   3   7   0  647.04   23.20
  -3   7   0  662.33   28.90
  -3  -7   0  666.13   30.30
   3   7   0  647.94   27.60
   4   7   0   36.00   10.90
  -4  -7   0   40.90    9.10
  -4   7   0   31.30    9.00
  -4   7   0   28.40   11.10
  -4  -7   0   28.90   11.10
   5   7   0  455.75   24.10
  -5  -7   0  422.16   19.00
  -5   7   0  457.75   26.90
  -5   7   0  418.06   22.10
  -5  -7   0  424.16   22.70
  -5  -7   0  454.95   28.20
  -6   7   0  297.67   20.70
  -6   7   0  318.67   25.20
  -6   7   0  307.07   26.50
  -6  -7   0  286.07   21.10
   6   7   0  280.97   21.00
  -6  -7   0  263.57   25.10
  -7  -7   0   41.90   17.00
  -7  -7   0   39.00   13.40
   7   7   0   40.00   12.60
  -7   7   0   34.70   15.50
  -7   7   0   43.40   15.10
  -7   7   0   43.90   12.90
  -8  -7   0   46.80   17.80
  -8   7   0  104.09   21.80
  -8   7   0   67.39   17.90
  -8  -7   0   47.20   15.20
  -8   7   0   40.30   13.60
   8   7   0   51.69   13.20
  -9   7   0  234.98   27.10
  -9   7   0  242.68   24.30
  -9   7   0  214.08   28.50
  -9  -7   0  148.69   25.10
  -9  -7   0  188.28   24.00
 -10   7   0  109.19   24.50
 -10   7   0  130.59   23.40
 -10  -7   0  139.09   27.00
 -10   7   0  152.08   22.30
 -10  -7   0  136.89   23.80
   0   8   0  192.48   17.60
   0   8   0  205.68   18.50
  -1  -8   0  255.47   15.30
  -1   8   0  245.48   18.90
  -1   8   0  257.57   18.50
   1   8   0  254.27   17.20
   1   8   0  244.18   19.30
  -2  -8   0  119.69   11.30
  -2   8   0  100.79   14.70
  -2  -8   0   95.69   10.50
  -2   8   0  102.39   13.70
   2   8   0  125.99   15.10
   2   8   0  130.89   13.70
  -3  -8   0  327.67   17.60
  -3  -8   0  339.17   24.50
   3   8   0  352.56   22.30
   3   8   0  317.87   17.80
  -3   8   0  319.07   22.90
   4   8   0  768.52   26.30
  -4  -8   0  747.53   35.10
  -4   8   0  792.62   29.20
   4   8   0  838.32   33.30
  -4   8   0  783.42   35.60
  -4  -8   0  798.42   29.00
   5   8   0   77.29   14.30
  -5   8   0   62.19   15.50
  -5  -8   0   80.29   16.30
  -5  -8   0   58.59   12.00
  -5   8   0   84.69   12.70
  -6  -8   0   45.40   16.00
  -6   8   0   46.20   12.10
  -6  -8   0   35.50   11.40
  -6   8   0   23.50   14.10
   6   8   0   37.40   13.20
  -7  -8   0  717.03   41.80
   7   8   0  719.73   33.50
  -7   8   0  709.13   37.90
  -7  -8   0  758.22   34.10
  -7   8   0  739.23   33.40
  -8   8   0  453.55   35.60
   8   8   0  417.86   27.40
  -8   8   0  431.26   29.00
  -8  -8   0  496.45   31.20
  -8   8   0  431.86   33.40
  -8  -8   0  436.36   38.70
  -9  -8   0   95.69   20.30
  -9   8   0   48.50   21.20
  -9  -8   0   61.39   21.20
  -9   8   0   46.90   16.40
  -9   8   0   97.79   22.40
 -10   8   0   11.90   14.30
 -10   8   0   -1.70   16.00
 -10  -8   0   21.50   19.00
 -10   8   0  -10.20   18.30
 -10  -8   0  -24.40   14.20
   0   9   0   -4.70    9.00
   0   9   0    5.60    8.80
   1   9   0  277.07   21.70
  -1   9   0  251.87   20.30
  -1   9   0  278.67   21.20
   1   9   0  261.17   19.00
  -1  -9   0  258.47   17.00
  -2  -9   0  623.04   23.70
  -2  -9   0  631.04   23.50
   2   9   0  638.24   30.30
   2   9   0  646.44   27.50
  -2   9   0  571.64   30.00
   3   9   0  152.78   15.10
  -3  -9   0  165.38   14.40
  -3   9   0  108.59   17.10
   3   9   0  139.69   17.60
  -3  -9   0  151.48   12.60
  -3  -9   0  140.59   18.90
  -4   9   0  154.48   15.80
   4   9   0  148.19   13.30
  -4  -9   0  130.79   14.10
   4   9   0  148.39   18.30
  -4  -9   0  148.89   20.40
  -4   9   0   84.39   16.70
  -5  -9   0  205.58   24.20
  -5   9   0  240.58   19.40
  -5  -9   0  211.68   18.90
  -5   9   0  158.78   21.80
   5   9   0  231.38   22.60
   6   9   0  291.57   24.70
  -6  -9   0  258.17   27.30
  -6   9   0  272.37   21.30
  -6   9   0  280.57   27.50
  -6  -9   0  226.28   20.40
  -7   9   0   16.50   12.50
  -7  -9   0   -6.60   16.30
  -7  -9   0   13.20   11.70
  -7   9   0   -5.20   13.90
   7   9   0    4.40   12.60
  -8   9   0   93.79   17.60
  -8  -9   0   76.29   17.90
  -8  -9   0   63.59   21.70
  -8   9   0   45.70   18.40
   8   9   0   69.29   16.10
  -9  -9   0  124.69   21.80
  -9  -9   0   81.19   23.80
  -9   9   0  159.38   21.50
  -9   9   0  173.68   26.50
   0 -10   0   98.49   13.60
   0  10   0   83.49   14.90
   0  10   0   91.79   15.20
  -1 -10   0   -8.40    8.00
   1  10   0    5.10   10.60
  -1  10   0    1.10   10.30
  -1  10   0   17.10   10.50
   1  10   0   -1.60    9.90
  -2 -10   0  158.48   13.90
   2  10   0  180.68   17.50
  -2  10   0  149.29   19.50
   2  10   0  143.89   18.10
  -2 -10   0  176.08   15.60
   3  10   0  313.87   20.50
  -3  10   0  347.07   25.90
   3  10   0  309.67   25.10
  -3 -10   0  338.77   28.00
  -3 -10   0  289.47   18.30
  -4 -10   0  270.87   18.80
  -4 -10   0  245.68   26.10
   4  10   0  250.67   17.90
   4  10   0  254.67   23.50
  -4  10   0  296.27   27.10
  -4  10   0  286.47   20.50
   5  10   0   82.29   16.60
  -5  10   0   86.29   14.10
  -5  10   0   77.49   18.20
  -5 -10   0   66.29   18.60
  -5 -10   0   78.09   13.80
   6  10   0   34.40   13.70
  -6  10   0   35.10   16.90
  -6 -10   0    2.80   16.50
  -6 -10   0   14.60   11.10
  -6  10   0   13.20   11.70
   7  10   0  565.14   33.10
  -7 -10   0  555.04   31.40
  -7  10   0  561.44   31.20
  -7 -10   0  595.44   42.50
  -7  10   0  545.25   37.90
  -8  10   0   86.59   21.40
  -8  10   0   79.49   17.60
  -8 -10   0   69.79   23.70
   8  10   0   57.69   17.30
  -8 -10   0   64.59   16.80
   0  11   0    1.80   10.50
   0 -11   0   -1.10    9.10
   0  11   0   -9.00   10.90
   1  11   0  417.66   26.40
  -1  11   0  382.96   26.70
  -1 -11   0  410.86   22.80
  -1  11   0  353.76   26.80
   1  11   0  420.86   27.70
  -2  11   0 1026.60   44.00
  -2 -11   0  999.60   34.70
   2  11   0 1046.10   42.80
  -2 -11   0  991.20   33.30
   2  11   0 1025.00   39.60
  -3  11   0  -10.10   11.50
  -3 -11   0    0.00    7.90
   3  11   0   -2.50   10.00
   3  11   0   -2.60   11.50
  -3 -11   0  -18.40   14.90
  -4  11   0   27.20   11.20
  -4 -11   0   25.40    9.80
   4  11   0   37.30   10.50
  -4  11   0   34.00   16.10
   4  11   0   55.09   15.70
  -4 -11   0   66.99   19.50
  -5  11   0  210.68   20.00
   5  11   0  220.88   24.30
  -5 -11   0  248.68   21.10
  -5  11   0  170.88   25.30
  -6  11   0  253.77   23.00
  -6  11   0  278.77   30.20
  -6 -11   0  259.27   30.70
  -6 -11   0  289.67   23.70
   6  11   0  250.97   25.90
  -7  11   0   78.99   21.40
  -7 -11   0   71.79   23.40
  -7  11   0   73.19   16.70
  -7 -11   0  105.99   17.70
   7  11   0   76.39   18.10
   8  11   0   32.20   16.90
  -8  11   0   60.39   21.40
  -8 -11   0   33.30   22.20
  -8  11   0   46.80   18.00
  -8 -11   0   24.60   15.70
   0 -12   0  269.27   23.30
   0  12   0  297.97   27.30
   0  12   0  223.08   23.80
  -1 -12   0   26.20   11.30
   1 -12   0    4.40   11.10
   1  12   0   11.00   12.00
   1  12   0   30.80   14.50
  -1  12   0   33.90   14.40
  -2  12   0   10.70   13.40
  -2 -12   0   10.50    7.90
   2  12   0   -4.90   11.80
  -2 -12   0    8.10    8.80
   2  12   0  -11.80   10.10
  -3  12   0  460.75   33.70
   3  12   0  500.25   28.70
  -3 -12   0  475.15   23.80
   3  12   0  526.55   32.90
  -3 -12   0  529.05   38.40
  -4 -12   0   56.59   11.80
  -4  12   0   16.80   15.30
  -4  12   0   30.40   12.20
   4  12   0   32.00   14.90
   4  12   0   53.19   18.40
  -4 -12   0   35.30   19.10
  -5 -12   0   71.49   21.70
  -5  12   0   85.49   16.00
   5  12   0   82.49   19.40
  -5  12   0  121.29   23.00
  -5 -12   0   79.69   14.90
  -6 -12   0   36.80   21.50
   6  12   0    3.80   14.40
  -6 -12   0   25.10   12.70
  -6  12   0   27.20   17.40
   7  12   0  341.57   31.10
  -7  12   0  307.17   34.40
  -7 -12   0  328.67   37.60
  -7 -12   0  339.27   27.30
   0  13   0   -1.40   12.50
   0 -13   0    3.80   10.90
   1  13   0    9.20   13.10
  -1 -13   0   -2.80    9.70
   1 -13   0    5.10   11.50
   1  13   0   -9.50   12.40
  -1  13   0    0.60   13.40
   2  13   0  604.54   36.10
   2  13   0  591.74   33.80
  -2  13   0  560.24   36.60
   2 -13   0  622.24   33.60
   3  13   0   14.40   12.40
  -3  13   0   -0.30   14.70
   3  13   0    5.00   13.30
  -3 -13   0    0.70   17.30
  -4  13   0   -9.80   13.40
  -4 -13   0    4.50   19.30
   4  13   0   -7.40   13.50
  -4 -13   0   12.10   12.70
  -5  13   0  164.08   26.30
  -5 -13   0  112.79   17.00
  -5 -13   0  128.29   26.10
   5  13   0  129.09   21.90
  -6 -13   0  219.68   22.50
  -6 -13   0  182.98   30.40
  -6  13   0  277.27   32.20
   6  13   0  208.38   27.30
   0  14   0  186.98   25.30
   0 -14   0  203.68   22.40
  -1  14   0  169.98   24.70
   1  14   0  205.08   25.90
   1 -14   0  174.58   21.70
  -1 -14   0  138.19   19.40
  -2  14   0   36.00   17.90
   2  14   0   43.30   15.60
   2 -14   0   40.60   15.90
   3 -14   0  185.18   24.20
   3  14   0  212.68   26.70
  -3 -14   0  191.48   30.50
   3  14   0  188.08   23.20
  -3  14   0  181.28   27.20
  -4 -14   0   27.90   21.40
  -4  14   0    9.60   16.90
   4  14   0   -6.80   14.30
   0  15   0  -13.60   12.80
   0 -15   0    0.40   12.00
  -1  15   0   22.10   17.00
   1  15   0   17.40   15.40
   1 -15   0   21.90   14.30
   0   0  -1   -2.30    2.00
   0   0   1   -6.00    3.20
  -1   0  -1 3125.29   67.29
  -1   0   1 3104.49   67.99
   1   0   1 3194.78   67.49
  -2   0   1  335.77   13.10
  -2   0  -1  310.47   13.40
  -3   0  -1  314.67   14.90
  -3   0  -1  301.67   15.40
  -3   0   1  351.46   15.30
  -3   0   1  335.77   14.90
  -4   0  -1   83.69   11.40
  -4   0  -1   76.89   10.10
  -4   0   1   60.59    9.50
  -4   0   1   63.49    9.80
  -4   0  -1   82.39   10.70
  -5   0   1 1217.98   37.30
  -5   0   1 1216.58   37.30
  -5   0  -1 1261.87   37.90
  -5   0  -1 1239.28   36.90
  -5   0   1 1251.67   38.30
  -5   0  -1 1301.47   39.70
  -6   0   1  211.68   17.10
  -6   0  -1  200.68   12.90
  -6   0   1  255.17   18.30
  -6   0  -1  249.28   19.60
  -6   0   1  259.57   18.50
  -6   0  -1  208.48   16.90
  -6   0  -1  227.48   18.10
  -7   0   1 1036.90   36.70
  -7   0  -1 1014.70   39.40
  -7   0  -1 1014.50   36.00
  -7   0  -1  963.00   30.00
  -7   0  -1 1007.90   36.60
  -7   0   1 1036.70   38.30
  -7   0   1  978.20   36.60
  -8   0   1   43.50   13.50
  -8   0   1   32.70   13.00
  -8   0  -1   38.70   13.90
  -8   0  -1   61.69   14.40
  -8   0  -1   26.90   12.10
  -8   0  -1   32.20    9.50
  -8   0   1   17.30   12.00
  -9   0  -1   21.60   13.40
  -9   0   1   18.10   13.10
  -9   0   1   16.30   13.20
  -9   0  -1   30.40   15.40
  -9   0   1   28.70   14.30
  -9   0  -1    7.40   12.70
 -10   0  -1    8.90   13.70
 -10   0   1    2.30   14.90
 -10   0   1   22.10   13.90
 -10   0  -1    2.10   13.70
 -10   0   1   11.80   13.60
 -10   0  -1   -8.70   14.80
 -11   0  -1  427.36   38.20
 -11   0   1  428.76   32.90
 -11   0   1  466.25   38.40
 -11   0   1  417.86   32.90
 -11   0  -1  408.36   34.60
   0  -1   1   -4.70    2.30
   0   1  -1    5.20    3.40
  -1   1   1  374.96   11.00
   1  -1   1  401.86   11.80
  -1  -1  -1  401.66   11.90
  -1  -1  -1  389.16   11.40
   1   1  -1  380.16   11.40
  -1  -1  -1  395.66   12.00
  -1  -1   1  374.16   11.00
  -1   1  -1  393.26   12.00
  -2  -1  -1  402.06   15.10
  -2   1   1  369.56   14.30
  -2   1  -1  438.96   15.60
   2   1   1  470.45   13.20
  -2  -1   1  414.86   15.30
   2   1   1  449.46   13.40
  -3  -1  -1  153.18   11.20
  -3   1   1  170.98   12.40
  -3  -1  -1  124.39   10.50
  -3   1   1  158.38   12.00
  -3   1  -1  123.49   10.80
  -3  -1   1  131.69   10.90
  -3   1  -1  144.99   10.50
  -3  -1   1  134.29   10.80
  -4  -1  -1  754.62   25.30
  -4  -1  -1  738.63   25.50
  -4   1   1  771.92   25.60
  -4  -1  -1  747.43   27.00
  -4   1   1  767.12   25.30
  -4  -1   1  751.92   25.70
  -4   1  -1  744.63   25.80
  -4   1  -1  773.22   27.70
  -4  -1   1  736.83   25.40
  -4   1  -1  759.92   24.70
  -5   1   1   38.40    9.70
  -5   1   1   29.30    8.30
  -5   1   1   26.50    9.30
  -5  -1  -1   28.60    9.80
  -5  -1  -1   43.40    9.60
  -5  -1  -1   33.90    9.40
  -5   1   1   27.80    8.60
  -5  -1   1   24.60    9.10
  -5   1  -1   22.90    8.20
  -5  -1   1   27.60    8.90
  -5   1  -1   27.30    9.40
  -5   1  -1   22.60    9.10
  -5   1  -1   23.20    7.60
  -5  -1   1   36.50    9.20
  -6  -1  -1 2451.65   64.89
  -6  -1  -1 2452.45   67.69
  -6   1   1 2499.95   64.89
  -6   1   1 2412.66   65.79
  -6  -1  -1 2410.36   64.29
  -6   1   1 2481.25   60.09
  -6   1   1 2386.36   64.19
  -6   1  -1 2359.66   60.89
  -6  -1   1 2448.96   64.79
  -6  -1   1 2404.46   64.49
  -6   1  -1 2468.55   65.09
  -6  -1   1 2429.86   65.59
  -6   1  -1 2465.65   67.49
  -6   1  -1 2466.25   63.99
  -7   1   1  161.48   13.40
  -7  -1  -1  154.48   17.20
  -7   1   1  173.58   18.20
  -7  -1  -1  201.68   18.30
  -7   1   1  168.78   17.90
  -7  -1  -1  174.28   18.60
  -7   1   1  171.58   17.40
  -7  -1  -1  159.78   17.20
  -7   1  -1  205.48   17.70
  -7   1  -1  172.98   14.30
  -7  -1   1  151.48   16.80
  -7   1  -1  189.98   18.40
  -7   1  -1  200.68   19.40
  -7  -1   1  166.08   17.80
  -7  -1   1  161.98   17.30
  -8   1   1  170.58   19.70
  -8  -1  -1  208.28   20.60
  -8  -1  -1  200.58   22.20
  -8  -1  -1  195.88   20.00
  -8   1   1  191.78   19.60
  -8   1   1  168.58   14.60
  -8   1   1  222.98   22.30
  -8  -1   1  185.88   19.30
  -8  -1   1  186.58   20.70
  -8   1  -1  177.88   15.60
  -8   1  -1  229.08   20.30
  -8   1  -1  181.78   19.60
  -8   1  -1  229.18   23.70
  -8  -1   1  214.58   20.90
  -9  -1  -1  102.99   17.90
  -9   1   1   77.29   16.30
  -9   1   1   65.79   16.50
  -9  -1  -1   86.39   17.40
  -9   1   1   88.09   16.80
  -9  -1  -1   83.79   18.60
  -9  -1   1   98.89   17.00
  -9  -1   1   98.89   17.60
  -9   1  -1   84.99   16.40
  -9  -1   1  106.79   19.10
  -9   1  -1   69.99   17.50
  -9   1  -1   58.69   15.00
 -10   1   1  661.43   39.00
 -10  -1  -1  620.64   35.50
 -10  -1  -1  579.84   39.20
 -10   1   1  565.04   35.30
 -10   1   1  572.84   34.10
 -10  -1   1  570.44   34.00
 -10   1  -1  600.64   38.30
 -10  -1   1  669.33   38.50
 -10   1  -1  596.84   34.60
 -10  -1   1  618.44   35.30
 -10   1  -1  567.84   33.70
 -11  -1  -1   -5.60   17.90
 -11   1   1   34.80   18.60
 -11  -1  -1   54.69   19.00
 -11   1   1    9.70   15.50
 -11   1   1   46.80   18.50
 -11  -1   1   49.00   20.10
 -11  -1   1   44.20   17.20
 -11   1  -1   25.60   16.40
 -11   1  -1    6.10   14.80
 -11   1  -1   20.70   18.60
 -11  -1   1   22.10   16.10
   0   2  -1  174.18   10.70
  -1  -2  -1 1878.31   42.00
  -1  -2  -1 1860.71   43.80
   1   2  -1 1891.51   43.90
   1  -2   1 1918.41   43.90
   1   2   1 1848.52   44.10
  -1  -2   1 1865.11   43.50
  -1   2  -1 1826.42   43.60
  -2  -2  -1 1764.62   40.40
   2  -2   1 1711.73   40.20
  -2   2   1 1733.33   41.80
  -2   2   1 1680.13   40.30
   2   2  -1 1720.53   40.30
  -2  -2  -1 1691.33   40.80
  -2  -2   1 1664.53   41.60
  -2  -2   1 1646.34   41.50
   2   2   1 1711.43   41.00
  -2  -2   1 1740.33   39.50
  -2   2  -1 1722.63   39.70
  -3   2   1 1524.55   40.10
  -3  -2  -1 1548.35   39.80
  -3   2   1 1576.14   39.40
   3   2  -1 1553.04   36.80
   3  -2   1 1564.44   36.80
  -3  -2   1 1569.44   40.40
  -3  -2   1 1541.95   40.40
  -3   2  -1 1535.25   40.70
  -3   2  -1 1552.44   38.80
   3   2   1 1538.45   37.70
  -4   2   1  100.49   10.90
  -4  -2  -1   81.09   10.40
  -4  -2  -1   94.29   12.20
  -4   2   1   74.79    9.50
  -4   2   1  111.79   11.10
   4   2   1   94.09    8.00
  -4   2  -1   76.99   10.50
  -4  -2   1   89.39   11.00
  -4   2  -1   88.59   11.90
  -4  -2   1   96.09   11.10
  -4   2  -1  104.79   10.50
  -4   2  -1  105.99   10.60
  -5  -2  -1  622.04   24.10
  -5   2   1  519.75   20.90
  -5   2   1  550.44   23.00
  -5   2   1  529.25   22.80
  -5   2   1  575.24   24.10
  -5  -2  -1  535.15   25.00
  -5  -2   1  548.25   23.40
  -5   2  -1  565.54   21.90
  -5  -2   1  581.04   24.10
  -5   2  -1  528.85   21.50
  -5   2  -1  491.85   24.10
  -5  -2   1  555.54   23.30
  -5   2  -1  570.84   23.40
  -6   2   1    3.00    8.80
  -6   2   1   26.60    8.40
  -6  -2  -1   39.70   11.20
  -6   2   1   12.80    9.90
  -6  -2  -1   21.80   10.10
  -6   2   1   26.50    9.60
  -6   2  -1   23.80   10.50
  -6  -2   1   16.50    9.90
  -6   2  -1   15.50    8.50
  -6   2  -1   16.50    9.80
  -6  -2   1   13.90    9.60
  -6  -2   1   31.70   10.00
  -6   2  -1   18.10    7.80
  -7  -2  -1  892.71   37.30
  -7  -2  -1  881.81   34.40
  -7   2   1  922.61   34.10
  -7   2   1  881.61   34.10
  -7   2   1  845.02   30.00
  -7   2   1  830.92   35.20
  -7   2  -1  892.11   33.10
  -7   2  -1  841.52   36.60
  -7   2  -1  874.81   34.10
  -7  -2   1  881.01   34.40
  -7  -2   1  938.01   35.00
  -7   2  -1  855.81   30.80
  -7  -2   1  963.40   36.60
  -8   2   1   48.90   13.80
  -8  -2  -1   56.89   14.00
  -8   2   1   77.19   14.60
  -8   2   1   64.39   14.70
  -8  -2  -1   73.99   16.40
  -8   2   1   81.49   12.20
  -8   2  -1   60.19   15.40
  -8  -2   1   63.49   14.80
  -8   2  -1   83.49   12.80
  -8  -2   1   68.29   14.90
  -8  -2   1   75.59   14.60
  -8   2  -1   46.50   13.00
  -8   2  -1   89.59   16.00
  -9   2   1   19.80   13.50
  -9   2   1    4.90   13.10
  -9   2   1    7.20   12.80
  -9  -2  -1   15.40   13.80
  -9  -2  -1   39.80   15.80
  -9  -2   1   24.60   14.80
  -9   2  -1   14.50   14.90
  -9  -2   1   16.90   13.70
  -9   2  -1   13.90   10.30
  -9  -2   1   49.40   15.30
  -9   2  -1  -11.80   12.00
  -9   2  -1    9.40   12.70
 -10   2   1   35.50   17.50
 -10  -2  -1   33.70   17.40
 -10  -2  -1   22.60   14.80
 -10   2   1   71.49   17.80
 -10   2   1   13.00   15.00
 -10  -2   1   67.79   17.10
 -10   2  -1   -6.10   14.90
 -10  -2   1   40.70   16.30
 -10  -2   1   46.70   17.40
 -10   2  -1   28.70   15.30
 -10   2  -1   25.30   14.60
 -11   2   1  549.25   40.30
 -11  -2  -1  486.25   35.60
 -11  -2  -1  440.56   40.10
 -11   2   1  507.65   35.40
 -11   2   1  526.35   36.50
 -11  -2   1  495.75   35.60
 -11   2  -1  475.95   33.80
 -11  -2   1  507.05   40.20
 -11   2  -1  591.14   41.20
   0   3  -1   41.10    7.70
   0   3   1   44.40    8.00
   1   3  -1  191.88   12.50
   1  -3   1  164.68   11.70
  -1  -3  -1  180.88    8.80
  -1  -3  -1  188.58   12.40
  -1   3  -1  191.48   12.70
  -1  -3   1  197.88   12.10
   1   3   1  206.08   13.40
   1  -3  -1  175.68   11.70
   2   3  -1 2382.86   55.79
  -2   3   1 2241.98   57.29
   2  -3   1 2302.87   55.19
  -2  -3  -1 2377.86   55.39
  -2  -3  -1 2364.66   54.59
  -2   3  -1 2365.66   54.79
   2  -3  -1 2333.97   54.79
  -2   3  -1 2316.77   57.39
   2   3   1 2320.07   55.99
  -2  -3   1 2417.76   54.89
  -2  -3   1 2357.66   55.49
  -3   3   1   14.10    6.80
  -3   3   1   19.40    7.20
  -3  -3  -1   14.20    6.90
  -3  -3  -1   12.70    6.00
   3  -3   1   10.40    6.00
   3   3  -1   17.60    7.00
  -3   3   1   20.00    7.70
  -3  -3  -1   15.10    5.90
  -3   3  -1   13.50    7.50
  -3   3  -1   13.60    6.20
  -3  -3   1   14.30    7.30
  -3  -3   1   19.20    5.30
   3   3   1   17.20    7.00
  -4   3   1  211.88   14.50
  -4  -3  -1  190.88   16.80
   4  -3   1  210.28   11.20
  -4   3   1  210.38   16.60
  -4  -3  -1  240.98   15.10
   4   3  -1  260.47   12.90
  -4   3   1  214.08   14.30
  -4   3   1  189.58   14.90
  -4   3  -1  204.88   13.60
  -4   3  -1  217.18   15.10
   4   3   1  210.98   12.70
  -4   3  -1  214.08   16.60
  -4  -3   1  205.48   16.40
  -4  -3   1  218.98   15.20
  -4  -3   1  209.88   15.50
   5   3  -1  499.65   17.80
  -5   3   1  487.35   23.80
  -5   3   1  504.25   22.10
  -5  -3  -1  519.45   22.40
  -5   3   1  493.35   21.90
  -5   3   1  496.15   22.10
  -5  -3  -1  460.25   24.00
  -5   3  -1  526.45   21.10
  -5   3  -1  469.55   23.90
  -5  -3   1  480.65   23.50
   5   3   1  532.65   18.80
  -5  -3   1  479.75   22.70
  -5   3  -1  523.65   22.40
  -5  -3   1  508.95   22.90
  -6  -3  -1 1617.24   47.70
  -6   3   1 1627.84   49.40
  -6  -3  -1 1479.35   49.99
  -6   3   1 1588.34   46.40
  -6   3   1 1561.34   45.80
  -6   3   1 1562.44   46.70
  -6   3  -1 1565.54   46.10
  -6   3  -1 1582.94   49.99
  -6  -3   1 1568.14   47.00
  -6   3  -1 1538.85   45.20
   6   3   1 1605.04   41.10
  -6  -3   1 1531.25   48.80
  -6  -3   1 1524.65   47.20
  -7   3   1   -0.50    8.60
  -7  -3  -1    4.20   10.60
  -7   3   1    3.90   10.80
  -7   3   1   -4.30    9.70
  -7   3   1    0.40   10.00
  -7  -3  -1    1.70   10.10
  -7   3  -1   -1.70    8.80
  -7   3  -1   10.90   11.10
  -7   3  -1   11.50    9.10
  -7  -3   1    7.90   11.30
  -7  -3   1    5.90   10.50
  -7  -3   1    9.70   10.10
  -8   3   1  285.27   23.10
  -8   3   1  251.87   22.40
  -8   3   1  299.27   26.50
  -8   3   1  298.47   20.60
  -8  -3  -1  309.87   27.70
  -8  -3  -1  298.27   24.80
  -8   3  -1  271.07   20.30
  -8   3  -1  331.97   26.50
  -8  -3   1  279.47   24.00
  -8  -3   1  305.47   24.20
  -8   3  -1  266.27   21.90
  -8  -3   1  333.37   26.00
  -9  -3  -1   34.70   16.60
  -9   3   1   82.49   18.50
  -9   3   1   54.69   16.00
  -9  -3  -1   71.29   16.60
  -9   3   1   62.39   13.60
  -9   3   1   67.59   16.70
  -9  -3   1   72.59   17.80
  -9   3  -1   82.79   16.40
  -9   3  -1   93.89   15.30
  -9  -3   1   85.49   17.80
  -9   3  -1   67.39   17.60
 -10  -3  -1  490.15   36.30
 -10   3   1  445.16   32.00
 -10  -3  -1  402.46   31.30
 -10   3   1  443.06   31.20
 -10   3   1  426.86   33.80
 -10   3  -1  479.25   31.60
 -10  -3   1  410.76   34.10
 -10   3  -1  315.77   31.60
 -11   3   1   48.10   20.60
 -11   3   1   22.10   16.50
 -11  -3  -1   19.40   16.80
 -11   3   1   35.70   17.70
 -11  -3  -1   69.49   23.00
 -11   3  -1   30.50   16.30
 -11   3  -1   18.80   17.90
 -11  -3   1   12.20   18.50
 -11  -3   1   33.90   17.30
   0   4   1 3785.42   89.09
   0   4   1 3964.50   89.19
   0   4  -1 3856.41   89.19
  -1  -4  -1  671.13   18.80
   1  -4   1  689.13   22.80
  -1  -4  -1  631.74   22.40
   1   4  -1  695.73   23.50
  -1   4   1  659.63   23.30
   1  -4  -1  668.23   22.40
  -1  -4   1  684.53   22.30
   1   4   1  709.93   24.00
  -1   4  -1  690.63   23.30
  -1   4  -1  702.33   23.60
  -2  -4  -1  230.08   11.90
  -2  -4  -1  239.18   13.60
   2   4  -1  241.98   14.80
   2  -4   1  242.28   14.00
  -2   4   1  230.78   15.00
   2  -4  -1  223.98   13.20
  -2   4  -1  251.07   15.00
  -2  -4   1  242.48   13.40
  -2   4  -1  251.37   14.40
   2   4   1  242.08   14.80
  -3  -4  -1 1377.36   40.70
   3  -4   1 1356.66   36.40
  -3  -4  -1 1357.76   36.70
   3   4  -1 1439.06   37.70
  -3   4   1 1322.87   37.30
  -3   4   1 1342.67   40.10
  -3   4   1 1371.16   40.00
  -3  -4  -1 1385.06   36.00
  -3   4  -1 1351.56   39.80
  -3   4  -1 1351.36   41.00
  -3  -4   1 1328.87   37.40
  -3   4  -1 1380.76   35.30
   3  -4  -1 1360.16   36.00
   3   4   1 1371.26   37.70
  -3   4  -1 1326.17   35.30
  -3  -4   1 1403.06   35.60
  -4   4   1  237.68   16.40
   4   4  -1  211.38   13.90
  -4  -4  -1  230.78   11.80
   4  -4   1  224.58   12.70
  -4  -4  -1  221.88   17.80
  -4   4   1  216.78   16.80
  -4   4   1  214.28   14.50
  -4  -4  -1  207.78   11.50
  -4  -4  -1  238.08   15.00
  -4   4  -1  219.98   17.40
   4  -4  -1  214.58   12.20
  -4  -4   1  242.48   15.60
   4   4   1  220.48   14.30
  -4   4  -1  203.18   15.90
  -4   4  -1  216.68   13.50
  -4  -4   1  217.88   17.00
   5  -4   1  586.84   20.40
   5   4  -1  600.84   21.60
  -5  -4  -1  577.84   29.00
  -5  -4  -1  613.04   24.60
  -5   4   1  608.74   23.60
  -5   4   1  573.54   24.90
  -5   4   1  578.24   23.90
  -5   4   1  572.94   26.70
  -5   4  -1  591.84   22.90
   5   4   1  574.84   21.90
   5  -4  -1  605.24   19.70
  -5   4  -1  601.04   25.40
  -5  -4   1  586.74   24.90
  -5  -4   1  536.95   26.90
  -5   4  -1  568.34   27.00
   6  -4   1   50.79    8.00
  -6   4   1   15.60   10.40
  -6  -4  -1   40.90   12.20
   6   4  -1   45.30    8.50
  -6   4   1   38.90   10.80
  -6   4   1   44.60   11.00
  -6   4   1   49.00   11.10
  -6  -4  -1   49.40   11.40
  -6   4  -1   52.69   12.60
   6   4   1   44.40    9.30
  -6  -4   1   78.89   13.40
  -6   4  -1   43.90   10.90
  -6  -4   1   42.30   11.60
  -6   4  -1   55.59   10.70
  -7   4   1  715.13   30.00
  -7   4   1  697.43   30.40
  -7   4   1  700.83   33.60
  -7  -4  -1  646.24   34.20
  -7   4   1  687.03   29.70
   7   4  -1  693.33   24.40
  -7  -4  -1  649.04   30.80
  -7   4  -1  679.73   34.30
  -7   4  -1  683.53   28.70
  -7  -4   1  676.93   32.90
  -7   4  -1  682.33   30.60
   7   4   1  672.93   25.00
  -7  -4   1  663.53   30.80
  -8  -4  -1   49.20   14.30
  -8   4   1   28.30   13.80
  -8   4   1   34.40   11.80
  -8   4   1   -2.80   11.10
  -8   4   1   28.70   12.50
  -8  -4  -1   22.20   14.30
  -8   4  -1   33.20   12.40
  -8   4  -1   18.90   13.60
  -8  -4   1   24.20   13.00
   8   4   1   19.60    9.00
  -8  -4   1   22.70   13.90
  -8   4  -1   44.00   13.50
  -9  -4  -1   42.70   18.50
  -9  -4  -1   62.09   16.30
  -9   4   1   61.99   15.70
  -9   4   1   67.09   18.50
  -9   4   1   48.70   15.30
  -9   4   1   52.59   14.10
  -9  -4   1   43.50   16.40
  -9   4  -1   31.30   16.60
  -9   4  -1   58.19   15.20
  -9   4  -1   28.30   13.90
  -9  -4   1   47.30   15.40
 -10  -4  -1  127.59   23.60
 -10   4   1  167.68   22.60
 -10  -4  -1  114.99   21.50
 -10   4   1  121.99   23.00
 -10  -4   1   98.59   19.40
 -10   4  -1  135.39   24.00
 -10   4  -1  165.78   21.70
 -10   4  -1   92.99   17.90
 -10  -4   1  122.69   22.80
 -11   4   1  334.77   32.50
 -11  -4  -1  310.67   32.30
 -11  -4  -1  298.97   33.00
 -11   4   1  362.36   35.80
 -11   4  -1  406.46   31.70
 -11  -4   1  311.67   33.70
 -11   4  -1  360.86   36.70
 -11  -4   1  353.46   32.50
   0   5  -1    8.50    8.70
   0   5   1    1.00    6.80
   0   5   1   -8.50    7.10
   0   5  -1   -2.10    6.60
   1  -5   1  523.95   20.60
   1   5  -1  524.55   21.60
   1   5  -1  518.75   19.50
  -1   5   1  535.15   21.90
  -1  -5  -1  502.55   20.50
   1   5   1  504.55   20.90
   1   5   1  487.15   21.60
  -1   5  -1  529.45   21.90
  -1   5  -1  540.55   21.80
  -1  -5   1  518.25   20.80
   1  -5  -1  535.65   20.90
  -2  -5  -1 1517.55   38.10
  -2  -5  -1 1547.05   44.20
   2  -5   1 1562.04   44.30
   2   5  -1 1536.55   42.20
  -2   5   1 1566.14   43.60
  -2  -5  -1 1558.44   41.40
   2   5   1 1461.45   42.20
  -2   5  -1 1486.85   43.10
   2  -5  -1 1457.15   40.70
   2   5   1 1500.15   39.70
  -2  -5   1 1538.95   40.90
  -2   5  -1 1418.46   40.70
   3   5  -1  163.58   13.60
  -3   5   1  156.78   13.00
  -3   5   1  138.69   14.00
  -3  -5  -1  128.69   10.90
  -3  -5  -1  134.29   13.60
  -3  -5   1  138.69   12.10
  -3   5  -1  153.28   14.60
  -3   5  -1  142.79   11.10
  -3  -5   1  176.88   15.40
  -3   5  -1  160.08   14.90
   3  -5  -1  141.49   12.50
   3   5   1  172.28   14.10
  -3   5  -1  146.39   11.80
   4   5  -1   36.30    9.00
  -4   5   1   25.90    9.30
  -4  -5  -1   39.00    7.10
  -4   5   1   37.30   10.20
  -4  -5  -1   41.30   10.80
  -4  -5  -1   38.50    8.10
  -4   5   1   44.80    9.20
  -4   5  -1   35.10   10.10
  -4   5  -1   31.10   10.70
   4   5   1   40.00    9.60
  -4  -5   1   52.49    7.20
  -4   5  -1   52.09    8.40
  -4  -5   1   33.80    9.00
  -4  -5   1   29.40    9.80
  -5   5   1  485.45   22.70
  -5  -5  -1  488.25   22.30
  -5   5   1  461.65   24.20
  -5   5   1  540.35   26.80
  -5  -5  -1  508.65   26.80
   5   5  -1  483.65   21.10
   5   5   1  500.75   21.90
  -5   5  -1  483.55   26.90
  -5  -5   1  405.16   24.70
  -5  -5   1  492.15   23.40
  -5   5  -1  499.15   24.70
  -5   5  -1  492.75   21.20
  -6  -5  -1  701.53   28.90
  -6   5   1  740.03   30.80
  -6   5   1  661.83   32.00
   6   5  -1  678.73   25.60
  -6  -5  -1  653.43   33.30
  -6   5   1  706.43   28.90
  -6  -5   1  645.24   28.70
  -6   5  -1  664.73   30.50
  -6   5  -1  659.43   32.80
  -6   5  -1  661.03   27.10
   6   5   1  675.63   26.40
  -6  -5   1  636.74   32.10
  -7   5   1   34.10   12.70
  -7   5   1   39.80   12.30
  -7   5   1   43.30   14.70
  -7  -5  -1   39.20   12.60
   7   5  -1   43.20   10.20
  -7  -5  -1   46.20   14.50
  -7  -5   1   40.40   14.00
  -7  -5   1   48.10   13.00
   7   5   1   32.60   10.30
  -7   5  -1   23.50   10.80
  -7   5  -1    3.80   10.80
  -7   5  -1   33.20   14.30
  -8  -5  -1  179.58   20.60
  -8   5   1  207.48   21.10
  -8   5   1  168.98   22.50
   8   5  -1  176.98   15.90
  -8  -5  -1  160.78   22.50
  -8   5   1  197.48   21.20
  -8  -5   1  161.28   20.20
  -8   5  -1  210.28   20.00
   8   5   1  205.18   17.00
  -8   5  -1  180.08   23.00
  -8  -5   1  177.18   22.10
  -8   5  -1  183.18   21.00
  -9  -5  -1   53.89   19.60
  -9   5   1   79.09   16.90
  -9   5   1   60.19   17.80
  -9   5   1   90.29   17.30
  -9  -5  -1   47.10   16.20
  -9   5  -1   68.49   19.30
  -9  -5   1   65.69   19.30
  -9   5  -1   74.69   16.00
  -9   5  -1   66.59   16.70
  -9  -5   1   58.59   17.30
 -10   5   1  236.48   25.80
 -10  -5  -1  200.98   28.60
 -10   5   1  269.07   26.20
 -10   5   1  248.98   29.80
 -10  -5  -1  242.78   27.40
 -10   5  -1  262.07   26.60
 -10   5  -1  249.28   25.70
 -10  -5   1  206.88   28.40
 -10   5  -1  207.58   28.60
 -10  -5   1  195.78   25.10
 -11   5   1   12.30   16.20
 -11   5   1   34.20   20.80
 -11  -5  -1   38.80   22.00
 -11  -5  -1    2.90   17.30
 -11  -5   1   14.70   16.90
 -11   5  -1    1.20   14.20
 -11  -5   1   19.20   20.10
 -11   5  -1   40.60   21.10
   0  -6  -1 1676.13   43.50
   0   6  -1 1552.54   45.20
   0   6  -1 1601.84   44.60
   0   6   1 1609.64   45.10
   0   6   1 1537.95   45.10
  -1   6   1  200.28   15.80
   1   6  -1  199.08   13.40
   1   6  -1  184.58   16.00
   1   6   1  198.08   16.40
  -1   6  -1  174.08   15.20
   1   6   1  211.78   14.70
  -1   6  -1  165.28   14.70
   2   6  -1  186.58   16.10
  -2  -6  -1  214.38   17.70
  -2  -6  -1  175.68   11.30
  -2   6   1  202.28   16.30
   2   6  -1  146.89   11.90
   2   6   1  181.08   15.10
   2   6   1  160.88   12.70
  -2   6  -1  182.88   16.00
  -2   6  -1  175.58   14.30
   3   6  -1  647.04   23.40
   3   6  -1  583.94   24.70
  -3  -6  -1  608.14   21.80
  -3  -6  -1  595.04   27.20
  -3   6   1  577.24   26.30
  -3  -6   1  592.84   22.80
  -3  -6   1  584.84   26.50
  -3   6  -1  613.14   21.60
  -3   6  -1  640.24   27.00
  -3   6  -1  618.84   23.30
   3   6   1  633.04   21.40
  -3  -6   1  606.14   23.10
   3   6   1  631.94   25.50
  -4  -6  -1  464.15   25.80
  -4  -6  -1  493.95   20.80
  -4   6   1  458.45   21.60
   4   6  -1  473.55   22.30
  -4  -6  -1  439.86   19.40
  -4   6   1  495.25   24.90
  -4   6  -1  500.25   25.00
   4   6   1  511.55   23.10
  -4  -6   1  509.35   22.00
  -4  -6   1  487.35   19.30
  -4   6  -1  459.45   25.30
  -4   6  -1  481.35   19.80
  -4  -6   1  459.05   24.60
   5   6  -1  291.07   18.70
  -5  -6  -1  222.38   20.90
  -5   6   1  261.17   22.00
  -5  -6  -1  281.97   14.50
  -5   6   1  239.38   20.10
  -5   6   1  309.77   18.90
  -5  -6  -1  296.37   18.40
  -5   6  -1  309.87   21.80
  -5  -6   1  256.97   21.70
  -5   6  -1  281.47   16.80
   5   6   1  304.17   19.20
  -5  -6   1  265.57   15.40
  -5  -6   1  257.87   18.60
  -5   6  -1  297.57   23.40
  -6   6   1   15.20    9.80
  -6   6   1   20.90   12.70
  -6   6   1   47.80   13.00
  -6  -6  -1   38.40   11.50
   6   6  -1   21.90   10.20
  -6  -6  -1   27.50   13.60
  -6   6  -1   30.50   13.30
  -6   6  -1   39.00   12.40
  -6   6  -1   31.60    9.90
  -6  -6   1   23.60   11.00
   6   6   1   34.70   11.00
  -6  -6   1   18.00   12.30
  -7  -6  -1  818.82   41.40
  -7  -6  -1  865.01   35.60
   7   6  -1  821.32   31.90
  -7   6   1  808.82   38.90
  -7   6   1  905.31   36.30
  -7   6   1  830.02   36.70
   7   6   1  925.41   33.30
  -7   6  -1  868.01   37.70
  -7  -6   1  838.32   35.80
  -7  -6   1  899.51   41.50
  -7   6  -1  883.41   41.60
  -7   6  -1  851.31   33.70
   8   6  -1   82.69   13.80
  -8  -6  -1   90.49   16.90
  -8   6   1   86.69   17.70
  -8   6   1   66.79   15.80
  -8  -6  -1   53.59   17.70
  -8   6   1   86.59   19.80
  -8  -6   1   41.50   16.10
  -8   6  -1   68.19   14.70
  -8   6  -1  122.69   21.80
   8   6   1   79.99   14.10
  -8   6  -1   60.59   15.90
  -8  -6   1   72.89   16.30
  -9  -6  -1  119.09   19.70
  -9   6   1  118.49   20.40
  -9   6   1   89.89   20.70
  -9  -6  -1  111.89   22.40
  -9   6   1  112.79   19.10
  -9   6  -1  128.69   19.00
  -9  -6   1  107.89   20.60
  -9  -6   1  123.99   20.80
  -9   6  -1  140.69   21.20
  -9   6  -1   84.19   21.70
 -10   6   1   96.39   19.60
 -10   6   1   97.69   23.50
 -10   6   1  157.98   22.80
 -10  -6  -1  138.89   27.80
 -10  -6  -1  131.89   21.90
 -10  -6   1  160.78   24.70
 -10   6  -1  136.29   26.20
 -10   6  -1  119.49   20.00
 -10  -6   1  137.09   25.90
 -10   6  -1  140.29   22.50
   0   7   1   43.00   10.70
   0   7   1   34.50    9.30
   0  -7  -1   38.60    9.10
   0   7  -1   39.60    9.80
   0   7  -1   31.20   11.10
   1   7  -1  675.63   28.10
  -1   7   1  692.43   28.10
   1   7  -1  724.63   26.70
  -1  -7  -1  765.52   25.10
  -1   7  -1  695.53   28.10
   1   7   1  712.03   27.10
   1   7   1  677.83   27.90
  -1   7  -1  691.33   27.60
  -2  -7  -1 1273.47   34.30
   2   7  -1 1246.98   36.90
   2   7  -1 1295.87   40.70
  -2   7   1 1242.08   41.10
   2   7   1 1224.48   40.30
   2   7   1 1242.28   37.50
  -2   7  -1 1277.77   41.10
  -2   7  -1 1233.28   38.90
  -3   7   1  201.68   18.60
   3   7  -1  178.78   16.80
   3   7  -1  192.08   12.90
  -3  -7  -1  162.08   17.50
  -3  -7  -1  161.38   12.50
  -3   7  -1  173.68   17.40
  -3  -7   1  180.18   14.30
   3   7   1  182.68   17.10
   3   7   1  156.58   12.50
  -3   7  -1  184.48   15.70
  -3   7  -1  161.28   12.90
  -3  -7   1  204.18   19.00
  -4  -7  -1   40.20    9.20
  -4   7   1   43.30   11.80
  -4   7   1   35.60    9.70
   4   7  -1   30.10    6.40
   4   7  -1   26.80   10.70
  -4  -7  -1   19.50   11.40
  -4  -7   1   24.00    8.80
   4   7   1   20.70   10.10
  -4   7  -1   34.70   11.80
  -4  -7   1   37.60   11.80
  -4   7  -1   34.60    9.10
   5   7  -1  209.18   18.30
  -5   7   1  183.78   19.60
  -5  -7  -1  205.78   21.90
  -5  -7  -1  206.78   16.90
  -5   7   1  175.38   16.30
   5   7   1  188.78   17.90
  -5   7  -1  159.68   18.90
  -5   7  -1  177.88   20.30
  -5   7  -1  178.68   15.40
  -5  -7   1  215.98   21.20
  -5  -7   1  187.68   13.40
  -5  -7   1  183.68   16.90
  -6   7   1  189.88   18.10
  -6  -7  -1  224.08   18.70
  -6  -7  -1  167.68   21.70
   6   7  -1  229.88   19.80
  -6   7   1  203.68   21.30
   6   7   1  213.18   19.10
  -6   7  -1  190.98   21.10
  -6  -7   1  176.78   18.00
  -6  -7   1  171.48   21.10
  -6   7  -1  208.98   17.60
  -6   7  -1  175.08   21.00
  -7   7   1   50.79   13.40
   7   7  -1   49.99   13.00
  -7  -7  -1   55.59   13.50
  -7   7   1   17.20   13.60
  -7  -7  -1   39.70   17.80
  -7   7   1   63.89   17.00
  -7   7  -1   35.40   11.60
  -7  -7   1   44.50   13.60
  -7   7  -1   55.79   17.40
  -7  -7   1   47.20   16.70
   7   7   1   38.70   12.50
  -7   7  -1   41.50   14.90
  -8  -7  -1  110.59   21.60
  -8   7   1  138.99   19.80
  -8  -7  -1  147.59   20.10
  -8   7   1  132.49   21.80
   8   7  -1  121.59   16.70
  -8   7   1  181.78   22.60
  -8  -7   1  119.89   21.40
   8   7   1  140.39   17.60
  -8  -7   1  160.98   20.60
  -8   7  -1  143.59   21.30
  -8   7  -1  111.49   22.50
  -8   7  -1  110.69   17.10
  -9   7   1  232.88   26.80
  -9  -7  -1  249.18   30.60
  -9   7   1  132.19   24.40
  -9  -7  -1  206.58   24.60
  -9   7   1  219.38   24.10
  -9  -7   1  219.88   25.20
  -9   7  -1  212.88   28.40
  -9   7  -1  206.48   25.10
  -9  -7   1  197.48   26.40
  -9   7  -1  202.98   22.20
 -10   7   1   98.99   20.50
 -10  -7  -1   89.29   21.00
 -10   7   1  117.79   25.00
 -10  -7  -1   88.49   23.80
 -10   7   1  100.59   21.80
 -10   7  -1  118.59   20.40
 -10  -7   1   99.59   25.40
 -10  -7   1  131.59   24.30
 -10   7  -1  101.19   21.30
 -10   7  -1   86.69   24.10
   0  -8  -1  818.12   28.60
   0   8  -1  768.32   30.60
   0   8  -1  836.12   31.90
   0   8   1  777.42   31.10
   0   8   1  727.83   30.30
  -1   8   1  259.37   19.40
   1   8  -1  266.57   17.50
   1   8  -1  230.18   19.50
  -1  -8  -1  241.68   15.30
  -1   8  -1  238.98   18.80
  -1   8  -1  242.18   18.80
   1   8   1  282.87   18.20
   1   8   1  232.28   19.00
   2   8  -1  120.09   16.10
  -2   8   1   86.39   13.50
   2   8  -1  116.59   12.60
  -2  -8  -1   92.99    9.90
  -2  -8  -1  105.39   11.40
   2   8   1  108.09   14.70
   2   8   1  115.79   13.60
  -2   8  -1   86.09   13.20
  -2   8  -1   93.59   14.10
   3   8  -1  742.53   31.80
  -3  -8  -1  722.93   24.80
  -3  -8  -1  774.12   34.50
   3   8  -1  759.32   26.80
  -3  -8  -1  732.13   25.60
  -3   8   1  701.83   32.40
  -3  -8   1  727.63   27.30
  -3  -8   1  771.92   33.60
   3   8   1  736.53   27.00
  -3   8  -1  737.83   29.20
   3   8   1  757.22   31.90
  -3   8  -1  730.53   32.90
  -4  -8  -1  359.56   26.40
   4   8  -1  312.67   16.50
  -4  -8  -1  344.37   18.90
   4   8  -1  320.07   22.90
  -4   8   1  366.86   20.90
  -4   8   1  323.77   24.40
  -4   8  -1  392.86   25.90
   4   8   1  323.27   22.50
  -4  -8   1  313.27   24.90
  -4  -8   1  324.67   19.60
  -4   8  -1  363.56   18.80
  -5  -8  -1  131.49   19.90
   5   8  -1  120.59   16.70
  -5   8   1  151.98   19.40
  -5   8   1  136.49   15.80
  -5  -8  -1  143.49   15.00
  -5   8  -1  155.38   15.10
  -5  -8   1  115.89   14.60
  -5  -8   1  140.19   19.00
   5   8   1  152.58   17.60
  -5   8  -1  129.49   19.60
  -6  -8  -1  161.38   22.50
   6   8  -1  169.88   19.50
  -6  -8  -1  161.08   17.50
  -6  -8  -1  177.38   14.60
  -6   8   1  174.48   22.10
  -6   8   1  192.58   19.00
  -6  -8   1  144.59   20.80
  -6  -8   1  202.18   19.50
  -6   8  -1  181.38   22.30
  -6   8  -1  191.88   17.50
   6   8   1  200.18   20.00
  -7  -8  -1  418.26   26.40
  -7   8   1  440.46   27.70
  -7   8   1  395.26   29.50
  -7  -8  -1  307.47   30.70
   7   8  -1  426.66   26.60
  -7  -8   1  367.76   32.70
  -7  -8   1  402.36   26.50
  -7   8  -1  352.26   29.50
   7   8   1  407.36   26.30
  -7   8  -1  425.66   33.10
  -7   8  -1  364.26   24.80
  -8  -8  -1  264.67   31.20
  -8  -8  -1  319.57   26.80
  -8   8   1  283.57   28.40
  -8   8   1  291.87   26.00
   8   8  -1  276.37   23.40
   8   8   1  259.67   23.50
  -8  -8   1  299.87   26.70
  -8   8  -1  276.07   29.20
  -8  -8   1  235.08   27.90
  -8   8  -1  270.67   30.20
  -8   8  -1  265.37   23.00
  -9  -8  -1   25.10   16.20
  -9   8   1   37.00   17.30
  -9   8   1   30.80   15.60
  -9  -8  -1   16.80   19.60
  -9   8  -1   37.50   18.70
  -9  -8   1   71.49   21.60
  -9  -8   1   60.89   17.70
  -9   8  -1   40.10   20.10
  -9   8  -1   15.70   14.60
 -10   8   1   21.00   20.60
 -10   8   1   12.10   17.10
 -10  -8  -1   22.90   17.30
 -10   8   1   25.90   16.00
 -10  -8  -1   48.90   22.20
 -10  -8   1   34.10   18.60
 -10  -8   1   27.00   18.90
 -10   8  -1    2.00   14.70
 -10   8  -1    6.80   16.70
 -10   8  -1   34.50   21.20
   0   9   1  161.78   17.30
   0   9  -1  149.69   17.20
   0   9  -1  155.08   16.90
   0  -9  -1  144.39   15.20
   0   9   1  144.49   16.70
  -1  -9  -1 1294.87   39.80
   1   9  -1 1303.57   42.60
  -1   9   1 1277.87   44.60
   1   9  -1 1344.47   44.90
   1   9   1 1233.08   44.10
  -1   9  -1 1269.27   44.60
   1   9   1 1333.77   43.60
  -1   9  -1 1275.97   43.60
  -2  -9  -1  671.13   24.10
  -2   9   1  688.53   32.70
   2   9  -1  724.03   32.30
  -2  -9  -1  706.43   26.40
   2   9  -1  684.73   28.50
   2   9   1  715.33   32.40
  -2   9  -1  698.63   32.80
  -2  -9   1  731.93   25.10
   2   9   1  760.42   30.00
  -2   9  -1  760.02   31.20
   3   9  -1  283.47   22.40
   3   9  -1  304.47   18.50
  -3  -9  -1  253.27   16.30
  -3  -9  -1  246.18   15.50
  -3  -9  -1  217.18   22.90
  -3   9   1  235.18   22.00
  -3   9  -1  243.28   20.10
  -3   9  -1  279.77   23.40
  -3  -9   1  246.38   17.10
   3   9   1  258.57   21.80
  -3  -9   1  254.57   23.30
   3   9   1  255.27   17.30
  -4   9   1    7.70    9.10
  -4   9   1    0.90   11.60
   4   9  -1   12.70   11.40
  -4  -9  -1    6.30   12.50
   4   9  -1    3.70    7.60
  -4  -9  -1   14.80    8.40
  -4  -9   1   17.30   13.00
   4   9   1    6.00   11.40
  -4   9  -1    0.80   11.80
  -4  -9   1    1.80    8.50
  -4   9  -1   12.80    8.50
  -5  -9  -1  139.09   21.00
  -5   9   1  157.88   17.40
   5   9  -1  150.48   18.60
  -5  -9  -1  137.99   15.10
  -5   9   1  123.09   19.60
  -5   9  -1  166.18   21.80
   5   9   1  128.69   18.20
  -5   9  -1  143.29   15.50
  -5  -9   1  133.39   20.40
  -5  -9   1  150.98   16.50
   6   9  -1  149.99   18.80
  -6   9   1  155.38   22.20
  -6   9   1  115.99   16.20
  -6  -9  -1  128.39   22.10
  -6  -9  -1  116.79   16.00
  -6   9  -1  128.39   15.80
  -6  -9   1  125.99   21.20
   6   9   1  151.28   19.80
  -6   9  -1  143.69   22.50
  -6  -9   1  138.89   18.00
  -7  -9  -1   43.50   14.00
  -7   9   1   18.70   12.20
  -7  -9  -1   30.70   18.60
   7   9  -1   24.40   13.50
  -7   9   1   35.30   16.60
   7   9   1   49.30   14.90
  -7  -9   1   25.40   16.60
  -7   9  -1   34.90   12.80
  -7   9  -1   30.10   16.50
  -7  -9   1   51.59   14.50
  -8   9   1   91.69   18.50
  -8  -9  -1   43.80   21.50
   8   9  -1   87.89   17.50
  -8  -9  -1   89.99   18.10
  -8   9   1   63.89   19.70
  -8  -9   1   56.79   21.00
  -8   9  -1   78.69   16.20
  -8   9  -1   75.09   19.70
  -8  -9   1   67.89   17.00
   8   9   1   77.29   17.20
  -9  -9  -1  174.08   29.80
  -9   9   1  199.98   24.00
  -9   9   1  193.08   27.20
  -9  -9  -1  207.78   25.40
  -9  -9   1  173.48   24.10
  -9  -9   1  211.48   29.60
  -9   9  -1  232.58   24.20
  -9   9  -1  228.18   29.30
   0  10  -1  459.35   26.80
   0  10   1  425.56   26.00
   0  10  -1  444.36   26.10
   0 -10  -1  428.46   23.60
  -1  10   1   57.99   13.60
   1  10  -1   62.99   14.80
   1  10  -1   79.09   13.70
  -1 -10  -1   65.89   12.30
  -1 -10  -1   68.79    9.30
   1  10   1   60.99   14.60
  -1  10  -1   71.79   15.00
  -1  10  -1   55.29   13.40
   1 -10  -1   68.79   13.70
   1  10   1   48.80   12.20
  -1 -10   1   55.29   10.90
  -2 -10  -1  202.78   16.20
  -2 -10  -1  251.77   15.10
   2  10  -1  239.88   20.40
  -2  10   1  289.47   24.80
   2  10  -1  253.97   22.30
  -2  10  -1  243.18   21.50
  -2  10  -1  237.78   23.40
   2  10   1  255.97   23.80
   2  10   1  274.27   20.20
  -2 -10   1  228.08   15.80
   3  10  -1  180.88   16.80
  -3  10   1  148.39   20.30
   3  10  -1  190.98   21.90
  -3 -10  -1  163.18   14.30
  -3 -10  -1  157.48   21.80
  -3 -10  -1  206.98   16.70
  -3 -10   1  186.88   16.20
  -3 -10   1  222.08   23.70
   3  10   1  138.09   16.10
   3  10   1  179.78   21.00
  -3  10  -1  189.78   22.40
  -4  10   1  448.76   24.80
  -4 -10  -1  376.76   21.00
   4  10  -1  418.16   21.90
   4  10  -1  404.16   27.50
  -4  10   1  430.06   29.40
  -4 -10  -1  408.66   32.80
  -4 -10   1  379.66   30.80
  -4  10  -1  400.86   29.80
  -4 -10   1  442.56   23.30
   4  10   1  430.76   28.10
  -4  10  -1  427.96   22.10
  -5 -10  -1   95.99   20.80
  -5  10   1  186.38   23.50
  -5  10   1  175.48   19.10
   5  10  -1  142.09   19.20
  -5 -10  -1  144.99   16.00
  -5 -10   1  164.88   23.50
  -5 -10   1  145.39   16.90
  -5  10  -1  122.39   20.40
   5  10   1  167.08   20.80
  -5  10  -1  153.98   16.30
  -6 -10  -1  238.48   21.00
   6  10  -1  299.27   26.60
  -6  10   1  266.47   23.20
  -6  10   1  234.88   26.90
  -6 -10  -1  223.58   27.90
  -6 -10   1  241.28   22.50
  -6  10  -1  230.08   27.30
  -6 -10   1  226.38   27.40
   6  10   1  282.87   26.00
  -6  10  -1  234.68   20.00
  -7  10   1  148.69   19.80
  -7 -10  -1  155.28   27.00
  -7  10   1  195.58   26.50
  -7 -10  -1  178.78   20.60
   7  10  -1  163.58   21.30
  -7 -10   1  140.39   19.20
   7  10   1  148.59   20.70
  -7 -10   1  147.59   24.90
  -7  10  -1  176.28   25.80
  -7  10  -1  178.68   19.70
  -8 -10  -1  287.37   36.10
  -8  10   1  271.67   26.20
  -8 -10  -1  290.77   27.10
  -8  10   1  305.47   32.20
   8  10  -1  314.77   28.30
  -8 -10   1  352.26   29.30
  -8  10  -1  299.37   28.70
  -8 -10   1  272.27   32.80
  -8  10  -1  297.47   32.70
   0 -11  -1   10.40   10.40
   0  11  -1   20.40   12.60
   0  11   1   40.20   13.40
   0  11  -1   43.60   13.60
   1  11  -1  592.04   31.30
  -1  11   1  612.24   33.40
  -1 -11  -1  589.44   22.60
   1  11  -1  614.84   32.40
  -1 -11  -1  600.74   27.80
   1 -11  -1  575.14   29.80
   1  11   1  618.84   31.20
  -1  11  -1  658.13   34.00
  -1 -11   1  645.54   27.10
  -1  11  -1  606.34   31.90
   1  11   1  588.84   32.50
   2  11  -1  132.49   17.00
  -2 -11  -1  134.39   15.10
  -2 -11  -1   91.39   11.30
  -2  11   1  107.19   18.30
   2  11  -1  109.09   18.30
  -2  11  -1   85.49   17.70
   2  11   1   74.39   14.90
  -2 -11   1  114.39   13.20
  -2  11  -1  138.89   19.60
   2  11   1   93.79   17.30
   3  11  -1  298.97   22.00
   3  11  -1  267.97   25.20
  -3 -11  -1  299.47   17.80
  -3 -11  -1  280.57   29.00
  -3  11   1  257.77   25.90
  -3  11  -1  306.97   29.20
  -3 -11   1  347.27   30.70
  -3 -11   1  239.08   18.80
   3  11   1  258.37   21.30
   3  11   1  297.77   26.80
   4  11  -1   -2.70    9.30
  -4  11   1   14.30   13.80
  -4 -11  -1   34.70   18.40
  -4  11   1    2.80   10.40
  -4 -11  -1    7.30    8.90
   4  11  -1   -5.60   12.30
  -4  11  -1   11.20   14.50
   4  11   1    3.40   12.00
  -4 -11   1    8.10   15.60
  -4  11  -1    3.50    8.90
  -4 -11   1   -7.90    8.30
   5  11  -1  257.27   26.20
  -5 -11  -1  213.28   27.60
  -5 -11  -1  238.78   19.90
  -5  11   1  223.08   26.50
  -5  11   1  235.68   21.90
  -5 -11   1  211.38   20.20
  -5 -11   1  248.78   28.00
  -5  11  -1  213.28   25.90
   5  11   1  244.58   25.50
  -5  11  -1  227.58   19.50
   6  11  -1  194.38   23.70
  -6  11   1  197.78   26.50
  -6 -11  -1  228.18   21.00
  -6  11   1  201.08   21.50
  -6 -11  -1  272.07   31.20
  -6  11  -1  222.58   27.60
  -6 -11   1  205.98   27.50
  -6 -11   1  196.58   21.50
   6  11   1  235.78   25.30
   7  11  -1   11.80   15.00
  -7  11   1   18.00   13.90
  -7 -11  -1  -10.50   10.90
  -7  11   1   33.50   17.70
  -7 -11  -1  -17.70   18.40
   7  11   1   -8.10   14.00
  -7 -11   1   15.60   17.40
  -7  11  -1   15.80   16.80
  -7 -11   1   15.20   13.10
  -8 -11  -1   56.59   17.70
  -8  11   1   32.70   16.10
  -8  11   1   31.30   19.40
   8  11  -1   24.60   16.00
  -8 -11  -1   49.50   23.40
  -8 -11   1   54.09   17.70
  -8  11  -1   44.40   21.20
  -8 -11   1   44.50   22.50
   0 -12  -1  244.98   21.00
   0  12   1  264.27   25.50
   0  12  -1  366.26   31.10
   0 -12   1  258.47   21.20
   0  12  -1  293.17   26.30
  -1  12   1  141.19   20.90
   1  12  -1  141.79   20.30
   1  12  -1  116.19   18.50
  -1 -12  -1  146.89   17.40
   1  12   1  150.88   20.40
  -1  12  -1  116.89   19.50
   1 -12  -1  156.08   19.00
  -1 -12   1  134.29   16.60
  -1  12  -1  123.79   19.40
  -2 -12  -1  129.39   16.30
  -2  12   1  113.69   20.40
   2  12  -1  145.99   18.80
   2  12  -1  118.19   20.70
   2 -12  -1  123.19   18.90
  -2  12  -1  153.48   22.40
  -2 -12   1  145.69   14.90
   2  12   1  170.08   20.10
   3  12  -1   41.80   15.10
  -3  12   1   41.60   16.70
   3  12  -1   44.30   13.30
  -3 -12  -1    2.30   16.40
  -3 -12  -1   28.60    9.30
  -3  12  -1   18.70   14.40
  -3 -12   1   15.20    9.90
  -3 -12   1   53.99   19.60
   3  12   1   29.00   12.30
   3  12   1   36.60   15.10
  -4  12   1  475.45   28.50
  -4 -12  -1  423.46   23.40
  -4  12   1  437.26   33.20
  -4 -12  -1  443.76   38.60
   4  12  -1  404.16   30.80
  -4  12  -1  466.55   34.70
  -4 -12   1  422.66   24.60
  -4 -12   1  469.35   37.40
   4  12   1  381.16   30.50
   5  12  -1   36.40   16.20
  -5  12   1   62.39   18.80
  -5 -12  -1   38.40   20.00
  -5  12   1   56.79   15.20
  -5 -12  -1   67.39   13.00
  -5 -12   1   37.20   19.50
  -5 -12   1   70.09   14.20
   5  12   1   52.09   17.40
  -5  12  -1   70.39   19.00
   6  12  -1   93.09   20.00
  -6 -12  -1   98.09   24.60
  -6 -12  -1  100.99   16.30
  -6  12   1   79.89   20.60
  -6  12   1   70.19   16.60
  -6 -12   1  114.99   24.40
  -6 -12   1   77.39   16.40
  -6  12  -1   78.59   21.10
  -7 -12  -1    6.60   19.70
  -7  12   1   18.60   15.00
  -7 -12  -1   17.10   13.50
   7  12  -1    3.50   15.70
  -7  12   1   20.20   17.30
  -7  12  -1   -5.00   16.00
  -7 -12   1   -3.40   19.60
  -7 -12   1   19.60   14.10
   0 -13  -1   -2.60   11.50
   0  13   1   17.70   13.30
   0  13  -1    5.70   13.20
   0  13  -1  -10.50   10.60
   0 -13   1    7.30   10.80
   1  13  -1  315.07   28.40
  -1 -13  -1  265.07   22.70
  -1  13   1  261.97   28.50
   1  13  -1  265.57   27.90
  -1  13  -1  253.97   26.30
   1 -13  -1  233.38   24.40
  -1 -13   1  257.47   20.80
   1  13   1  251.57   26.50
  -1  13  -1  311.67   30.30
  -2  13   1   15.40   15.30
  -2 -13  -1   27.50   12.30
   2  13  -1   40.90   14.50
   2  13  -1   53.79   17.00
   2 -13  -1   28.60   14.30
  -2  13  -1   40.40   16.30
  -2 -13   1   31.20   11.10
   2  13   1   27.40   13.70
   3  13  -1  215.88   22.30
  -3 -13  -1  234.58   30.60
   3  13  -1  227.08   25.30
  -3  13   1  237.28   27.90
  -3  13  -1  151.38   23.90
   3  13   1  246.48   24.20
  -3 -13   1  244.08   30.40
  -3 -13   1  195.58   18.40
   3 -13  -1  232.38   25.70
  -4  13   1  131.59   19.00
  -4 -13  -1  102.69   25.40
   4  13  -1  113.89   21.70
  -4  13   1   67.09   20.10
  -4  13  -1  123.49   23.30
  -4 -13   1  116.29   16.50
  -4 -13   1  129.89   26.00
  -5  13   1  320.87   27.60
   5  13  -1  334.57   30.80
  -5  13   1  252.87   30.60
  -5 -13  -1  313.27   35.60
  -5 -13   1  285.27   24.40
  -5 -13   1  294.87   33.60
  -5  13  -1  297.07   32.30
   6  13  -1   59.49   18.30
  -6 -13  -1   83.49   25.40
  -6 -13   1   69.69   24.10
  -6 -13   1   68.69   16.20
   0  14  -1  570.64   35.80
   0  14  -1  554.54   37.80
   0 -14  -1  500.45   30.90
   0 -14   1  544.35   30.90
   0  14   1  504.45   35.70
   1 -14   1   98.49   17.70
  -1 -14  -1   76.39   16.60
   1  14  -1   91.89   20.70
  -1  14   1   73.29   19.00
   1  14  -1  132.69   21.50
   1 -14  -1  116.89   19.40
   1  14   1   87.09   18.70
  -1  14  -1   86.79   20.70
  -1 -14   1   84.19   17.60
  -2 -14  -1   77.79   23.70
   2  14  -1    4.50   13.40
  -2  14   1    7.20   14.80
   2  14  -1   15.20   15.30
   2  14   1    6.50   13.80
  -2  14  -1   22.30   16.60
   2 -14  -1   21.30   14.70
   3  14  -1   25.90   15.30
  -3  14   1   17.40   17.40
   3  14  -1   16.40   14.80
  -3 -14   1   36.00   20.30
   3 -14  -1   25.40   15.20
   3  14   1   17.30   12.90
  -3  14  -1   31.70   17.20
   4  14  -1  375.06   35.30
  -4  14   1  368.56   36.30
  -4  14   1  406.26   42.80
  -4 -14  -1  365.66   39.60
  -4 -14   1  467.75   43.50
   4 -14  -1  359.76   33.10
  -4  14  -1  413.26   37.80
   0 -15   1   -0.20   12.20
   0 -15  -1   13.00   13.40
   0  15   1   27.00   15.90
   0  15  -1   18.90   17.20
   1  15  -1  257.47   28.20
  -1  15   1  282.47   31.50
   1 -15   1  296.37   27.50
  -1 -15  -1  272.97   26.00
   1  15   1  287.07   31.00
   1 -15  -1  213.38   25.80
  -1  15  -1  224.48   28.80
   0   0   2 4615.54   99.89
  -1   0  -2   19.70    5.20
  -1   0   2   17.90    4.30
   1   0  -2   28.00    5.20
   1   0   2   23.60    4.90
  -2   0   2  214.08   11.70
  -2   0   2  239.08   12.40
   2   0   2  231.98   10.50
  -2   0  -2  208.88   10.10
   3   0   2  660.93   18.30
  -3   0   2  635.04   22.00
  -3   0  -2  628.64   20.60
  -3   0   2  657.53   21.80
  -3   0  -2  665.23   22.20
  -4   0  -2  631.04   22.00
  -4   0  -2  584.74   23.00
  -4   0   2  626.34   22.70
  -4   0  -2  635.64   24.80
  -4   0   2  630.04   22.80
  -5   0   2   95.69   11.30
  -5   0  -2   80.59   11.80
  -5   0  -2  103.49   13.10
  -5   0  -2   94.39    9.60
  -5   0  -2   61.79   10.00
  -5   0   2   88.49   11.20
  -5   0   2   89.09   11.90
  -6   0  -2  166.78   15.10
  -6   0   2  129.59   14.30
  -6   0  -2  139.19   16.00
  -6   0   2  180.68   16.90
  -6   0  -2  134.69   15.30
  -6   0   2  159.38   15.20
  -6   0  -2  127.89   11.70
  -7   0  -2  162.68   16.80
  -7   0   2  162.18   16.90
  -7   0   2  172.48   17.30
  -7   0  -2  122.79   16.60
  -7   0   2  190.08   18.50
  -7   0  -2  165.28   13.60
  -7   0  -2  163.98   17.90
  -8   0   2  185.78   19.70
  -8   0  -2  181.68   20.80
  -8   0  -2  167.98   14.90
  -8   0   2  195.68   19.70
  -8   0   2  272.87   23.00
  -8   0  -2  207.08   20.90
  -8   0  -2  207.78   19.70
  -9   0  -2  -22.90   13.10
  -9   0   2   -9.20   12.00
  -9   0  -2   14.90   13.10
  -9   0   2    4.40   12.90
  -9   0  -2  -18.40   11.60
  -9   0   2    8.10   12.40
 -10   0   2  463.15   33.80
 -10   0  -2  555.24   36.90
 -10   0  -2  522.55   33.30
 -10   0   2  497.75   32.60
 -10   0   2  447.36   31.00
 -11   0   2   58.69   20.70
 -11   0  -2   29.00   20.10
 -11   0  -2   34.00   17.90
 -11   0   2   34.30   16.50
 -11   0   2   45.60   17.50
   0  -1  -2  197.48    9.80
   0  -1   2  193.68   10.50
   0   1  -2  204.78   10.10
  -1   1   2 4446.26   99.09
  -1  -1  -2 4688.13  101.09
   1  -1   2 4665.43  100.89
   1   1  -2 4701.93  100.69
   1   1   2 4781.82  101.19
  -1   1  -2 4495.15  100.69
  -1  -1   2 4683.13  100.39
  -2   1   2   42.90    6.50
  -2  -1  -2   61.79    7.60
  -2  -1  -2   43.00    6.50
   2   1  -2   57.29    6.10
   2  -1   2   38.80    6.30
  -2   1   2   41.10    7.20
  -2  -1   2   43.80    8.30
  -2   1  -2   44.50    6.30
  -2  -1   2   45.00    7.70
   2   1   2   57.49    6.80
  -3  -1  -2 1504.05   38.20
  -3   1   2 1450.15   38.70
   3  -1   2 1450.35   34.90
  -3   1   2 1437.46   37.20
  -3  -1   2 1458.85   38.30
   3   1   2 1408.36   35.40
  -3   1  -2 1444.26   36.70
  -3  -1   2 1492.15   38.20
  -4  -1  -2  181.88   15.70
  -4   1   2  172.58   13.50
  -4   1   2  177.48   14.30
  -4  -1  -2  158.18   13.00
  -4  -1   2  174.58   14.50
  -4   1  -2  187.18   12.50
  -4   1  -2  201.08   12.90
  -4   1  -2  204.18   14.90
  -4  -1   2  180.28   14.50
  -4   1  -2  206.68   16.20
  -5  -1  -2 1781.02   48.20
  -5  -1  -2 1708.93   50.69
  -5   1   2 1770.62   47.30
  -5   1   2 1734.23   48.10
  -5   1   2 1749.32   47.90
  -5   1   2 1774.92   47.40
  -5  -1   2 1649.04   47.50
  -5  -1   2 1689.13   47.60
  -5   1  -2 1729.53   47.80
  -5   1  -2 1671.73   45.60
  -5   1  -2 1673.63   46.20
  -5   1  -2 1742.03   50.59
  -5  -1   2 1725.23   47.40
  -6   1   2   81.49   12.70
  -6  -1  -2   80.69   13.10
  -6   1   2   71.89   12.30
  -6   1   2   84.19    9.60
  -6  -1  -2   90.39    9.40
  -6   1   2   90.89   12.40
  -6  -1  -2  106.09   15.10
  -6   1  -2   85.69   11.70
  -6   1  -2   71.19   12.50
  -6  -1   2   87.39   12.80
  -6  -1   2   92.49   12.20
  -6   1  -2   96.09   11.30
  -6   1  -2   67.79   13.70
  -6  -1   2   69.69   12.40
  -7  -1  -2  136.19   16.60
  -7  -1  -2  157.78   19.20
  -7   1   2  178.98   17.80
  -7   1   2  149.49   12.80
  -7   1   2  155.18   17.10
  -7  -1  -2  148.09   12.10
  -7   1   2  172.48   17.30
  -7  -1   2  159.88   16.80
  -7   1  -2  174.28   19.30
  -7  -1   2  161.98   17.00
  -7   1  -2  178.18   16.50
  -7   1  -2  171.08   14.90
  -7  -1   2  160.18   17.00
  -7   1  -2  118.39   15.50
  -8   1   2  252.67   21.90
  -8   1   2  208.58   20.90
  -8  -1  -2  242.98   21.90
  -8   1   2  226.58   21.10
  -8  -1  -2  201.88   21.90
  -8   1  -2  256.87   22.50
  -8  -1   2  251.47   22.10
  -8  -1   2  233.48   21.70
  -8   1  -2  232.28   21.00
  -8   1  -2  258.77   24.80
  -8   1  -2  246.98   17.70
  -8  -1   2  200.58   20.50
  -9   1   2  653.53   35.20
  -9  -1  -2  680.33   37.90
  -9  -1  -2  606.04   33.80
  -9   1   2  621.64   34.20
  -9   1   2  624.04   32.70
  -9  -1   2  639.34   33.80
  -9   1  -2  635.04   37.30
  -9  -1   2  608.84   32.90
  -9   1  -2  634.34   33.70
  -9   1  -2  658.73   32.40
  -9  -1   2  637.84   34.60
 -10   1   2   51.39   17.10
 -10  -1  -2   58.09   19.40
 -10   1   2   37.70   15.80
 -10   1   2   67.59   17.60
 -10  -1  -2   35.90   16.80
 -10   1  -2   55.09   17.20
 -10  -1   2   34.00   15.60
 -10   1  -2   75.29   20.30
 -10  -1   2   97.19   19.60
 -10  -1   2   57.99   17.40
 -10   1  -2   51.69   16.50
 -11  -1  -2    1.70   15.40
 -11   1   2   19.30   16.20
 -11   1   2    0.50   17.10
 -11   1   2   -2.50   15.70
 -11  -1  -2   43.90   20.00
 -11   1  -2   -0.70   17.70
 -11  -1   2   14.10   15.10
 -11  -1   2   16.40   16.70
 -11  -1   2   28.70   18.70
   0   2  -2 5216.68  114.19
  -1   2   2   50.89    4.30
  -1  -2  -2   54.39    5.40
   1   2  -2   48.30    7.00
   1  -2   2   38.60    7.00
  -1   2  -2   45.60    7.20
  -1  -2   2   62.39    7.30
  -2   2   2  439.06   17.20
   2  -2   2  451.15   15.90
  -2   2   2  452.95   15.00
  -2  -2  -2  453.95   15.90
   2   2  -2  446.06   15.80
  -2  -2  -2  464.75   16.30
  -2  -2  -2  448.46   16.10
  -2   2  -2  476.15   15.90
  -2  -2   2  471.55   16.70
  -2  -2   2  470.75   14.80
  -3  -2  -2  206.48   11.10
  -3   2   2  213.08   14.10
  -3  -2  -2  204.58   11.20
  -3   2   2  192.98   12.50
  -3   2   2  216.98   15.70
   3  -2   2  195.78   11.30
  -3  -2  -2  204.18   13.20
   3   2  -2  209.08   11.10
  -3   2  -2  220.18   11.60
  -3   2  -2  196.98   13.90
  -3  -2   2  208.78   13.90
  -3  -2   2  227.98   14.10
  -4   2   2 1800.82   45.70
  -4  -2  -2 1752.52   46.30
  -4  -2  -2 1781.82   49.99
  -4   2   2 1792.92   45.60
  -4   2   2 1790.32   47.00
   4  -2   2 1778.62   42.20
  -4   2  -2 1646.34   46.20
  -4  -2   2 1708.33   46.80
  -4   2  -2 1732.23   44.40
  -4  -2   2 1724.53   46.80
  -4   2  -2 1763.62   49.30
  -5   2   2    1.80    7.30
  -5   2   2    3.40    7.60
  -5   2   2    1.20    6.60
  -5  -2  -2    8.50    8.50
  -5   2   2    8.30    8.30
  -5  -2  -2    1.10    8.60
  -5  -2   2   18.50    8.20
  -5   2  -2   15.10    9.60
  -5  -2   2   11.40    8.50
   5   2   2   12.40    5.40
  -5  -2   2    0.50    7.90
  -5   2  -2    3.40    7.20
  -5   2  -2    7.50    7.40
  -6   2   2   76.29   12.10
  -6   2   2   78.69   12.40
  -6  -2  -2   75.49   13.40
  -6   2   2   92.09   11.00
  -6   2   2   73.19   12.10
  -6  -2  -2   85.99   13.00
  -6  -2   2   81.59   12.60
  -6   2  -2   98.99   12.40
  -6   2  -2   77.19   13.70
  -6  -2   2   96.99   13.30
  -6  -2   2   87.79   12.70
  -6   2  -2  101.19   12.30
  -7   2   2   10.30   10.10
  -7   2   2   36.80    9.10
  -7  -2  -2    7.20   11.20
  -7   2   2   10.50   10.40
  -7  -2  -2   13.90    6.90
  -7  -2  -2   30.80   12.30
  -7   2   2   17.40   10.40
  -7   2  -2   28.10    9.80
  -7  -2   2    5.30   10.50
  -7  -2   2    4.60   10.00
  -7  -2   2   -7.00    9.60
  -7   2  -2   21.30    9.80
  -7   2  -2   19.10   11.80
  -8   2   2  485.25   22.90
  -8   2   2  477.55   28.30
  -8   2   2  473.75   27.40
  -8  -2  -2  508.55   28.10
  -8   2   2  469.45   28.80
  -8  -2  -2  475.75   30.80
  -8  -2   2  494.05   28.20
  -8  -2   2  481.55   27.90
  -8  -2   2  482.15   27.90
  -8   2  -2  517.95   26.60
  -8   2  -2  487.55   30.90
  -8   2  -2  440.46   23.50
  -9   2   2   19.70   13.30
  -9   2   2   23.50   14.30
  -9  -2  -2   24.30   14.70
  -9  -2  -2   13.50   15.10
  -9   2   2   29.70   14.60
  -9  -2   2   23.30   13.80
  -9  -2   2    8.20   12.80
  -9   2  -2   18.90   12.00
  -9   2  -2   19.80   15.60
  -9   2  -2   -1.50   12.10
  -9  -2   2   10.80   13.60
 -10   2   2  179.78   24.90
 -10  -2  -2  180.38   25.80
 -10   2   2  197.88   23.40
 -10   2   2  204.88   25.00
 -10  -2  -2  173.78   22.90
 -10  -2   2  190.98   25.10
 -10   2  -2  193.78   22.50
 -10  -2   2  209.28   24.10
 -10   2  -2  195.08   26.80
 -10  -2   2  143.39   21.70
 -11  -2  -2   81.49   23.80
 -11   2   2   32.10   18.00
 -11  -2  -2   43.00   17.70
 -11   2   2   73.29   21.60
 -11   2   2   36.30   17.10
 -11  -2   2   62.89   19.00
 -11   2  -2   36.30   19.20
 -11  -2   2   53.09   20.20
 -11  -2   2   46.30   18.50
 -11   2  -2   20.50   15.90
   0   3  -2   59.69    8.70
  -1   3   2 1694.03   45.70
   1  -3   2 1628.04   41.00
   1   3  -2 1596.84   40.90
  -1  -3  -2 1592.54   36.80
  -1  -3  -2 1598.84   40.70
  -1   3  -2 1621.04   44.40
  -1  -3   2 1655.53   40.70
  -1   3  -2 1570.04   41.00
   2   3  -2  208.18   13.00
  -2   3   2  211.98   10.40
  -2  -3  -2  195.68   12.20
   2  -3   2  221.18   12.90
  -2   3   2  197.98   13.30
  -2  -3  -2  208.68   10.80
  -2  -3   2  172.88   12.20
  -2   3  -2  212.48   13.00
  -2  -3   2  193.98   11.80
  -2   3  -2  207.48   13.70
  -3   3   2  439.06   18.20
   3   3  -2  411.86   16.40
  -3   3   2  391.66   18.40
  -3   3   2  405.16   16.10
  -3  -3  -2  401.26   15.70
  -3  -3  -2  412.26   17.00
   3  -3   2  398.56   16.10
  -3  -3  -2  446.46   20.60
  -3  -3  -2  411.16   16.10
  -3  -3   2  382.26   17.90
  -3   3  -2  435.46   15.60
  -3   3  -2  413.06   20.20
  -3  -3   2  420.66   14.30
  -3   3  -2  380.26   18.60
  -3   3  -2  397.86   14.90
  -3  -3   2  434.66   18.00
  -4   3   2  203.88   14.80
  -4  -3  -2  203.38   18.40
  -4   3   2  208.98   14.40
   4   3  -2  223.78   12.30
  -4   3   2  206.48   15.90
  -4   3   2  208.78   13.90
   4  -3   2  217.38   12.10
  -4  -3  -2  213.28   14.80
  -4   3  -2  202.28   15.30
  -4  -3   2  201.38   15.10
  -4   3  -2  199.68   17.10
  -4  -3   2  206.18   15.20
  -4   3  -2  188.48   12.40
  -5  -3  -2 1081.29   38.40
  -5   3   2 1125.29   33.80
  -5   3   2 1081.19   36.00
   5  -3   2 1088.79   29.80
   5   3  -2 1097.99   29.70
  -5   3   2 1068.79   35.00
  -5   3   2 1052.79   34.00
  -5  -3  -2 1111.49   34.60
  -5  -3   2 1115.59   35.60
  -5   3  -2 1035.40   37.10
  -5   3  -2 1038.50   34.60
  -5  -3   2 1076.49   35.00
  -5   3  -2 1063.59   32.30
  -5  -3   2 1092.89   35.80
  -6  -3  -2  343.77   23.10
  -6   3   2  312.57   19.80
  -6  -3  -2  325.87   20.60
  -6   3   2  345.27   21.70
  -6   3   2  338.17   21.70
  -6   3   2  318.67   18.60
  -6   3  -2  322.17   18.30
  -6   3  -2  292.47   18.80
  -6   3  -2  320.57   22.20
  -6  -3   2  316.87   20.50
  -6  -3   2  310.07   20.60
  -6  -3   2  296.57   20.20
  -7   3   2  193.78   19.40
  -7  -3  -2  165.68   18.10
  -7   3   2  195.28   18.70
  -7   3   2  224.38   19.50
  -7  -3  -2  185.88   20.40
  -7   3   2  210.78   17.30
  -7   3  -2  216.68   18.10
  -7  -3   2  220.88   19.90
  -7  -3   2  207.88   18.50
  -7  -3   2  195.08   18.90
  -7   3  -2  152.38   18.20
  -7   3  -2  197.58   17.60
  -8   3   2    2.90   11.00
  -8  -3  -2   16.00   13.70
  -8  -3  -2   -3.50   11.50
  -8   3   2   19.40   10.80
  -8   3   2    4.60   11.90
  -8   3   2   16.60   12.40
  -8   3  -2   20.60   13.50
  -8  -3   2    5.30   11.40
  -8   3  -2   10.70   10.00
  -8   3  -2   -5.80   10.10
  -8  -3   2   16.80   11.80
  -8  -3   2   -7.90   11.20
  -9   3   2  829.12   40.20
  -9  -3  -2  827.62   38.10
  -9   3   2  784.92   37.10
  -9   3   2  793.32   33.10
  -9  -3  -2  812.82   43.00
  -9   3   2  810.42   38.50
  -9  -3   2  838.22   39.40
  -9  -3   2  819.12   38.60
  -9   3  -2  852.71   43.00
  -9   3  -2  784.22   34.20
  -9   3  -2  810.72   35.80
  -9  -3   2  802.92   38.40
 -10   3   2   66.09   18.30
 -10  -3  -2   64.19   18.40
 -10   3   2   87.39   20.70
 -10   3   2   62.49   18.40
 -10  -3  -2   75.49   21.00
 -10   3  -2   74.99   20.10
 -10  -3   2   43.60   17.60
 -10  -3   2   58.59   17.20
 -10   3  -2   61.49   16.10
 -10   3  -2   57.29   16.50
 -10  -3   2   58.19   19.00
 -11  -3  -2   -6.70   17.90
 -11   3   2    0.50   17.10
 -11   3   2    1.20   16.20
 -11   3   2   17.10   15.50
 -11  -3  -2  -12.80   14.80
 -11  -3   2  -12.60   14.50
 -11  -3   2    8.00   18.20
 -11   3  -2   34.50   19.70
 -11   3  -2   35.50   16.80
   0   4  -2 2030.40   51.49
   0   4   2 2066.69   51.79
   0   4  -2 2027.90   50.59
   1  -4   2   87.79   10.20
  -1   4   2   97.19   10.80
   1   4  -2  110.69   11.30
  -1  -4  -2   88.29    7.20
   1  -4  -2  153.08   12.10
   1   4   2  124.89   10.50
  -1   4  -2  125.89   11.40
  -1   4  -2  109.39   10.90
  -2  -4  -2  267.67   12.10
   2   4  -2  253.47   15.70
  -2  -4  -2  290.77   17.00
  -2   4   2  283.57   16.60
   2  -4   2  293.27   15.00
  -2   4  -2  296.07   15.50
  -2  -4   2  286.17   13.80
  -2   4  -2  301.47   16.90
  -3   4   2   18.40    7.60
  -3  -4  -2   13.60    6.50
  -3   4   2    2.80    7.50
   3  -4   2   10.60    6.70
  -3  -4  -2   13.10    6.30
  -3  -4  -2    9.70    8.50
  -3   4  -2   15.50    8.00
  -3   4  -2    6.80    5.20
   3   4   2   13.00    7.70
  -3   4  -2   19.70    7.00
  -3  -4   2    5.30    5.40
  -3  -4   2   17.60    7.70
  -3   4  -2    6.70    8.70
  -4  -4  -2 1491.55   37.10
  -4  -4  -2 1453.85   39.70
   4  -4   2 1407.06   38.10
  -4  -4  -2 1474.15   45.20
  -4   4   2 1437.86   38.40
  -4   4   2 1404.06   41.00
  -4   4   2 1411.56   42.20
   4   4  -2 1406.36   38.70
  -4  -4  -2 1495.15   37.30
  -4   4   2 1425.96   42.80
  -4   4  -2 1391.06   37.50
  -4   4  -2 1347.87   42.00
   4   4   2 1368.96   39.40
  -4   4  -2 1372.66   44.00
  -4  -4   2 1424.26   40.90
  -4  -4   2 1362.56   41.80
  -5  -4  -2  136.39   13.70
  -5   4   2  174.98   16.80
  -5   4   2  149.39   14.60
  -5   4   2  184.28   14.60
   5  -4   2  159.18   12.00
  -5  -4  -2  150.08   17.40
   5   4  -2  171.78   13.20
  -5   4   2  153.78   15.10
  -5   4  -2  159.38   17.60
  -5  -4   2  178.88   16.40
  -5   4  -2  160.48   15.80
  -5   4  -2  152.48   12.80
  -5  -4   2  187.48   16.30
   5   4   2  160.98   13.50
  -5  -4   2  161.18   15.20
  -6  -4  -2  490.05   27.90
  -6   4   2  487.25   23.40
  -6   4   2  472.85   25.90
  -6   4   2  471.25   24.40
  -6  -4  -2  454.05   23.70
   6   4  -2  487.65   19.80
  -6   4   2  519.95   24.30
  -6   4  -2  429.36   23.60
  -6  -4   2  506.55   25.10
  -6  -4   2  472.65   24.80
  -6   4  -2  476.75   21.60
  -6   4  -2  476.75   27.60
  -6  -4   2  475.65   25.60
  -7  -4  -2   51.49   15.20
  -7   4   2   88.89   14.50
  -7   4   2   82.69   14.90
   7   4  -2   85.99   10.50
  -7  -4  -2   63.39   13.50
  -7   4   2   51.09   12.20
  -7   4   2   78.89   15.10
  -7   4  -2   72.99   16.60
  -7  -4   2   95.49   15.30
  -7  -4   2   56.19   13.50
  -7   4  -2   84.69   12.90
  -7  -4   2   78.59   14.70
  -7   4  -2   91.39   13.70
  -8   4   2  507.45   29.50
  -8  -4  -2  478.15   33.50
  -8   4   2  509.25   31.10
  -8  -4  -2  538.05   29.70
  -8   4   2  480.25   27.80
  -8   4   2  540.95   27.20
  -8   4  -2  465.25   26.80
  -8  -4   2  505.55   29.40
  -8   4  -2  491.25   33.20
  -8  -4   2  534.45   31.20
  -8   4  -2  474.55   27.10
  -9   4   2   31.10   13.40
  -9   4   2   32.40   14.40
  -9   4   2   22.70   15.20
  -9   4   2   55.59   16.20
  -9  -4  -2   29.30   15.00
  -9  -4  -2   20.00   17.60
  -9   4  -2   15.50   13.20
  -9  -4   2    2.50   12.80
  -9  -4   2   29.70   15.80
  -9   4  -2    2.30   15.80
  -9   4  -2   32.50   13.60
 -10   4   2   65.99   17.10
 -10  -4  -2   67.39   18.00
 -10   4   2   63.19   20.10
 -10  -4  -2   74.49   22.00
 -10   4   2   95.79   19.60
 -10  -4   2  112.39   20.90
 -10   4  -2   91.79   18.10
 -10   4  -2   96.99   22.10
 -10   4  -2  107.29   18.70
 -10  -4   2   69.59   19.40
 -11   4   2   29.80   17.00
 -11   4   2   57.19   21.20
 -11  -4  -2   34.80   17.70
 -11  -4  -2   43.20   21.50
 -11   4   2   46.90   18.80
 -11  -4   2   46.80   20.80
 -11   4  -2   41.10   20.40
 -11  -4   2   21.40   18.00
 -11   4  -2   41.70   17.20
   0   5  -2  137.29   12.30
   0   5   2  155.38   13.30
   0  -5   2  153.58   13.30
   0   5  -2  136.49   13.00
   1   5  -2 2020.10   52.89
  -1  -5  -2 1994.00   52.09
  -1   5   2 1926.01   52.89
  -1  -5  -2 1989.50   45.90
   1   5  -2 1928.21   49.99
   1  -5  -2 2051.19   52.29
  -1   5  -2 1977.40   52.09
   1  -5  -2 2003.60   54.49
  -1   5  -2 2028.00   52.79
   1   5   2 2076.29   51.99
  -1  -5   2 2072.99   52.19
  -2  -5  -2  155.08   14.10
  -2   5   2  150.48   14.00
   2   5  -2  167.88   14.20
  -2  -5  -2  176.58   14.00
  -2  -5  -2  171.38   10.10
  -2   5  -2  185.28   15.60
  -2   5  -2  144.39   12.90
   2   5   2  162.78   14.50
  -2  -5   2  161.68   12.40
  -3   5   2  843.52   30.00
   3   5  -2  839.82   28.20
  -3  -5  -2  801.72   25.30
  -3  -5  -2  867.51   27.30
  -3  -5  -2  835.42   31.20
   3   5   2  816.62   28.70
  -3  -5   2  829.92   29.50
  -3   5  -2  800.92   26.50
  -3  -5   2  857.11   27.90
  -3   5  -2  853.91   32.00
  -3   5  -2  811.52   24.00
  -3   5  -2  836.82   30.60
  -4  -5  -2  310.77   15.40
   4   5  -2  316.17   17.20
  -4  -5  -2  324.17   16.80
  -4  -5  -2  296.87   20.80
  -4   5   2  345.47   19.70
  -4   5   2  298.77   17.80
  -4  -5   2  305.87   19.60
  -4   5  -2  332.37   21.30
  -4   5  -2  293.97   14.70
  -4  -5   2  316.27   18.20
  -4   5  -2  301.07   14.70
  -4   5  -2  294.27   19.60
   4   5   2  318.07   18.00
  -4  -5   2  301.67   13.80
  -5   5   2  797.92   31.50
  -5   5   2  820.32   30.60
  -5  -5  -2  798.72   24.40
  -5  -5  -2  827.52   25.10
  -5  -5  -2  774.82   34.20
   5   5  -2  787.32   27.80
  -5  -5  -2  814.72   29.30
  -5   5   2  815.42   33.00
  -5  -5   2  806.72   32.40
  -5   5  -2  837.22   32.40
  -5  -5   2  845.12   30.90
  -5   5  -2  806.32   27.30
   5   5   2  863.11   29.50
  -5   5  -2  786.82   33.50
  -6   5   2  382.86   22.70
  -6  -5  -2  339.37   26.90
  -6   5   2  321.47   23.80
  -6  -5  -2  339.87   21.70
  -6   5   2  390.76   23.40
   6   5  -2  360.86   19.40
  -6   5  -2  350.76   22.50
   6   5   2  380.76   20.70
  -6  -5   2  315.37   23.90
  -6  -5   2  317.17   21.90
  -6   5  -2  344.47   18.90
  -6   5  -2  355.66   25.60
  -7  -5  -2   60.99   13.30
  -7  -5  -2   66.99   16.50
  -7   5   2   79.69   15.90
  -7   5   2   87.09   14.90
   7   5  -2   91.59   12.30
  -7   5   2   82.89   14.60
  -7  -5   2   70.19   14.20
  -7   5  -2  107.49   13.80
  -7   5  -2   80.99   14.90
  -7   5  -2   57.19   15.90
  -7  -5   2   78.09   15.30
   8   5  -2  100.89   13.10
  -8  -5  -2   84.49   18.90
  -8   5   2  125.09   18.30
  -8  -5  -2   73.89   15.40
  -8   5   2  103.29   17.30
  -8   5   2   80.89   18.00
  -8  -5   2  140.59   18.90
  -8   5  -2  107.19   15.80
  -8   5  -2   88.79   16.70
  -8  -5   2   81.79   16.80
  -8   5  -2   99.09   20.40
  -9  -5  -2  439.86   30.60
  -9  -5  -2  458.95   36.50
  -9   5   2  474.75   29.20
  -9   5   2  489.85   31.20
  -9   5   2  399.16   33.30
  -9   5  -2  449.36   35.20
  -9   5  -2  414.56   29.50
  -9  -5   2  437.76   33.80
  -9  -5   2  391.56   30.00
  -9   5  -2  469.45   28.70
 -10  -5  -2  115.59   25.90
 -10   5   2  124.19   20.10
 -10  -5  -2  124.49   21.20
 -10   5   2  139.59   24.50
 -10   5   2  142.09   22.40
 -10   5  -2  131.89   24.80
 -10   5  -2  130.19   19.80
 -10  -5   2  106.09   21.20
 -10  -5   2  124.09   23.10
 -10   5  -2  132.09   20.60
 -11  -5  -2  -16.00   16.60
 -11   5   2  -12.80   14.60
 -11  -5  -2   16.60   19.20
 -11   5   2  -15.30   17.30
 -11   5  -2   -4.40   21.60
 -11  -5   2    7.10   17.00
 -11  -5   2   20.10   19.20
 -11   5  -2   -0.40   13.90
 -11   5  -2   -9.10   17.70
   0   6  -2  662.93   25.00
   0  -6  -2  742.53   25.40
   0   6  -2  657.33   26.20
   0   6   2  722.33   26.30
  -1  -6  -2  478.95   19.70
  -1   6   2  530.65   23.10
   1   6  -2  484.05   22.30
  -1  -6  -2  505.55   15.50
   1   6  -2  507.35   20.40
   1  -6  -2  471.45   21.10
   1   6   2  519.15   21.60
  -1   6  -2  508.45   22.00
  -1   6  -2  455.85   21.90
  -2   6   2  254.97   17.10
  -2  -6  -2  229.28   18.20
  -2  -6  -2  236.78   11.80
   2   6  -2  233.98   16.80
   2   6  -2  228.88   13.70
   2   6   2  238.18   17.00
  -2   6  -2  232.08   16.90
  -2   6  -2  240.18   17.30
   2   6   2  242.58   14.40
   3   6  -2  556.64   22.00
  -3  -6  -2  542.15   19.70
   3   6  -2  570.44   24.10
  -3   6   2  566.94   25.80
  -3  -6  -2  536.55   26.00
  -3   6  -2  518.45   18.80
  -3   6  -2  553.44   22.40
   3   6   2  575.14   24.50
  -3  -6   2  561.44   25.00
  -3   6  -2  534.35   24.80
  -3  -6   2  565.54   22.60
  -4   6   2  938.01   36.00
  -4  -6  -2 1160.28   38.80
  -4  -6  -2  995.70   37.90
  -4   6   2  986.70   34.10
   4   6  -2 1002.60   33.60
  -4  -6  -2  982.30   31.10
   4   6   2  997.60   34.30
  -4   6  -2 1001.90   30.70
  -4  -6   2  965.30   30.10
  -4  -6   2 1013.60   36.40
  -4   6  -2 1026.40   38.30
  -4  -6   2 1007.10   33.50
  -4   6  -2 1012.50   29.80
  -4   6  -2  962.20   36.20
  -5   6   2  469.45   25.60
   5   6  -2  474.25   22.80
  -5   6   2  459.75   23.90
  -5  -6  -2  566.24   30.10
  -5  -6  -2  491.45   19.70
  -5  -6  -2  458.65   22.00
  -5   6  -2  458.15   26.00
  -5   6  -2  456.95   20.60
   5   6   2  497.65   23.70
  -5   6  -2  484.45   27.90
  -5  -6   2  439.36   25.60
  -5  -6   2  472.45   17.90
  -5  -6   2  500.45   23.90
  -6   6   2  297.87   22.20
  -6  -6  -2  268.27   20.10
  -6   6   2  283.07   21.40
   6   6  -2  285.07   19.40
  -6  -6  -2  310.47   26.60
  -6   6   2  302.87   23.70
  -6   6  -2  262.67   24.40
   6   6   2  248.58   19.70
  -6   6  -2  270.07   18.20
  -6  -6   2  285.27   24.70
  -6   6  -2  301.97   23.20
  -6  -6   2  270.57   21.20
  -7   6   2  221.58   21.90
  -7   6   2  174.98   19.30
  -7  -6  -2  205.88   24.20
  -7  -6  -2  218.88   20.70
   7   6  -2  217.98   18.50
  -7   6   2  263.77   25.40
  -7  -6   2  207.58   20.80
  -7   6  -2  215.68   18.50
  -7   6  -2  219.58   25.60
  -7  -6   2  228.18   23.10
  -7   6  -2  229.38   22.60
  -8  -6  -2  390.36   27.50
  -8   6   2  375.56   27.80
  -8   6   2  378.46   31.30
   8   6  -2  396.86   23.20
  -8   6   2  413.46   28.60
  -8  -6  -2  404.96   33.20
  -8  -6   2  361.96   29.80
  -8   6  -2  407.36   33.40
  -8   6  -2  301.27   23.70
  -8  -6   2  346.47   27.20
  -8   6  -2  358.56   28.50
  -9  -6  -2  108.09   23.20
  -9   6   2   53.09   16.00
  -9  -6  -2   93.19   18.50
  -9   6   2   61.69   17.80
  -9   6   2   37.30   18.40
  -9  -6   2   58.39   19.20
  -9   6  -2   75.99   15.80
  -9   6  -2   55.29   19.90
  -9  -6   2   41.60   16.80
  -9   6  -2   40.10   17.10
 -10   6   2  130.49   22.60
 -10   6   2   59.09   18.30
 -10   6   2  110.69   23.70
 -10  -6  -2   90.19   20.90
 -10  -6  -2  143.19   26.90
 -10  -6   2  135.99   23.20
 -10  -6   2  145.59   25.90
 -10   6  -2   91.09   22.10
 -10   6  -2  128.89   22.70
 -10   6  -2   97.99   19.00
   0   7   2  932.91   32.60
   0   7  -2  880.71   32.50
   0   7  -2  878.51   31.30
   0  -7  -2  918.61   30.50
  -1  -7  -2  545.85   21.60
  -1   7   2  557.24   25.10
  -1  -7  -2  518.65   16.60
   1   7  -2  503.35   21.80
   1   7  -2  542.05   24.70
   1  -7  -2  520.85   22.90
  -1   7  -2  510.15   24.10
   1   7   2  514.55   23.00
  -1   7  -2  521.65   23.90
  -2  -7  -2  736.33   31.50
  -2   7   2  686.13   29.30
  -2  -7  -2  743.03   25.40
   2   7  -2  733.63   25.80
  -2  -7  -2  723.53   22.50
   2   7  -2  719.23   29.10
   2   7   2  738.83   26.90
  -2   7  -2  761.32   30.50
   2   7   2  761.12   29.90
  -2   7  -2  768.22   28.60
  -3  -7  -2  506.95   20.00
   3   7  -2  492.15   24.10
   3   7  -2  506.25   19.90
  -3   7   2  511.35   25.60
  -3  -7  -2  489.85   26.40
  -3  -7  -2  522.95   19.60
  -3   7  -2  483.75   22.40
  -3  -7   2  481.85   21.90
  -3   7  -2  570.34   26.90
  -3  -7   2  491.65   25.20
   3   7   2  526.75   25.20
  -3   7  -2  502.05   18.70
   4   7  -2   88.29    8.70
  -4  -7  -2  108.09   16.40
  -4  -7  -2  105.89   11.70
   4   7  -2   99.99   14.00
  -4   7   2   92.99   13.00
  -4   7   2  102.89   15.30
  -4   7  -2  111.49   11.20
  -4   7  -2   95.29   15.60
  -4   7  -2  102.89   12.00
  -4  -7   2  123.89   13.60
   4   7   2   95.79   13.70
  -4  -7   2   91.99   14.80
  -5   7   2  387.36   22.70
  -5  -7  -2  365.46   18.90
  -5  -7  -2  385.96   27.60
  -5  -7  -2  369.06   20.40
   5   7  -2  397.16   23.00
  -5   7   2  385.36   25.30
  -5  -7   2  425.66   22.90
  -5  -7   2  357.96   25.20
   5   7   2  332.37   22.20
  -5   7  -2  427.96   28.10
  -5  -7   2  359.76   17.30
  -5   7  -2  405.46   26.30
  -5   7  -2  384.66   19.00
   6   7  -2  368.96   23.00
  -6   7   2  381.76   24.50
  -6   7   2  365.86   26.10
  -6  -7  -2  334.67   22.30
  -6  -7  -2  428.96   31.10
  -6   7  -2  365.56   30.00
  -6  -7   2  404.76   24.40
   6   7   2  392.96   24.10
  -6   7  -2  432.66   28.10
  -6  -7   2  364.96   27.70
  -6   7  -2  401.86   22.00
  -7  -7  -2   72.19   20.10
  -7   7   2  141.29   19.80
  -7  -7  -2  143.39   17.70
  -7   7   2  116.79   17.20
   7   7  -2  121.69   16.30
  -7   7  -2  119.49   21.10
  -7  -7   2  111.69   19.90
  -7   7  -2  136.09   20.30
  -7   7  -2   95.59   14.10
  -7  -7   2   81.59   16.10
  -8   7   2   96.49   19.10
  -8   7   2  113.59   21.10
   8   7  -2   88.69   15.60
  -8   7   2  108.19   17.80
  -8  -7  -2   68.49   19.90
  -8  -7  -2   86.99   16.60
  -8   7  -2   86.69   20.80
  -8  -7   2   61.99   16.70
  -8   7  -2   77.09   17.90
  -8   7  -2   92.09   15.20
  -8  -7   2   90.89   19.30
  -9   7   2  177.98   26.40
  -9   7   2  197.78   23.30
  -9  -7  -2  206.58   24.20
  -9   7   2  141.19   22.70
  -9  -7  -2  185.68   28.90
  -9   7  -2  188.68   25.00
  -9  -7   2  211.08   25.50
  -9   7  -2  174.18   21.00
  -9  -7   2  183.68   25.10
  -9   7  -2  164.78   25.40
 -10   7   2  105.89   20.50
 -10   7   2   94.89   21.50
 -10   7   2   73.79   23.00
 -10  -7  -2   86.69   25.30
 -10  -7  -2  110.59   21.50
 -10   7  -2   83.79   23.60
 -10   7  -2   75.09   20.00
 -10   7  -2  116.19   20.30
 -10  -7   2  102.09   25.30
 -10  -7   2   97.29   20.40
   0   8  -2  246.38   18.10
   0   8   2  236.68   18.40
   0  -8  -2  239.98   16.70
   0   8  -2  269.37   19.70
   1   8  -2   60.29   13.00
  -1   8   2   69.99   12.60
  -1  -8  -2   71.39   11.00
  -1  -8  -2   58.79    6.90
   1   8  -2   56.39   10.70
   1   8   2   62.19   11.50
  -1   8  -2   75.39   12.30
   1  -8  -2   45.70   11.00
  -1   8  -2   56.79   13.00
  -2  -8  -2   99.19    9.30
  -2  -8  -2  103.59   11.90
   2   8  -2   91.89   12.00
  -2   8   2   84.09   13.70
   2   8  -2   73.29   14.00
   2   8   2   85.79   14.20
   2   8   2   86.49   11.90
  -2   8  -2   85.99   13.00
  -2   8  -2   87.89   14.10
  -3  -8  -2  416.66   27.80
  -3  -8  -2  462.85   20.30
   3   8  -2  488.65   20.70
   3   8  -2  504.35   26.10
  -3  -8  -2  497.25   19.70
  -3   8   2  466.45   26.50
  -3   8  -2  482.25   23.70
   3   8   2  453.05   25.70
  -3   8  -2  469.85   26.40
  -3  -8   2  481.65   22.30
  -3  -8   2  495.05   27.40
  -3   8  -2  479.85   19.60
  -4   8   2  423.46   24.00
  -4  -8  -2  428.96   29.40
  -4  -8  -2  466.65   20.70
  -4  -8  -2  460.15   20.90
   4   8  -2  500.75   26.30
   4   8  -2  446.86   19.10
  -4   8   2  446.16   27.00
  -4  -8   2  480.35   23.60
  -4   8  -2  491.85   20.60
  -4   8  -2  502.05   23.20
  -4   8  -2  508.65   28.80
  -4  -8   2  497.55   28.30
   4   8   2  499.55   26.50
  -5   8   2  161.78   20.20
  -5  -8  -2  170.08   21.70
  -5   8   2  153.18   17.20
  -5  -8  -2  170.68   15.80
   5   8  -2  174.88   19.30
   5   8   2  188.78   19.10
  -5   8  -2  184.78   15.20
  -5  -8   2  173.48   17.50
  -5   8  -2  179.38   21.60
  -5  -8   2  188.38   21.30
  -6   8   2  149.09   17.80
  -6  -8  -2  188.78   24.80
  -6  -8  -2  170.78   15.00
  -6   8   2  166.18   21.60
  -6  -8  -2  185.68   17.80
   6   8  -2  164.38   18.90
  -6  -8   2  105.29   18.50
  -6   8  -2  175.08   16.10
  -6  -8   2  131.09   17.00
  -6   8  -2  162.58   21.60
  -7  -8  -2  275.37   30.70
  -7   8   2  355.16   26.10
  -7   8   2  288.87   28.30
  -7  -8  -2  310.57   24.80
   7   8  -2  283.27   23.90
  -7   8  -2  309.47   22.20
  -7  -8   2  239.18   26.20
  -7   8  -2  265.07   29.00
  -7   8  -2  319.27   29.40
  -7  -8   2  303.17   25.40
  -8  -8  -2  300.37   33.40
  -8  -8  -2  408.76   29.40
  -8   8   2  405.36   32.70
   8   8  -2  316.77   25.10
  -8   8   2  311.87   27.60
  -8   8  -2  390.16   36.40
  -8   8  -2  370.86   25.80
  -8   8  -2  409.96   32.60
  -8  -8   2  429.56   34.40
  -8  -8   2  333.37   28.30
  -9  -8  -2   14.80   19.20
  -9  -8  -2   10.40   15.30
  -9   8   2   -3.90   14.60
  -9   8   2  -26.00   11.90
  -9   8  -2    6.20   17.90
  -9  -8   2    2.90   16.00
  -9  -8   2   -4.40   13.80
  -9   8  -2   -5.00   15.20
  -9   8  -2   14.90   13.70
 -10  -8  -2   35.10   18.20
 -10  -8   2   82.39   20.60
   0   9  -2   73.79   13.60
   0   9   2   89.89   14.40
   0  -9  -2  101.19   13.50
   0   9  -2  105.89   15.70
  -1  -9  -2  373.56   14.80
   1   9  -2  379.26   24.40
  -1   9   2  326.57   23.20
   1   9  -2  382.56   22.10
  -1  -9  -2  331.57   19.50
  -1   9  -2  358.86   23.50
  -1   9  -2  378.16   23.50
   1   9   2  380.16   23.20
   1  -9  -2  402.96   22.30
   2   9  -2  721.73   29.10
  -2  -9  -2  676.43   26.90
  -2   9   2  664.83   32.00
  -2  -9  -2  683.63   23.00
   2   9  -2  727.43   32.20
   2  -9  -2  705.43   30.40
  -2   9  -2  709.23   30.60
  -2   9  -2  729.13   33.20
   2   9   2  724.13   29.90
  -2  -9   2  734.53   24.80
   3   9  -2  156.28   14.90
  -3  -9  -2  177.38   13.60
  -3  -9  -2  148.79   20.40
   3   9  -2  182.28   20.30
  -3  -9  -2  181.28   15.60
  -3   9   2  148.79   18.90
  -3  -9   2  202.18   21.70
   3   9   2  180.68   19.70
  -3   9  -2  174.68   20.10
   3   9   2  177.78   16.50
  -3   9  -2  164.18   13.40
  -3  -9   2  150.38   15.10
  -3   9  -2  203.68   18.80
  -4   9   2   38.50   13.60
  -4  -9  -2   21.30    8.50
  -4   9   2   27.80   11.10
   4   9  -2   18.90   11.50
   4   9  -2   13.10    7.40
  -4  -9  -2   26.10   14.20
  -4  -9  -2   18.50    8.90
  -4   9  -2   25.40   10.60
  -4   9  -2   18.20    8.20
   4   9   2    7.60   11.30
  -4  -9   2   26.00   13.50
  -4  -9   2   20.70    9.80
  -4   9  -2   -4.10   11.70
  -5   9   2  194.28   19.70
  -5   9   2  179.28   22.00
  -5  -9  -2  218.98   25.00
   5   9  -2  169.28   19.70
  -5  -9  -2  181.38   16.30
  -5   9  -2  164.48   21.70
  -5  -9   2  143.99   16.80
  -5  -9   2  149.09   20.10
  -5   9  -2  176.98   15.50
   5   9   2  152.08   19.20
  -6   9   2  515.15   33.00
  -6   9   2  420.16   27.60
  -6  -9  -2  441.56   35.50
   6   9  -2  419.26   27.60
  -6  -9  -2  444.36   22.70
  -6  -9  -2  444.96   25.10
  -6  -9   2  404.56   26.80
  -6   9  -2  464.05   24.30
  -6  -9   2  439.36   33.10
  -6   9  -2  452.15   31.90
   7   9  -2   74.79   16.20
  -7   9   2   93.59   17.80
  -7  -9  -2   78.09   21.80
  -7   9   2   51.09   17.90
  -7  -9  -2   88.79   16.30
  -7  -9   2   88.89   19.60
  -7  -9   2   95.89   17.70
  -7   9  -2   46.20   12.70
  -7   9  -2  104.49   21.90
   8   9  -2  101.29   17.30
  -8  -9  -2   67.49   24.30
  -8   9   2   44.90   18.70
  -8  -9  -2   61.39   16.20
  -8   9   2   71.39   17.40
  -8  -9   2   82.99   21.10
  -8   9  -2   60.59   19.50
  -8  -9   2   90.59   18.60
  -8   9  -2  105.19   24.70
  -9  -9  -2  167.38   23.60
  -9   9   2  147.69   25.00
  -9   9   2  133.19   21.80
  -9  -9  -2  116.59   27.40
  -9   9  -2  149.69   24.90
  -9  -9   2  154.28   24.10
  -9   9  -2  123.59   26.80
  -9  -9   2  145.99   24.80
   0 -10  -2  467.85   24.00
   0  10  -2  446.76   26.60
   0  10   2  439.56   26.60
   0  10  -2  445.36   26.60
  -1 -10  -2  156.38   11.30
  -1 -10  -2  161.38   16.50
   1  10  -2  143.49   18.20
  -1  10   2  178.38   19.80
   1  10  -2  194.48   19.30
   1  10   2  168.08   19.10
  -1  10  -2  181.68   20.10
  -1  10  -2  158.28   18.60
   1 -10  -2  149.69   17.10
  -2 -10  -2   23.10    7.10
   2  10  -2   -5.10   11.40
  -2 -10  -2   13.10    9.20
   2  10  -2   14.90   10.00
  -2  10   2    9.80   11.90
   2 -10  -2   27.00   12.00
   2  10   2   16.00   10.30
  -2  10  -2   11.60   11.90
  -2 -10   2   17.00    7.70
  -2  10  -2   26.50   12.00
  -3 -10  -2  297.27   17.00
   3  10  -2  306.37   20.70
  -3  10   2  318.57   26.60
  -3 -10  -2  266.77   26.90
   3  10  -2  334.87   25.80
  -3 -10  -2  302.27   19.10
  -3  10  -2  327.67   27.50
  -3 -10   2  311.37   19.90
  -3 -10   2  343.87   28.10
  -3  10  -2  328.47   18.20
  -3  10  -2  325.07   23.30
   3  10   2  292.37   20.90
  -4 -10  -2  220.48   26.00
  -4 -10  -2  221.88   16.30
  -4  10   2  235.48   24.60
   4  10  -2  221.78   17.40
   4  10  -2  262.37   24.50
  -4  10  -2  255.97   26.00
  -4 -10   2  249.48   19.90
  -4 -10   2  285.27   26.60
  -4  10  -2  261.97   17.40
  -5 -10  -2  188.28   25.20
   5  10  -2  166.08   20.70
  -5  10   2  139.69   17.80
  -5 -10  -2  164.58   16.10
  -5  10   2  157.38   22.80
  -5  10  -2  150.88   22.40
  -5 -10   2  159.58   17.60
  -5 -10   2   97.49   19.60
  -5  10  -2  196.48   22.80
   6  10  -2  169.38   21.30
  -6 -10  -2  121.89   16.30
  -6  10   2  138.89   19.00
  -6  10   2  129.29   21.80
  -6 -10  -2  152.68   25.20
  -6 -10  -2  170.38   18.50
  -6 -10   2  122.69   21.70
  -6  10  -2  130.19   22.50
  -6 -10   2  142.49   18.50
  -7  10   2  305.77   26.90
   7  10  -2  339.47   27.70
  -7  10   2  332.17   32.60
  -7 -10  -2  336.77   26.40
  -7 -10  -2  292.07   33.40
  -7  10  -2  348.27   33.60
  -7 -10   2  302.87   31.10
  -7 -10   2  353.16   28.30
  -8  10   2  102.69   23.60
  -8 -10  -2  145.09   21.20
  -8 -10  -2  113.69   26.70
  -8  10   2  102.49   19.70
   8  10  -2  168.48   21.60
  -8  10  -2  131.69   24.40
  -8 -10   2  108.79   23.90
  -8 -10   2  111.49   19.70
   0  11  -2   36.80   13.60
   0 -11  -2   33.20   11.50
   0  11  -2   15.10   12.70
   0  11   2   30.60   13.10
   1  11  -2  166.18   19.70
  -1 -11  -2  180.18   18.40
  -1  11   2  111.99   19.10
   1  11  -2  147.99   19.40
   1  11   2  119.09   18.10
  -1  11  -2  154.88   20.70
  -1  11  -2  140.99   18.90
   1 -11  -2  157.48   19.30
  -2 -11  -2  470.65   24.30
   2  11  -2  462.55   29.20
   2  11  -2  464.35   26.90
  -2  11   2  434.66   29.50
  -2 -11  -2  454.45   19.10
   2  11   2  457.85   27.40
  -2  11  -2  469.45   31.30
   2 -11  -2  415.06   26.90
  -2  11  -2  454.65   27.60
   3  11  -2   16.40   10.00
  -3 -11  -2    8.40    7.90
   3  11  -2    5.70   12.10
  -3 -11  -2   -1.60   15.00
  -3 -11  -2   -3.10    8.20
  -3  11   2    4.20   12.80
  -3  11  -2   -0.30   11.60
   3 -11  -2    8.20   11.80
  -3 -11   2    5.90   14.40
  -3  11  -2   10.60   13.00
   3  11   2   -8.90    9.60
  -3 -11   2   16.80   10.10
  -4 -11  -2   19.00   17.90
  -4  11   2   37.40   15.60
   4  11  -2   20.20   13.10
  -4 -11  -2   26.10    9.30
  -4  11  -2   22.80   15.10
  -4 -11   2   48.20   12.10
  -4 -11   2   35.50   16.90
  -5  11   2   81.69   19.30
  -5 -11  -2  132.29   24.10
  -5 -11  -2  119.89   15.10
  -5  11   2  108.29   17.40
   5  11  -2  136.79   20.40
  -5  11  -2  103.49   21.20
  -5 -11   2  109.09   21.50
  -5 -11   2   91.39   16.00
  -6 -11  -2  202.78   28.90
  -6  11   2  188.68   26.00
  -6  11   2  203.68   22.50
  -6 -11  -2  212.48   19.60
   6  11  -2  188.18   22.70
  -6  11  -2  189.98   25.50
  -6 -11   2  183.48   25.90
  -6 -11   2  152.68   19.70
   7  11  -2   22.60   15.60
  -7 -11  -2   55.39   22.40
  -7 -11  -2   15.20   12.90
  -7  11   2    7.90   13.90
  -7  11   2   27.70   17.50
  -7 -11   2   36.10   14.80
  -7  11  -2   35.40   17.40
  -7 -11   2   36.30   19.60
  -8 -11  -2   58.29   25.30
  -8 -11  -2   83.39   18.20
  -8  11   2   88.79   23.70
   8  11  -2   87.09   19.50
  -8 -11   2   89.29   23.00
  -8  11  -2  117.49   24.90
  -8 -11   2  111.29   21.30
   0  12  -2  230.88   24.80
   0 -12  -2  212.58   21.40
   0  12   2  229.68   25.00
   0  12  -2  202.58   23.50
   1  12  -2  397.06   28.70
   1  12  -2  350.96   27.50
  -1  12   2  426.26   30.20
  -1 -12  -2  358.06   23.80
   1 -12  -2  378.56   25.90
  -1  12  -2  379.66   30.20
   1  12   2  386.76   28.30
  -1  12  -2  397.76   27.90
  -1 -12   2  355.86   22.30
  -2 -12  -2    3.30   10.20
  -2  12   2    9.40   13.60
  -2 -12  -2   -5.80   16.40
   2  12  -2   10.70   12.60
   2  12  -2    3.70   12.00
  -2  12  -2    5.20   13.50
   2 -12  -2   -1.10   11.60
   2  12   2    1.60   11.00
  -2  12  -2   -3.70   11.60
   3  12  -2  457.45   31.60
  -3  12   2  483.25   34.40
   3  12  -2  487.95   28.10
  -3 -12  -2  483.85   39.70
  -3 -12   2  487.15   36.70
  -3 -12   2  461.65   25.50
  -3  12  -2  490.45   35.00
   3 -12  -2  475.25   30.60
   3  12   2  458.05   28.40
  -4 -12  -2  162.08   27.10
  -4  12   2  151.98   24.00
   4  12  -2  176.38   22.80
  -4  12  -2  130.19   23.40
  -4 -12   2  187.08   25.60
   4 -12  -2  112.49   20.20
  -4 -12   2  171.48   18.90
  -5  12   2   57.59   18.70
   5  12  -2   90.39   20.10
  -5  12   2   87.29   16.80
  -5 -12  -2  103.59   23.80
  -5 -12   2  114.39   17.30
  -5 -12   2  134.79   23.90
  -5  12  -2  130.89   23.50
   6  12  -2   39.70   16.10
  -6  12   2   56.69   19.70
  -6 -12  -2   22.90   20.50
  -6  12   2   39.60   14.70
  -6 -12   2   26.90   18.90
  -6  12  -2   27.60   18.70
  -6 -12   2   50.19   15.30
  -7  12   2  278.87   32.40
  -7 -12  -2  301.57   31.00
  -7 -12  -2  303.17   37.70
  -7  12   2  239.48   25.90
   7  12  -2  273.67   29.10
  -7 -12   2  305.57   34.00
  -7 -12   2  280.77   27.30
  -7  12  -2  317.77   34.00
   0 -13   2   -8.70    9.60
   0 -13  -2    4.30   11.10
   0  13  -2   -2.60   12.30
   0  13   2   -5.70   12.50
   0  13  -2   -5.80   11.90
   1  13  -2   31.10   14.60
  -1 -13  -2   15.50   11.60
   1  13  -2   22.80   15.00
  -1  13   2   44.20   15.50
  -1  13  -2    5.50   14.50
  -1 -13   2   14.80   10.90
  -1  13  -2   15.90   13.40
   1  13   2   23.20   15.00
   1 -13  -2    4.10   12.50
   2  13  -2  466.25   32.00
   2  13  -2  425.36   29.90
  -2 -13  -2  467.75   38.50
  -2  13   2  456.25   33.90
  -2 -13  -2  438.06   26.70
   2 -13  -2  361.66   29.80
  -2 -13   2  430.86   24.70
  -2  13  -2  438.36   30.60
   2  13   2  427.16   30.10
  -2  13  -2  435.26   34.20
   3  13  -2   34.20   14.70
  -3  13   2   34.90   16.90
  -3 -13  -2   12.10   19.80
   3  13  -2   41.80   13.30
  -3  13  -2    3.40   14.50
  -3 -13   2   12.90   11.10
   3 -13  -2   27.10   15.00
  -3 -13   2   20.30   18.70
  -4  13   2   26.60   17.60
  -4 -13  -2   51.49   21.40
   4  13  -2   53.59   18.70
  -4  13   2   18.50   14.10
  -4 -13   2   39.10   20.00
   4 -13  -2   35.00   16.30
  -4 -13   2   47.20   13.80
  -4  13  -2   40.50   18.30
   5  13  -2   64.49   18.00
  -5  13   2   76.59   17.30
  -5  13   2   54.19   20.60
  -5 -13  -2   55.79   24.00
  -5  13  -2   30.50   18.20
  -5 -13   2   50.79   21.10
   5 -13  -2   84.99   20.60
  -5 -13   2   55.79   14.60
   0 -14  -2    3.50   11.40
   0 -14   2    8.20   12.00
   0  14  -2    0.10   15.30
   0  14   2   -0.40   13.90
   0  14  -2   10.00   13.40
  -1  14   2  176.88   24.90
  -1 -14  -2  142.59   20.50
   1  14  -2  140.99   23.10
   1  14  -2  157.18   24.00
   1 -14  -2  154.68   21.90
   1  14   2  139.99   22.50
  -1  14  -2  170.18   23.50
  -1  14  -2  212.08   27.00
   2  14  -2   11.00   13.60
   2  14  -2   -4.40   13.90
  -2 -14  -2    6.60   20.00
  -2  14   2    7.00   14.80
   2  14   2   -1.20   12.70
  -2  14  -2   -0.40   14.80
  -2 -14   2    6.50   10.80
   2 -14  -2   -6.20   12.90
  -3 -14  -2  307.67   36.20
   3  14  -2  192.48   25.80
   3  14  -2  304.07   27.90
  -3  14   2  233.18   29.50
  -3 -14   2  290.67   33.40
   3 -14  -2  201.38   26.30
  -3  14  -2  285.67   32.30
  -3 -14   2  257.57   22.50
   4  14  -2   22.90   15.80
  -4 -14  -2  -19.60   19.60
  -4  14   2   23.40   17.80
  -4  14   2   36.10   16.10
  -4 -14   2   -7.20   18.30
  -4  14  -2   -2.90   15.70
   4 -14  -2    2.90   15.30
  -4 -14   2   11.90   11.20
   0 -15  -2   -6.20   12.70
   0  15  -2    8.70   14.50
   0 -15   2   -3.70   12.10
   0   0   3    7.80    6.00
   0   0  -3    9.30    6.30
  -1   0  -3  184.08   11.60
  -1   0   3  188.58   10.70
   1   0  -3  217.18   12.00
   1   0   3  183.58   11.30
   2   0   3 1692.23   40.80
  -2   0  -3 1701.53   40.50
   2   0  -3 1667.13   39.70
  -2   0   3 1646.34   40.70
  -2   0   3 1644.24   41.30
  -3   0   3 2571.44   62.29
   3   0   3 2571.14   59.79
  -3   0  -3 2598.24   64.39
  -3   0  -3 2617.94   58.69
  -3   0   3 2570.34   61.49
  -4   0   3  228.68   15.60
  -4   0  -3  233.08   15.20
  -4   0   3  230.78   15.30
  -4   0  -3  209.08   16.80
  -4   0  -3  242.58   14.00
   4   0   3  234.28   12.10
  -4   0  -3  239.48   15.90
  -5   0  -3  133.69   13.40
  -5   0  -3  146.09   15.40
  -5   0   3  153.78   14.10
  -5   0  -3  137.49   12.00
  -5   0   3  148.89   13.80
   5   0   3  136.69   10.00
  -6   0   3   11.00    9.40
  -6   0  -3   13.30    7.40
  -6   0  -3    4.30    9.50
  -6   0   3   -8.70    8.90
  -6   0   3    1.20    7.80
  -6   0  -3   10.90    9.60
  -7   0   3  893.51   34.40
  -7   0  -3  895.91   38.60
  -7   0  -3  952.00   35.50
  -7   0   3  924.11   34.70
  -7   0   3  927.31   35.40
  -7   0  -3  846.12   30.30
  -8   0   3   30.00   12.20
  -8   0  -3   -4.30    7.90
  -8   0  -3   16.60   13.20
  -8   0   3   12.40   11.90
  -8   0  -3   -0.70   11.40
  -8   0   3    7.90   12.40
  -9   0  -3    9.50   14.80
  -9   0  -3   26.70   13.90
  -9   0   3   24.00   14.00
  -9   0   3   41.70   14.20
  -9   0   3   22.10   15.00
 -10   0  -3  -19.10   13.30
 -10   0   3   10.90   13.50
 -10   0   3    9.10   14.50
 -10   0  -3   -1.00   16.00
 -10   0   3  -13.70   14.10
 -11   0   3  412.26   35.10
 -11   0   3  438.16   33.10
 -11   0  -3  465.15   38.70
 -11   0   3  488.25   34.80
   0   1   3  190.88   11.20
   0  -1  -3  198.88   11.80
   0   1  -3  195.28   11.90
   0  -1   3  194.38   11.20
  -1  -1  -3  358.46   15.50
   1   1  -3  345.17   14.20
   1  -1   3  357.16   14.50
  -1  -1   3  353.66   13.90
  -1   1  -3  383.86   15.00
   1   1   3  365.56   17.20
   1  -1  -3  355.96   14.10
  -2   1   3 3896.11   87.19
  -2  -1  -3 3920.11   88.29
   2  -1   3 3917.71   88.09
  -2   1   3 3949.30   89.39
   2   1  -3 4086.29   87.79
  -2   1  -3 3936.91   87.79
   2   1   3 3958.90   88.69
  -2  -1   3 3834.72   86.49
  -2  -1   3 4017.10   88.59
  -3   1   3   26.20    7.80
  -3  -1  -3   28.60    6.00
  -3  -1  -3   25.10    7.80
   3  -1   3   31.50    6.40
   3   1  -3   26.00    6.00
  -3   1   3   26.90    7.80
  -3  -1   3   32.60    7.70
   3   1   3   51.19    7.60
  -3   1  -3   32.60    6.30
  -3   1  -3   40.30    8.40
  -3  -1   3   47.80    8.60
  -4  -1  -3   88.69    9.10
  -4  -1  -3   69.19   10.20
   4  -1   3   77.89    7.80
  -4  -1  -3   69.49   10.80
  -4   1   3   67.09    9.80
  -4   1   3   80.69   11.20
  -4   1  -3   90.39   12.50
  -4   1  -3   84.89   10.30
  -4   1  -3   82.59    9.60
  -4  -1   3   90.49   11.20
   4   1   3   86.69    8.60
  -4  -1   3   66.69   10.30
  -5   1   3   36.10    9.80
  -5   1   3   13.20    8.60
  -5  -1  -3   34.30    7.40
  -5  -1  -3   21.10    9.40
  -5   1   3   18.30    6.70
  -5  -1  -3   26.00    9.30
   5  -1   3   24.70    5.70
  -5  -1  -3   29.00    8.80
  -5   1   3   24.70    8.30
  -5   1  -3   25.30    9.60
  -5  -1   3   29.10    9.30
   5   1   3   23.90    6.60
  -5  -1   3   25.00    9.10
  -5   1  -3   22.90    8.10
  -5   1  -3   29.90    8.50
  -6   1   3 1258.17   34.70
  -6   1   3 1240.38   39.80
  -6  -1  -3 1166.88   42.50
  -6   1   3 1262.07   39.00
  -6  -1  -3 1217.28   35.20
  -6   1   3 1182.68   38.60
  -6  -1  -3 1252.07   39.80
  -6  -1   3 1205.38   39.90
  -6   1  -3 1238.08   37.70
  -6  -1   3 1171.78   38.20
  -6   1  -3 1172.68   42.50
  -6  -1   3 1237.08   39.50
  -6   1  -3 1154.18   37.20
  -7   1   3  224.28   19.30
  -7   1   3  257.37   21.20
  -7  -1  -3  263.87   16.00
  -7  -1  -3  260.17   23.10
  -7  -1  -3  243.78   20.40
  -7   1   3  251.17   19.90
  -7   1   3  269.27   15.50
  -7   1  -3  265.07   17.70
  -7  -1   3  275.57   21.60
  -7  -1   3  259.37   21.20
  -7   1  -3  258.97   23.40
  -7  -1   3  242.18   19.90
  -7   1  -3  236.68   18.60
  -8   1   3  110.19   17.00
  -8  -1  -3   72.09   15.70
  -8  -1  -3  110.19   11.80
  -8  -1  -3   93.79   17.50
  -8   1   3  109.39   16.40
  -8   1   3  107.69   16.70
  -8   1  -3  116.39   14.30
  -8   1  -3  106.59   15.40
  -8  -1   3   96.89   16.00
  -8   1  -3   67.79   16.90
  -8  -1   3  106.69   17.10
  -8  -1   3  121.79   16.80
  -9  -1  -3   67.79   16.80
  -9   1   3   85.99   16.60
  -9   1   3   86.19   17.10
  -9  -1  -3   94.79   20.60
  -9   1   3   73.69   17.60
  -9  -1   3   67.19   16.60
  -9  -1   3   86.89   17.50
  -9   1  -3  114.09   20.50
  -9   1  -3   82.79   13.50
  -9  -1   3  105.99   17.70
 -10   1   3  279.67   27.80
 -10  -1  -3  287.47   28.00
 -10  -1  -3  282.67   31.00
 -10   1   3  299.77   28.30
 -10   1   3  250.67   25.40
 -10   1  -3  265.87   29.40
 -10  -1   3  228.28   24.50
 -10  -1   3  275.07   26.70
 -10  -1   3  261.37   27.30
 -11   1   3    4.20   17.10
 -11  -1  -3   34.80   19.00
 -11  -1  -3   21.40   17.00
 -11   1   3   12.00   15.90
 -11   1   3   -7.30   14.50
 -11   1  -3  -12.70   16.30
 -11  -1   3  -19.00   15.20
 -11  -1   3   10.40   15.80
 -11  -1   3   13.90   15.30
   0   2  -3   27.70    8.10
   0  -2   3   19.10    6.70
   1   2  -3 1574.94   39.00
  -1   2   3 1544.35   34.70
   1  -2   3 1556.14   39.10
  -1  -2  -3 1535.15   39.00
  -1   2  -3 1489.45   39.10
  -1  -2   3 1539.95   38.50
  -2   2   3  288.27   12.00
  -2   2   3  322.47   17.70
  -2  -2  -3  293.27   14.30
   2   2  -3  282.07   13.80
   2  -2   3  279.57   14.20
  -2  -2  -3  293.57   13.30
  -2  -2   3  300.97   12.80
  -2  -2   3  297.97   13.60
  -2   2  -3  283.77   14.10
  -2   2  -3  282.27   14.90
  -3  -2  -3 2809.62   65.29
  -3  -2  -3 2813.32   65.79
  -3  -2  -3 2792.92   66.69
  -3   2   3 2767.32   68.29
  -3   2   3 2750.12   65.29
  -3  -2  -3 3050.69   77.09
   3  -2   3 2903.61   65.99
   3   2  -3 2878.11   65.19
  -3   2   3 2802.12   67.69
  -3  -2   3 2793.82   67.89
  -3   2  -3 2821.92   64.79
  -3   2  -3 2752.82   68.49
   3   2   3 2861.91   66.39
  -3  -2   3 2834.12   67.39
   4  -2   3  306.97   14.20
  -4   2   3  335.37   18.20
  -4  -2  -3  310.27   16.90
  -4   2   3  304.77   16.10
  -4  -2  -3  324.17   19.50
  -4   2   3  323.87   16.10
   4   2  -3  332.77   13.80
  -4   2  -3  346.37   15.20
  -4   2  -3  319.07   19.50
  -4  -2   3  352.16   17.90
  -4  -2   3  371.56   18.20
   4   2   3  326.77   14.80
  -4   2  -3  323.67   17.50
  -5  -2  -3  370.86   17.90
  -5   2   3  296.17   19.00
  -5  -2  -3  351.46   15.40
  -5  -2  -3  381.46   19.20
  -5   2   3  317.87   16.60
  -5  -2  -3  347.57   21.40
  -5   2   3  345.17   19.00
   5  -2   3  361.36   14.80
  -5   2   3  302.57   18.10
  -5  -2   3  332.87   19.30
   5   2   3  357.16   15.30
  -5   2  -3  322.17   21.50
  -5   2  -3  319.67   16.30
  -5   2  -3  332.87   18.50
  -5  -2   3  330.47   17.90
  -5  -2   3  349.47   19.50
  -6  -2  -3   19.50   10.50
  -6  -2  -3   47.80   10.10
  -6   2   3   32.30   10.50
  -6  -2  -3   30.30    7.50
   6  -2   3   38.80    7.30
  -6  -2  -3   44.30   11.20
  -6   2   3   44.20    9.20
  -6   2   3   28.80   10.70
  -6   2   3   39.70   10.40
  -6  -2   3   44.10   10.50
  -6  -2   3   42.50   10.90
  -6   2  -3   21.80   11.30
   6   2   3   49.50    8.00
  -6   2  -3   22.20    8.90
  -6  -2   3   38.30   10.70
  -6   2  -3   34.70    9.80
  -7   2   3  944.71   35.20
  -7  -2  -3  866.11   39.00
  -7   2   3  918.21   31.40
  -7   2   3  927.31   35.90
  -7  -2  -3  963.20   29.40
  -7  -2  -3  891.41   35.50
  -7   2   3  972.40   37.10
  -7  -2   3  977.70   36.70
  -7   2  -3  927.51   40.00
  -7   2  -3  936.11   33.80
  -7  -2   3  968.30   36.30
  -7   2  -3  934.41   33.80
  -7  -2   3  983.30   35.60
  -8  -2  -3  130.99   19.80
  -8   2   3  155.78   15.00
  -8   2   3  147.69   18.50
  -8  -2  -3  119.59   17.10
  -8   2   3  108.49   16.70
  -8   2   3  126.19   17.40
  -8   2  -3  117.79   19.20
  -8  -2   3  155.18   18.40
  -8  -2   3  165.88   18.70
  -8   2  -3  149.29   17.30
  -8   2  -3  160.98   17.20
  -8  -2   3  162.58   19.30
  -9  -2  -3   26.70   15.20
  -9   2   3   29.10   14.30
  -9   2   3   42.50   15.60
  -9   2   3   35.30   14.30
  -9  -2  -3   51.49   16.00
  -9   2  -3   24.70   13.40
  -9   2  -3   37.90   12.90
  -9   2  -3   12.40   14.90
  -9  -2   3   49.00   15.00
  -9  -2   3   23.20   13.50
  -9  -2   3   26.40   14.50
 -10   2   3    5.00   14.50
 -10  -2  -3    8.00   17.00
 -10   2   3    5.20   15.10
 -10  -2  -3   23.40   15.60
 -10   2   3   18.40   14.40
 -10  -2   3   16.90   14.30
 -10   2  -3    5.20   13.80
 -10  -2   3   21.20   16.40
 -10   2  -3   23.00   18.30
 -10  -2   3    4.40   14.30
 -11  -2  -3  290.37   30.60
 -11   2   3  299.97   30.60
 -11   2   3  314.07   32.20
 -11  -2  -3  310.77   34.10
 -11   2   3  297.87   29.50
 -11   2  -3  325.47   34.00
 -11  -2   3  307.87   31.50
 -11  -2   3  334.07   31.90
 -11  -2   3  317.67   30.90
   0   3  -3 1183.18   32.90
  -1  -3  -3  633.24   16.40
  -1   3   3  582.44   21.50
   1  -3   3  604.64   21.50
   1   3  -3  613.14   21.40
  -1  -3   3  625.94   20.70
  -1   3  -3  610.74   21.80
  -1   3  -3  599.64   21.20
  -2   3   3 3017.80   72.49
   2  -3   3 3004.00   70.79
  -2  -3  -3 2941.71   67.89
  -2  -3  -3 2900.81   70.39
   2   3  -3 3013.60   70.59
  -2   3   3 2998.50   66.69
  -2  -3  -3 3035.40   70.59
  -2   3  -3 3089.79   70.69
  -2   3  -3 2959.50   72.09
  -2  -3   3 3041.30   69.29
  -2  -3   3 3049.29   69.29
  -3  -3  -3  205.58   12.60
   3   3  -3  216.38   13.20
  -3  -3  -3  204.88   12.10
   3  -3   3  185.58   12.80
  -3   3   3  189.08   14.20
  -3   3   3  194.98   14.60
  -3  -3  -3  188.58   16.00
  -3   3   3  200.28   11.70
  -3  -3  -3  214.58   13.10
  -3   3  -3  200.78   12.60
  -3   3  -3  177.58   14.40
  -3  -3   3  187.98   14.10
  -3  -3   3  197.48   14.70
  -3   3  -3  180.58   15.30
  -3  -3   3  189.78   10.70
  -4   3   3  207.98   14.60
  -4  -3  -3  205.58   18.80
  -4  -3  -3  224.58   15.10
   4  -3   3  227.18   13.20
  -4   3   3  232.38   16.10
  -4   3   3  212.98   13.80
  -4   3   3  198.88   15.80
   4   3  -3  218.18   13.00
  -4  -3  -3  222.78   12.80
  -4  -3  -3  224.38   12.30
  -4   3  -3  206.58   17.40
  -4   3  -3  220.28   16.20
  -4  -3   3  219.78   15.50
  -4   3  -3  197.98   12.40
  -4  -3   3  221.38   16.10
  -5   3   3   25.70    9.60
   5  -3   3   28.30    7.40
  -5  -3  -3   22.30    9.80
   5   3  -3   33.50    7.20
  -5   3   3   19.90    8.20
  -5  -3  -3   36.10    8.90
  -5   3   3   16.40    9.20
  -5   3   3   33.60    9.10
  -5  -3  -3   31.80    9.50
  -5   3  -3   42.80    9.80
  -5  -3   3   35.70    9.70
  -5   3  -3   33.30    8.20
  -5   3  -3   37.00   10.20
  -5  -3   3   37.90   10.20
  -5  -3   3   29.60    9.10
  -6  -3  -3  880.91   26.70
  -6   3   3  868.81   33.30
  -6  -3  -3  869.21   36.80
  -6  -3  -3  877.61   28.90
  -6   3   3  876.61   31.30
  -6   3   3  818.22   30.30
  -6  -3  -3  856.21   32.20
  -6   3   3  873.91   32.90
  -6  -3   3  878.11   33.00
  -6   3  -3  893.61   32.70
  -6   3  -3  846.42   29.60
  -6  -3   3  863.21   32.20
  -6  -3   3  832.82   32.80
  -6   3  -3  855.41   35.40
  -7  -3  -3   27.40   13.00
  -7  -3  -3   36.10    8.20
  -7   3   3   46.60   12.70
  -7   3   3   46.90   12.80
  -7   3   3   50.99   13.60
  -7  -3  -3   39.90   12.10
  -7   3   3   38.80   10.50
  -7  -3   3   46.10   12.50
  -7   3  -3   58.79   11.60
  -7  -3   3   38.90   11.90
  -7  -3   3   55.19   13.50
  -7   3  -3   38.80   11.90
  -7   3  -3   51.49   13.60
  -8  -3  -3  212.88   24.80
  -8   3   3  205.58   18.30
  -8  -3  -3  177.18   19.70
  -8   3   3  217.48   21.60
  -8   3   3  170.48   19.90
  -8   3   3  193.98   19.80
  -8   3  -3  202.08   19.80
  -8  -3   3  184.28   20.20
  -8   3  -3  131.89   19.90
  -8   3  -3  223.78   19.80
  -8  -3   3  207.38   20.70
  -8  -3   3  229.48   21.60
  -9   3   3   60.29   15.70
  -9   3   3   68.49   16.90
  -9  -3  -3   56.59   18.90
  -9   3   3   87.79   18.40
  -9   3   3   44.30   15.30
  -9  -3  -3   72.89   17.00
  -9  -3   3   39.40   14.90
  -9  -3   3   72.69   15.90
  -9   3  -3   34.30   17.00
  -9   3  -3   69.69   15.30
  -9   3  -3   39.20   14.00
  -9  -3   3   61.09   16.30
 -10  -3  -3  220.88   28.60
 -10   3   3  197.98   25.10
 -10  -3  -3  195.88   24.40
 -10   3   3  243.18   26.80
 -10   3   3  179.98   22.90
 -10  -3   3  192.98   23.60
 -10   3  -3  201.08   22.30
 -10  -3   3  157.48   23.30
 -10   3  -3  228.08   23.90
 -10   3  -3  220.28   27.90
 -10  -3   3  192.28   24.40
 -11   3   3   18.30   16.60
 -11   3   3   46.90   18.20
 -11   3   3   18.40   18.50
 -11  -3  -3   51.59   18.90
 -11  -3  -3   33.30   22.10
 -11   3  -3   16.30   18.40
 -11  -3   3   -0.30   16.50
 -11  -3   3   28.60   17.00
 -11   3  -3   -8.10   14.40
 -11  -3   3   29.10   19.60
   0  -4   3  495.25   20.50
   0   4  -3  529.25   20.90
   0   4   3  510.75   20.70
   0   4  -3  517.25   20.00
  -1   4   3  891.41   29.10
   1   4  -3  898.41   28.40
   1  -4   3  884.81   28.30
  -1  -4  -3  922.11   28.20
  -1   4  -3  892.01   28.80
  -1   4  -3  904.41   29.10
   1  -4  -3  909.71   28.60
   2  -4   3  117.09   10.80
   2   4  -3  130.29   12.00
  -2  -4  -3  144.19   13.90
  -2   4   3  128.49   13.00
  -2  -4  -3  135.79    9.40
  -2  -4  -3  123.19   11.10
   2  -4  -3  108.89   11.90
  -2   4  -3  113.29   12.40
  -2   4  -3  114.89   11.50
  -2   4  -3  100.09   11.50
   3   4  -3 1542.25   42.20
  -3   4   3 1609.64   45.10
  -3  -4  -3 1566.54   40.50
  -3  -4  -3 1573.54   46.60
  -3  -4  -3 1578.94   41.90
  -3   4   3 1574.54   39.20
  -3   4   3 1571.64   44.20
   3  -4   3 1590.74   44.70
  -3  -4   3 1601.74   42.30
  -3  -4   3 1571.34   43.50
  -3  -4   3 1556.74   40.10
  -3   4  -3 1611.64   46.20
  -3   4  -3 1559.54   44.90
  -3   4  -3 1572.64   41.40
  -4   4   3  185.08   15.70
  -4  -4  -3  207.98   14.40
  -4  -4  -3  187.18   12.10
  -4  -4  -3  192.98   17.50
  -4  -4  -3  202.18   12.80
   4   4  -3  197.28   13.70
  -4   4   3  195.18   13.20
  -4   4   3  201.68   15.60
  -4   4   3  190.48   15.90
  -4  -4   3  208.88   15.70
  -4  -4   3  206.28   15.40
  -4   4  -3  188.28   12.30
  -4  -4   3  194.08   10.70
  -4   4  -3  166.78   11.60
  -4  -4   3  206.68   15.70
  -4   4  -3  199.98   16.40
  -4   4  -3  215.38   18.50
  -5   4   3   73.09   12.00
  -5  -4  -3   87.49   15.30
  -5   4   3   73.09   12.10
  -5   4   3   61.59   11.70
   5   4  -3   76.39    9.70
  -5   4   3   69.79   10.40
  -5  -4  -3  104.99   11.10
  -5  -4  -3   64.79   11.00
  -5  -4   3   60.09   11.40
  -5   4  -3   89.39   13.20
  -5  -4   3   45.60   11.30
  -5   4  -3   73.69    9.30
  -5  -4   3   45.10   10.60
  -5   4  -3   80.59   13.70
  -6   4   3   71.99   12.80
  -6  -4  -3   69.39   15.10
   6   4  -3   70.79    9.50
  -6   4   3   64.29   12.80
  -6  -4  -3   73.49   12.40
  -6   4   3   60.09   12.30
  -6  -4  -3   53.79   10.30
  -6   4   3   67.39   12.10
  -6   4  -3   66.49   14.40
  -6  -4   3   70.19   12.80
  -6  -4   3   61.69   11.90
  -6  -4   3   70.59   13.50
  -6   4  -3   53.09    9.90
  -6   4  -3   44.40   12.40
   7   4  -3  960.30   30.60
  -7  -4  -3  967.10   42.90
  -7   4   3 1050.59   39.20
  -7  -4  -3  965.10   37.40
  -7  -4  -3  945.01   31.90
  -7   4   3  971.30   39.40
  -7   4   3  932.01   36.10
  -7   4   3  985.90   36.40
  -7   4  -3 1008.70   42.80
  -7   4  -3  897.81   37.00
  -7  -4   3 1005.20   38.10
  -7  -4   3  994.80   38.10
  -7  -4   3  998.90   38.40
  -7   4  -3 1033.20   34.70
  -8   4   3  102.29   16.40
  -8  -4  -3  109.49   17.20
  -8   4   3  110.89   18.30
  -8   4   3  115.79   16.50
  -8   4   3   94.89   17.50
  -8  -4  -3  105.19   19.50
  -8  -4   3  113.69   17.50
  -8   4  -3   87.09   18.60
  -8   4  -3   93.99   14.60
  -8   4  -3  125.59   18.10
  -8  -4   3  111.79   17.90
  -8  -4   3  104.39   18.20
  -9  -4  -3   36.10   15.40
  -9   4   3   43.10   16.00
  -9   4   3   33.90   14.60
  -9  -4  -3   35.00   18.30
  -9   4   3   68.79   14.90
  -9   4   3   44.00   15.00
  -9  -4   3   36.40   15.10
  -9   4  -3   52.69   18.60
  -9   4  -3   54.49   14.10
  -9  -4   3   41.30   15.60
  -9  -4   3   57.89   16.80
  -9   4  -3   42.10   14.90
 -10  -4  -3   48.30   20.60
 -10  -4  -3   49.60   18.30
 -10   4   3   59.09   18.10
 -10   4   3   63.19   17.90
 -10   4   3   65.49   18.10
 -10  -4   3   70.39   18.50
 -10   4  -3   47.80   17.00
 -10   4  -3   66.89   21.60
 -10   4  -3   46.30   16.00
 -10  -4   3   59.59   18.10
 -11   4   3  427.76   32.80
 -11   4   3  440.96   38.30
 -11  -4  -3  417.56   40.00
 -11   4   3  392.16   35.20
 -11  -4  -3  466.85   37.30
 -11   4  -3  373.06   31.40
 -11  -4   3  417.06   36.60
 -11   4  -3  412.36   40.20
 -11  -4   3  383.46   34.00
   0   5  -3   35.20    8.20
   0   5   3   41.60    9.30
   0   5  -3   31.40    9.40
   0  -5  -3   40.90    9.10
   1   5  -3  489.75   22.20
  -1  -5  -3  533.25   20.50
   1   5  -3  490.45   19.30
  -1   5   3  528.65   22.20
  -1  -5   3  558.74   24.00
  -1   5  -3  517.45   21.90
  -1   5  -3  520.75   21.90
   1   5   3  515.65   21.20
   1  -5  -3  538.65   21.60
  -2   5   3 1625.44   46.20
   2   5  -3 1534.05   44.50
  -2  -5  -3 1582.64   38.90
  -2  -5  -3 1521.95   46.30
   2   5  -3 1583.94   41.20
  -2   5  -3 1626.04   46.00
  -2  -5   3 1656.33   43.40
   2  -5  -3 1636.04   45.30
  -2   5  -3 1589.94   44.10
  -3  -5  -3  140.99   15.10
  -3  -5  -3  155.58   13.00
  -3  -5  -3  127.39   10.50
  -3   5   3  135.99   14.40
   3   5  -3  168.48   14.60
  -3   5  -3  137.69   14.30
  -3  -5   3  144.99   13.40
  -3   5  -3  114.89   14.40
  -3  -5   3  140.79   11.40
  -3   5  -3  149.69   13.00
  -4  -5  -3   67.99    9.60
  -4  -5  -3   72.39    9.50
  -4  -5  -3   45.50    8.70
  -4   5   3   55.69   10.70
   4   5  -3   52.89    9.80
  -4   5   3   77.29   12.40
  -4  -5  -3   56.89   12.30
  -4   5  -3   36.80   11.30
  -4   5  -3   60.09   11.80
  -4   5  -3   51.59    7.60
  -4  -5   3   59.79   10.60
  -4  -5   3   74.89   11.20
  -4  -5   3   63.69    7.80
  -4   5  -3   60.29    8.60
  -5   5   3  147.79   16.20
  -5  -5  -3  151.98   12.40
  -5  -5  -3  157.68   14.60
  -5   5   3  178.38   14.00
   5   5  -3  163.78   14.60
  -5  -5  -3  130.69   16.90
  -5  -5  -3  181.78   14.40
  -5   5   3  174.48   16.80
  -5  -5   3  153.38   15.80
  -5   5  -3  165.08   18.10
  -5  -5   3  201.78   18.10
  -5   5  -3  169.68   17.00
  -5   5  -3  192.38   13.50
  -6   5   3  717.63   27.90
  -6   5   3  659.13   31.60
  -6   5   3  698.53   30.70
  -6  -5  -3  681.03   35.30
  -6  -5  -3  702.93   25.40
  -6   5   3  666.23   30.40
  -6  -5  -3  684.73   29.20
   6   5  -3  700.03   27.00
  -6   5  -3  735.13   32.50
  -6   5  -3  694.73   34.50
  -6   5  -3  735.43   26.60
  -6  -5   3  720.43   31.00
  -6  -5   3  764.82   32.30
   7   5  -3   77.09   11.60
  -7   5   3   59.39   14.50
  -7   5   3   54.79   13.90
  -7   5   3   50.99   14.00
  -7  -5  -3   77.39   18.10
  -7  -5  -3   58.59   13.80
  -7  -5  -3   77.99   13.40
  -7   5   3   94.49   14.70
  -7  -5   3   65.19   14.00
  -7  -5   3   71.39   14.50
  -7   5  -3   41.20   15.50
  -7   5  -3   48.50   14.10
  -7   5  -3   59.59   11.60
  -8   5   3  191.48   23.10
  -8   5   3  203.38   20.20
  -8   5   3  231.18   23.30
  -8  -5  -3  224.28   22.30
  -8   5   3  235.98   22.70
  -8  -5  -3  208.08   26.10
   8   5  -3  240.88   18.10
  -8  -5   3  237.08   23.30
  -8   5  -3  240.08   20.20
  -8  -5   3  207.48   21.80
  -8   5  -3  254.67   24.10
  -8   5  -3  256.37   28.40
  -9   5   3  235.78   22.70
  -9   5   3  244.48   26.60
  -9  -5  -3  264.97   30.00
  -9   5   3  242.48   23.90
  -9   5   3  228.88   25.20
  -9  -5  -3  237.38   24.00
  -9   5  -3  264.37   26.10
  -9   5  -3  251.47   30.40
  -9  -5   3  241.48   25.90
  -9  -5   3  229.58   25.50
  -9   5  -3  231.48   22.00
 -10  -5  -3  145.69   26.80
 -10   5   3  200.98   26.90
 -10  -5  -3  185.58   24.40
 -10   5   3  197.68   25.00
 -10   5   3  216.48   24.80
 -10  -5   3  159.58   23.90
 -10   5  -3  225.38   26.10
 -10  -5   3  214.78   26.80
 -10   5  -3  228.08   30.30
 -10   5  -3  236.58   24.60
 -11  -5  -3   52.79   22.40
 -11   5   3   68.79   23.10
 -11  -5  -3   73.49   21.70
 -11   5  -3   62.79   18.00
 -11   5  -3   64.49   18.80
 -11  -5   3   65.99   20.80
 -11  -5   3   63.79   21.70
 -11   5  -3   58.29   22.50
   0   6   3  347.07   18.90
   0  -6  -3  365.66   18.10
   0   6  -3  381.06   20.10
   0   6  -3  334.57   18.10
  -1   6   3  548.65   23.80
  -1  -6  -3  514.05   21.20
   1   6  -3  514.55   20.70
   1   6  -3  558.24   23.50
   1  -6  -3  513.45   22.50
  -1   6  -3  483.55   22.70
  -1   6  -3  491.15   22.50
   1   6   3  520.75   22.10
  -2  -6  -3   -0.40    8.00
   2   6  -3    2.40    6.00
   2   6  -3   -0.70    7.90
  -2   6   3   -3.30    7.70
  -2  -6  -3   15.80    7.60
  -2  -6  -3   12.10    5.10
  -2   6  -3    6.20    8.20
  -2   6  -3   -6.20    7.00
   2  -6  -3    4.60    8.30
   3   6  -3  621.64   25.90
  -3  -6  -3  679.33   29.00
  -3  -6  -3  699.93   22.10
  -3   6   3  616.14   27.90
  -3  -6  -3  670.13   23.90
   3   6  -3  677.83   21.60
  -3   6  -3  699.43   28.70
  -3   6  -3  652.93   20.00
  -3   6  -3  666.63   25.40
  -3  -6   3  621.84   26.40
  -3   6  -3  642.94   28.90
  -4  -6  -3  429.46   20.00
  -4  -6  -3  431.06   19.60
  -4  -6  -3  410.56   18.80
  -4  -6  -3  423.46   25.30
  -4   6   3  399.76   22.10
  -4   6   3  388.76   23.20
   4   6  -3  449.66   21.70
  -4   6  -3  401.46   16.60
  -4  -6   3  405.46   17.90
  -4  -6   3  401.16   23.10
  -4   6  -3  414.16   24.10
  -4  -6   3  412.46   21.70
  -4   6  -3  436.76   19.40
  -4   6  -3  426.26   25.70
  -5  -6  -3  161.88   19.20
  -5  -6  -3  183.78   14.00
  -5   6   3  168.08   17.00
  -5  -6  -3  154.38   13.20
   5   6  -3  165.58   15.70
  -5   6   3  164.38   17.70
  -5  -6  -3  171.98   15.10
  -5  -6  -3  188.98   15.30
  -5  -6   3  155.88   17.40
  -5   6  -3  160.78   13.30
  -5   6  -3  171.88   20.10
  -5   6  -3  165.78   18.80
  -5  -6   3  168.88   16.60
  -6   6   3   64.09   14.20
  -6   6   3   81.69   14.50
  -6  -6  -3   93.19   13.60
  -6  -6  -3   78.59   11.00
  -6  -6  -3   83.99   17.90
   6   6  -3   59.59   11.60
  -6   6  -3  114.89   17.00
  -6  -6   3   68.29   14.50
  -6   6  -3   75.89   16.90
  -6   6  -3   79.69   11.50
  -6  -6   3   54.29   12.70
   7   6  -3  282.97   20.30
  -7  -6  -3  254.77   22.00
  -7  -6  -3  336.67   29.70
  -7   6   3  269.27   24.30
  -7   6   3  295.07   25.70
  -7   6   3  253.57   23.00
  -7   6  -3  271.97   24.80
  -7   6  -3  286.07   19.90
  -7  -6   3  263.77   23.30
  -7   6  -3  295.67   28.60
  -7  -6   3  273.77   24.60
   8   6  -3  170.08   17.30
  -8   6   3  191.08   22.50
  -8  -6  -3  200.78   21.30
  -8   6   3  159.98   22.00
  -8  -6  -3  129.99   22.30
  -8   6   3  187.88   22.00
  -8   6  -3  186.18   25.60
  -8   6  -3  204.08   23.40
  -8  -6   3  127.19   20.00
  -8  -6   3  124.39   19.20
  -8   6  -3  177.08   18.30
  -9   6   3  -11.30   15.30
  -9   6   3  -10.40   13.90
  -9  -6  -3   16.70   14.30
  -9  -6  -3   -2.20   17.30
  -9   6   3   19.20   15.40
  -9   6  -3   -7.70   16.20
  -9   6  -3  -25.40   13.50
  -9  -6   3   11.00   14.20
  -9   6  -3   16.40   12.50
  -9  -6   3   25.40   16.60
 -10  -6  -3   98.49   20.30
 -10   6   3   75.79   20.00
 -10   6   3   93.29   23.10
 -10   6   3   99.89   20.50
 -10  -6  -3  125.99   25.90
 -10  -6   3   82.19   20.50
 -10   6  -3  111.39   22.00
 -10  -6   3   92.19   22.80
 -10   6  -3   90.39   23.40
 -10   6  -3   90.29   18.80
   0  -7  -3   63.59   11.00
   0   7   3   50.79   11.10
   0   7  -3   58.99   11.60
   0   7  -3   44.10   10.00
  -1  -7  -3  484.15   21.20
   1   7  -3  488.45   23.90
  -1   7   3  446.96   23.30
   1   7  -3  487.25   21.30
  -1   7  -3  457.25   22.90
   1   7   3  493.15   22.60
   1  -7  -3  495.75   23.00
  -1   7  -3  504.65   23.70
   2   7  -3 1093.39   33.60
  -2   7   3 1119.39   38.70
  -2  -7  -3 1082.59   29.00
  -2  -7  -3 1139.79   34.20
  -2  -7  -3 1056.09   39.10
   2   7  -3 1083.89   37.40
  -2   7  -3 1100.79   36.80
  -2   7  -3 1055.09   37.80
   2  -7  -3 1062.99   36.80
  -3   7   3  234.78   19.80
  -3  -7  -3  239.68   15.30
  -3  -7  -3  246.08   20.50
   3   7  -3  203.78   18.00
  -3  -7  -3  222.78   13.10
   3   7  -3  240.18   14.40
  -3   7  -3  258.47   20.10
  -3  -7   3  226.28   18.90
  -3   7  -3  247.98   18.10
  -3   7  -3  235.88   12.10
   4   7  -3   61.69   12.60
  -4  -7  -3   72.79   11.10
   4   7  -3   43.50    7.10
  -4  -7  -3   76.99   15.20
  -4   7   3   62.89   12.20
  -4  -7  -3   47.20    9.10
  -4   7   3   45.60   11.90
  -4   7  -3   53.29   13.10
  -4   7  -3   46.70   10.20
  -4   7  -3   57.49    8.40
  -4  -7   3   64.29   12.50
  -4  -7   3   43.40   10.80
  -5  -7  -3  281.47   18.50
  -5  -7  -3  281.77   17.50
  -5  -7  -3  270.47   17.90
  -5   7   3  224.98   21.40
   5   7  -3  242.78   19.70
  -5  -7  -3  305.57   26.90
  -5   7   3  229.78   20.00
  -5   7  -3  259.77   24.00
  -5   7  -3  304.57   24.10
  -5  -7   3  277.77   20.50
  -5  -7   3  268.57   22.90
  -5   7  -3  297.67   16.70
  -5  -7   3  258.67   15.00
  -5   7  -3  244.98   15.90
  -6   7   3  523.85   29.80
  -6  -7  -3  545.15   22.40
  -6   7   3  476.05   27.50
  -6  -7  -3  516.85   34.00
  -6  -7  -3  529.95   26.20
   6   7  -3  532.95   26.50
  -6  -7   3  567.74   30.80
  -6   7  -3  509.05   30.90
  -6  -7   3  560.14   28.40
  -6   7  -3  472.15   22.70
  -6   7  -3  545.55   33.60
   7   7  -3   42.20   12.80
  -7  -7  -3   46.10   13.10
  -7   7   3   46.40   14.40
  -7   7   3   37.60   14.40
  -7  -7  -3   43.50   18.20
  -7   7  -3   70.89   19.00
  -7  -7   3   78.49   15.90
  -7  -7   3   59.99   17.30
  -7   7  -3   75.49   12.80
  -7   7  -3   30.50   15.30
  -8  -7  -3   62.69   20.30
  -8   7   3   55.79   17.40
  -8   7   3   85.09   17.90
   8   7  -3   70.99   13.80
  -8  -7  -3   51.19   14.90
  -8  -7   3   58.89   16.20
  -8  -7   3   63.19   16.90
  -8   7  -3   55.59   19.70
  -8   7  -3   63.89   18.40
  -8   7  -3   97.19   15.30
  -9   7   3  261.87   26.60
  -9  -7  -3  197.48   29.20
  -9   7   3  282.67   28.90
  -9  -7  -3  256.07   26.10
  -9  -7   3  245.68   26.20
  -9   7  -3  261.27   23.20
  -9   7  -3  239.58   27.80
  -9  -7   3  214.68   25.00
  -9   7  -3  240.58   30.10
 -10   7   3  170.58   25.10
 -10   7   3  173.48   24.90
 -10   7   3  142.19   26.10
 -10  -7  -3  154.08   29.60
 -10  -7  -3  103.79   20.60
 -10  -7   3  198.98   26.70
 -10  -7   3  155.88   27.30
 -10   7  -3  167.98   21.70
 -10   7  -3  139.59   27.60
 -10   7  -3  184.98   26.20
   0  -8  -3  451.35   22.30
   0   8  -3  428.96   22.60
   0   8  -3  444.96   24.00
   0   8   3  423.36   23.90
  -1   8   3  331.87   21.90
  -1  -8  -3  352.66   19.30
   1   8  -3  326.07   19.80
   1   8  -3  356.16   22.10
   1  -8  -3  306.87   19.90
   1   8   3  295.87   20.20
  -1   8  -3  331.67   20.90
  -1   8  -3  360.66   22.40
   2   8  -3   29.50    8.60
  -2  -8  -3   47.80   10.30
   2   8  -3   29.40   11.20
  -2  -8  -3   25.40   12.50
  -2  -8  -3   25.90    5.90
  -2   8   3   48.40   12.20
   2   8   3   33.60    9.80
  -2   8  -3   43.80   11.60
   2  -8  -3   28.40   10.60
  -2   8  -3   25.60   10.80
  -3   8   3  340.67   23.50
  -3  -8  -3  332.87   25.10
  -3  -8  -3  343.77   19.00
   3   8  -3  333.37   18.30
   3   8  -3  346.87   22.90
  -3  -8  -3  334.07   15.90
  -3   8  -3  350.66   15.40
   3  -8  -3  324.57   22.20
  -3   8  -3  345.37   21.20
  -3   8  -3  377.26   24.70
  -3  -8   3  372.86   24.60
   4   8  -3  636.84   29.70
  -4  -8  -3  683.33   24.60
  -4   8   3  669.93   32.70
  -4   8   3  691.13   30.30
  -4  -8  -3  676.73   26.10
  -4  -8  -3  615.74   34.50
   4   8  -3  651.53   23.30
  -4  -8   3  590.74   31.30
  -4   8  -3  589.74   22.20
  -4  -8   3  637.04   28.20
  -4   8  -3  621.74   26.80
  -4   8  -3  646.24   33.00
  -5  -8  -3  124.19   13.80
  -5  -8  -3   85.69   18.40
   5   8  -3  117.89   16.40
  -5   8   3  110.29   17.90
  -5  -8  -3  152.98   15.60
  -5   8   3  109.89   15.90
  -5  -8  -3  139.39   15.00
  -5   8  -3  116.49   12.40
  -5  -8   3   93.49   14.90
  -5   8  -3   80.59   16.80
  -5  -8   3  117.59   17.30
  -6  -8  -3   71.59   19.80
  -6   8   3   98.09   16.60
  -6  -8  -3   88.49   13.90
  -6  -8  -3  116.79   14.00
  -6   8   3   69.79   17.10
   6   8  -3   87.59   15.80
  -6   8  -3   63.69   16.90
  -6   8  -3   95.49   12.40
  -6  -8   3   67.79   16.10
  -6   8  -3   84.89   18.90
  -6  -8   3   84.99   15.70
   7   8  -3  365.76   25.20
  -7  -8  -3  312.27   32.40
  -7  -8  -3  352.06   25.00
  -7   8   3  372.86   28.00
  -7   8   3  353.36   29.80
  -7  -8   3  370.36   27.30
  -7   8  -3  325.97   31.60
  -7  -8   3  360.46   31.00
  -7   8  -3  381.26   31.10
  -7   8  -3  353.66   22.00
  -8   8   3   97.49   18.90
  -8  -8  -3  125.29   19.30
  -8   8   3  122.49   22.10
  -8  -8  -3  124.39   24.50
   8   8  -3   87.49   16.90
  -8   8  -3  123.79   21.80
  -8   8  -3  100.69   22.90
  -8  -8   3  100.19   19.30
  -8  -8   3  125.49   21.20
  -9  -8  -3    2.10   14.30
  -9   8   3   -7.70   15.10
  -9  -8  -3   10.80   20.00
  -9   8   3    4.70   15.40
  -9   8  -3    3.30   18.80
  -9  -8   3   18.00   16.50
  -9   8  -3   24.40   16.90
  -9  -8   3   32.20   16.50
   0   9  -3    7.00   10.10
   0   9   3    4.10    9.80
   0   9  -3   -5.50    8.40
   0  -9  -3   -0.90    8.40
   1   9  -3  270.17   21.50
  -1   9   3  217.28   21.00
  -1  -9  -3  232.38   18.00
   1   9  -3  245.68   19.50
   1  -9  -3  222.58   19.90
  -1   9  -3  245.18   20.90
  -1   9  -3  259.07   21.20
   1   9   3  239.68   20.30
  -2   9   3  588.94   30.60
  -2  -9  -3  642.84   26.60
   2   9  -3  578.84   29.70
   2   9  -3  620.24   27.00
  -2  -9  -3  616.14   20.20
  -2  -9  -3  641.94   34.20
   2   9   3  600.04   27.70
  -2   9  -3  598.34   30.30
  -2   9  -3  605.84   29.00
   2  -9  -3  637.04   29.10
  -3  -9  -3   66.69   16.60
  -3   9   3   47.80   14.20
  -3  -9  -3   72.29    9.30
  -3  -9  -3   84.39   12.40
   3   9  -3   78.19   12.00
   3   9  -3   84.19   15.90
  -3   9  -3   63.89   13.20
   3  -9  -3   84.69   15.30
  -3   9  -3   63.59   15.20
  -3  -9   3   88.99   16.40
  -3   9  -3   76.89    9.20
   4   9  -3   24.70    8.70
  -4   9   3   28.80   14.00
  -4  -9  -3   30.90   10.00
   4   9  -3   23.20   12.40
  -4  -9  -3   27.10   14.80
  -4  -9  -3   25.10    8.60
  -4   9  -3   20.70   10.10
  -4  -9   3   17.20   13.00
  -4   9  -3    5.90   12.50
  -4  -9   3   17.80   10.60
  -5  -9  -3  504.15   36.40
  -5  -9  -3  530.75   25.00
   5   9  -3  520.45   29.30
  -5   9   3  524.35   32.70
  -5   9   3  540.55   29.50
  -5  -9   3  523.05   27.80
  -5  -9   3  588.74   32.90
  -5   9  -3  539.35   33.80
  -6   9   3  219.18   25.90
  -6  -9  -3  209.88   27.50
  -6  -9  -3  260.17   19.30
  -6  -9  -3  260.37   21.00
   6   9  -3  271.07   23.60
  -6   9   3  263.07   24.40
  -6  -9   3  248.08   23.40
  -6   9  -3  272.67   28.30
  -6  -9   3  196.18   23.60
  -7   9   3   15.00   13.60
  -7   9   3   -2.10   14.90
  -7  -9  -3   17.90   18.90
  -7  -9  -3    7.10   11.70
   7   9  -3   -7.70   12.80
  -7   9  -3   14.30   16.10
  -7  -9   3    1.70   12.30
  -7  -9   3    4.40   14.60
  -8  -9  -3   45.40   22.40
  -8   9   3   66.59   17.60
  -8  -9  -3   37.00   15.00
  -8   9   3   71.29   20.20
   8   9  -3   48.40   15.10
  -8  -9   3   47.00   16.80
  -8  -9   3   61.89   20.00
  -8   9  -3   71.79   21.90
  -8   9  -3   70.39   20.00
  -9   9   3  362.26   35.00
  -9   9   3  298.57   29.60
  -9  -9  -3  257.17   35.10
  -9  -9  -3  329.27   29.50
  -9   9  -3  339.07   36.40
  -9   9  -3  377.46   35.60
  -9  -9   3  316.37   31.10
  -9  -9   3  290.27   31.70
   0  10  -3  864.31   36.90
   0 -10  -3  904.71   35.30
   0  10   3  940.31   38.80
   0  10  -3  899.41   38.10
  -1 -10  -3  284.97   20.20
   1  10  -3  340.57   23.60
  -1  10   3  318.07   25.00
   1  10  -3  302.07   23.70
  -1  10  -3  273.17   22.80
  -1  10  -3  341.87   24.80
   1  10   3  278.77   22.40
   1 -10  -3  284.47   21.40
   2  10  -3   10.40   11.80
  -2 -10  -3   -5.50   13.20
  -2  10   3    1.80   10.90
   2  10  -3    2.00    9.40
  -2 -10  -3    0.70    5.80
  -2 -10  -3   17.20   10.20
  -2  10  -3    6.70   10.80
   2 -10  -3    8.30   11.10
   2  10   3    3.30    9.40
  -2  10  -3    7.10   12.00
  -3 -10  -3   95.49   19.70
   3  10  -3  128.29   14.90
  -3  10   3   97.69   17.40
  -3 -10  -3  113.19   14.60
   3  10  -3  130.89   18.50
  -3 -10  -3  105.19   10.90
  -3  10  -3  129.29   16.50
   3 -10  -3  117.29   17.90
  -3 -10   3  105.59   19.30
  -3  10  -3  142.89   20.20
   4  10  -3  565.74   32.00
  -4 -10  -3  591.34   24.30
  -4  10   3  530.95   33.40
  -4 -10  -3  606.74   38.50
  -4 -10  -3  610.64   26.50
   4 -10  -3  553.24   31.90
  -4  10  -3  617.64   35.80
  -4  10  -3  590.44   29.10
  -4 -10   3  552.04   28.20
  -4 -10   3  629.74   34.80
  -5 -10  -3  218.28   27.00
  -5 -10  -3  241.28   18.60
   5  10  -3  249.58   24.40
  -5  10   3  233.58   26.40
  -5  10   3  243.28   23.30
  -5  10  -3  271.47   27.70
  -5 -10   3  208.98   20.60
  -5 -10   3  225.18   24.30
  -6  10   3   46.60   17.20
  -6  10   3   30.70   14.40
   6  10  -3   80.49   17.00
  -6 -10  -3   66.99   13.80
  -6 -10  -3   56.29   12.60
  -6 -10  -3   44.80   20.20
  -6 -10   3   14.00   15.40
  -6 -10   3   47.40   14.00
  -6  10  -3   66.89   18.80
  -7 -10  -3  231.28   21.80
  -7  10   3  198.08   23.00
   7  10  -3  207.08   23.30
  -7 -10  -3  215.28   30.70
  -7  10   3  197.58   26.70
  -7 -10   3  207.28   27.00
  -7  10  -3  236.58   29.30
  -7 -10   3  187.48   22.30
  -8 -10  -3  125.79   29.80
  -8  10   3  211.28   24.50
   8  10  -3  165.28   21.80
  -8 -10  -3  215.38   23.10
  -8  10   3  174.58   26.60
  -8 -10   3  162.18   23.40
  -8  10  -3  196.08   27.60
  -8 -10   3  144.49   25.20
   0  11  -3  135.59   18.90
   0  11   3  113.99   18.20
   0 -11  -3  131.89   17.50
   0  11  -3  126.49   18.30
   1  11  -3  197.08   23.60
  -1  11   3  231.48   25.00
   1  11  -3  207.18   21.40
  -1 -11  -3  179.98   18.70
  -1  11  -3  208.38   21.90
   1  11   3  166.78   20.00
  -1  11  -3  218.98   23.50
   1 -11  -3  189.98   20.70
  -2  11   3  158.98   21.00
  -2 -11  -3  149.88   23.60
   2  11  -3  146.99   20.10
  -2 -11  -3  133.49   17.20
   2  11  -3  139.69   17.60
  -2  11  -3  157.48   19.40
  -2  11  -3  130.39   20.10
   2 -11  -3  150.38   20.10
   2  11   3  144.99   18.10
  -3 -11  -3  148.49   17.10
   3  11  -3  131.69   19.20
  -3 -11  -3  150.88   24.90
   3  11  -3  150.18   17.40
  -3  11   3  112.39   19.60
  -3  11  -3  138.29   21.00
  -3  11  -3  162.38   19.20
  -3 -11   3  109.49   20.50
   3 -11  -3  137.79   19.90
  -3 -11   3  143.99   17.00
  -4 -11  -3   49.30   18.90
   4  11  -3   31.00   14.80
  -4  11   3   37.90   16.10
  -4 -11   3   48.20   12.80
  -4  11  -3   50.99   14.10
  -4 -11   3   45.30   16.90
  -4  11  -3   21.30   16.20
   4 -11  -3   49.00   15.70
  -5  11   3  427.16   29.40
  -5 -11  -3  383.36   22.80
  -5 -11  -3  339.87   34.10
   5  11  -3  361.36   28.80
  -5  11   3  328.07   31.10
   5 -11  -3  376.96   29.80
  -5  11  -3  413.96   34.20
  -5 -11   3  393.66   26.60
  -5 -11   3  301.87   29.20
   6  11  -3   83.29   19.10
  -6  11   3   76.59   17.50
  -6  11   3   77.99   20.20
  -6 -11  -3   55.99   13.90
  -6 -11  -3   55.29   23.10
  -6 -11  -3   49.30   13.70
  -6 -11   3   56.89   18.30
   6 -11  -3   50.29   17.00
  -6  11  -3   51.39   18.10
  -6 -11   3   58.89   15.70
  -7  11   3   27.00   15.10
  -7  11   3   18.70   18.20
  -7 -11  -3   38.50   23.10
  -7 -11  -3   31.30   13.40
   7  11  -3   57.59   17.10
  -7 -11   3   41.10   15.70
  -7 -11   3   31.90   18.20
  -7  11  -3   12.40   16.50
   0  12  -3  608.14   33.70
   0  12  -3  648.44   36.20
   0 -12  -3  591.74   31.00
   0  12   3  585.74   35.00
  -1  12   3   27.10   14.90
   1  12  -3   34.20   13.80
  -1 -12  -3   31.20   13.20
   1  12  -3   50.29   15.40
  -1  12  -3   59.59   15.90
   1 -12  -3   39.90   13.90
  -1  12  -3   47.40   16.40
   1  12   3   61.89   15.40
  -2 -12  -3   26.20   18.70
   2  12  -3   20.70   12.90
  -2  12   3    3.60   13.50
  -2 -12  -3   11.80   11.50
   2  12  -3   16.10   13.20
  -2  12  -3   29.20   14.70
  -2  12  -3   14.30   12.80
   2 -12  -3   21.60   13.90
   2  12   3   30.10   13.40
  -3  12   3   94.49   20.30
  -3 -12  -3  116.09   25.40
   3  12  -3   87.99   16.00
  -3 -12  -3  116.39   16.10
   3  12  -3  116.49   20.70
   3 -12  -3   86.69   18.80
  -3 -12   3   95.29   15.50
  -3  12  -3  118.89   21.20
  -3 -12   3   72.79   19.60
  -3  12  -3   86.09   17.50
  -4 -12  -3  318.37   34.00
  -4  12   3  278.87   29.30
   4  12  -3  307.87   29.10
   4 -12  -3  327.37   28.20
  -4 -12   3  352.46   32.60
  -4  12  -3  305.47   31.80
  -4 -12   3  290.57   23.60
   5  12  -3  104.49   19.50
  -5  12   3   96.49   18.30
  -5  12   3   83.99   20.70
  -5 -12  -3  108.79   24.90
  -5 -12   3   76.49   16.10
   5 -12  -3   80.89   20.80
  -5  12  -3  113.29   23.00
  -5 -12   3   72.79   20.50
   6  12  -3   24.70   14.90
  -6 -12  -3   35.30   21.80
  -6  12   3   33.00   18.80
  -6  12   3   54.19   16.70
  -6 -12  -3   79.69   16.30
  -6  12  -3   31.00   19.00
   6 -12  -3   32.70   18.40
  -6 -12   3   36.00   15.00
  -6 -12   3   16.50   18.10
   0  13  -3   27.00   14.30
   0  13  -3   37.50   16.10
   0 -13  -3   24.40   13.50
   0  13   3   28.10   14.80
   1  13  -3  269.57   26.60
  -1 -13  -3  268.97   24.70
  -1  13   3  264.47   28.40
   1  13  -3  217.98   24.80
  -1  13  -3  261.97   27.10
  -1  13  -3  296.67   29.50
   1  13   3  253.47   26.70
   1 -13  -3  217.58   24.20
   2  13  -3   41.20   15.30
  -2 -13  -3   68.39   23.30
  -2  13   3   96.59   19.80
   2  13  -3   75.79   17.30
  -2 -13  -3   55.09   14.80
   2 -13  -3   67.59   17.20
  -2  13  -3  106.09   22.70
  -2  13  -3   58.49   16.10
   2  13   3   80.69   17.50
   3  13  -3  101.09   17.30
  -3 -13  -3  107.89   25.80
   3  13  -3  116.09   20.70
  -3  13   3  119.69   22.00
  -3 -13   3  125.09   16.80
   3 -13  -3   93.89   20.20
  -3  13  -3  117.09   20.00
  -3 -13   3   92.29   22.80
  -3  13  -3  107.19   22.20
  -4 -13  -3   12.60   20.50
   4  13  -3   43.40   16.90
  -4  13   3   16.50   17.00
  -4 -13   3   35.90   12.80
  -4 -13   3   27.90   18.70
   4 -13  -3  -12.40   13.90
  -4  13  -3   46.70   17.90
  -5  13   3  278.87   32.20
   5  13  -3  306.27   29.80
  -5  13   3  346.87   29.80
  -5 -13  -3  374.16   38.90
  -5 -13   3  267.37   24.80
  -5  13  -3  307.67   33.50
  -5 -13   3  289.77   31.90
   5 -13  -3  351.46   33.30
   0  14   3  424.26   33.70
   0  14  -3  433.16   32.00
   0  14  -3  441.36   35.00
   0 -14  -3  440.76   31.00
   1  14  -3  -14.90   11.90
   1  14  -3   -5.80   13.40
  -1  14   3    6.00   14.60
  -1 -14  -3    5.30   12.80
  -1  14  -3   17.60   16.70
   1 -14  -3   -0.60   12.60
   1  14   3   -7.30   13.40
  -1  14  -3   -2.80   13.10
  -2 -14  -3   14.20   13.20
   2  14  -3   -3.00   13.80
  -2  14   3   20.20   16.90
   2  14  -3   28.60   15.70
  -2 -14  -3   14.20   21.70
   2 -14  -3   18.60   14.30
  -2  14  -3   27.00   17.70
  -2  14  -3   -7.00   13.30
  -3 -14  -3   36.70   24.00
   3  14  -3   55.59   18.50
  -3  14   3   35.00   18.30
  -3  14  -3   30.10   17.90
  -3 -14   3   39.80   20.60
  -3 -14   3   33.70   13.20
   3 -14  -3   45.30   17.40
   0   0  -4   94.29   10.40
   0   0   4   78.09    9.10
   1   0  -4  217.58   13.90
  -1   0   4  202.68   12.10
  -1   0  -4  181.18   13.00
   2   0   4   62.39    8.50
  -2   0  -4   62.49    8.30
  -2   0   4   70.59    8.90
   2   0  -4   99.49    9.60
  -3   0   4 1088.79   32.20
  -3   0   4 1110.69   31.30
  -3   0  -4 1132.29   30.20
  -3   0  -4 1063.79   34.50
   3   0  -4 1114.49   29.40
   3   0   4 1065.79   30.40
  -4   0   4 3920.21   93.69
  -4   0   4 3983.40   92.39
  -4   0  -4 3882.61   96.09
   4   0   4 4016.70   90.49
  -4   0  -4 4011.20   92.79
  -4   0  -4 3910.31   93.49
  -5   0   4   52.29   10.20
  -5   0  -4   50.59   11.40
  -5   0  -4   41.30    9.10
  -5   0   4   40.00   10.30
  -5   0  -4   45.80   10.40
   5   0   4   58.19    8.10
   6   0  -4  413.36   19.40
  -6   0   4  364.66   19.70
  -6   0  -4  351.36   23.30
  -6   0   4  434.96   22.30
  -6   0  -4  372.46   19.40
  -6   0   4  364.36   22.10
  -7   0  -4  -11.10   10.00
  -7   0  -4    2.90    7.90
  -7   0   4  -13.00    9.40
  -7   0   4   12.20   11.50
  -7   0   4   -4.70    9.00
  -8   0   4  878.21   36.30
  -8   0   4  846.92   36.70
  -8   0  -4  806.42   31.30
  -8   0  -4  811.22   40.10
  -8   0   4  905.21   35.80
  -9   0   4   32.70   14.50
  -9   0  -4   12.00   16.20
  -9   0  -4   25.00   14.20
  -9   0   4   -5.90   11.20
  -9   0   4   19.20   14.00
 -10   0   4  155.98   22.80
 -10   0   4  106.59   19.20
 -10   0   4  192.68   23.10
 -10   0  -4  179.18   26.90
 -11   0   4   -1.40   14.70
 -11   0   4   29.30   17.80
 -11   0   4   22.40   17.00
 -11   0  -4   25.40   18.70
   0  -1   4   58.29    7.60
   0   1   4   73.59    7.80
   0  -1  -4   81.59    9.80
   0   1  -4   61.39    8.00
   1   1  -4  626.74   20.80
  -1  -1  -4  640.74   21.80
   1  -1  -4  592.54   20.30
  -1  -1   4  581.24   19.90
  -1   1  -4  618.94   20.90
  -2  -1  -4  444.16   17.60
  -2   1   4  434.66   15.80
   2   1  -4  414.36   16.80
   2  -1   4  436.86   17.10
  -2   1   4  427.96   17.80
   2  -1  -4  435.06   16.50
  -2   1  -4  438.66   18.30
   2   1   4  401.76   17.30
  -2  -1   4  447.96   15.80
  -2  -1   4  432.76   16.60
  -2   1  -4  465.55   17.80
  -3   1   4 2600.84   63.59
  -3  -1  -4 2724.83   61.09
  -3   1   4 2609.94   61.09
   3  -1   4 2584.94   61.39
   3   1  -4 2576.64   60.49
  -3  -1  -4 2733.33   70.19
  -3   1  -4 2417.56   63.09
  -3  -1   4 2585.34   62.59
  -3   1  -4 2425.86   63.49
  -3  -1   4 2531.35   62.59
  -3   1  -4 2543.55   60.49
  -4  -1  -4   81.89   11.40
   4   1  -4   89.39    8.70
  -4   1   4   79.19   10.40
  -4  -1  -4   67.49   11.20
   4  -1   4   85.69    9.20
  -4  -1  -4   79.89    8.30
  -4   1   4   92.09   11.80
  -4  -1   4   95.89   11.10
  -4   1  -4   91.29   11.00
  -4   1  -4   75.89   12.10
  -4   1  -4   98.89   12.50
   4   1   4   79.39    9.30
  -4  -1   4   76.79   10.70
  -5   1   4  549.45   22.80
   5  -1   4  526.75   19.20
  -5  -1  -4  527.95   23.10
  -5   1   4  529.35   23.70
  -5  -1  -4  551.64   21.10
  -5  -1  -4  532.55   22.50
   5  -1  -4  523.45   20.60
  -5  -1   4  536.35   23.30
  -5   1  -4  518.25   25.70
  -5   1  -4  509.95   22.60
  -5  -1   4  474.65   22.90
  -6  -1  -4   35.20   11.20
  -6   1   4   25.30    8.80
  -6  -1  -4   37.10   11.00
  -6  -1  -4   27.50   10.10
  -6   1   4   38.50   10.50
  -6  -1  -4   16.20    8.00
  -6   1   4   23.70   10.50
  -6   1  -4   43.30   12.60
  -6  -1   4   33.30   10.80
  -6  -1   4   19.20   10.30
  -6   1  -4   30.20    9.40
  -6  -1   4   52.29    9.90
   6  -1  -4   39.10    9.30
  -7   1   4   45.70   11.40
  -7  -1  -4   70.49   13.80
  -7   1   4   37.20   13.30
  -7  -1  -4   40.00   13.30
  -7   1   4   53.59   12.50
  -7  -1  -4   65.69   11.00
   7  -1  -4   62.39   11.50
  -7  -1   4   48.50   12.60
  -7   1  -4   69.99   16.00
  -7   1  -4   87.89   13.40
  -7  -1   4   79.19   14.50
  -7  -1   4   59.19   12.20
  -8   1   4  117.19   16.60
  -8  -1  -4   96.09   18.10
  -8   1   4  136.89   18.60
  -8   1   4  111.69   17.20
  -8  -1  -4  121.79   14.10
  -8  -1  -4  110.19   17.20
  -8   1  -4  143.49   15.80
  -8   1  -4  134.59   19.80
  -8  -1   4  139.99   16.90
   8  -1  -4  110.29   14.00
  -8  -1   4  157.58   19.60
  -8  -1   4  150.78   18.80
  -9   1   4  535.45   32.70
  -9  -1  -4  546.25   37.70
  -9   1   4  572.84   32.40
  -9  -1  -4  543.45   31.60
  -9   1   4  566.64   31.30
  -9  -1   4  527.35   31.10
  -9  -1   4  533.95   32.50
  -9   1  -4  530.15   27.30
   9  -1  -4  557.44   26.80
  -9   1  -4  533.35   37.10
  -9  -1   4  572.14   31.50
 -10   1   4  -10.90   12.80
 -10  -1  -4   24.80   17.50
 -10   1   4   17.20   15.70
 -10   1   4   -8.20   15.00
 -10   1  -4   -4.40   16.00
 -10  -1   4   11.90   14.30
 -10  -1   4    7.30   14.70
 -10  -1   4    5.50   15.00
 -11  -1  -4    7.10   19.00
 -11   1   4   12.70   16.90
 -11   1   4    3.30   15.90
 -11   1   4   15.40   17.50
 -11  -1   4  -14.30   14.00
 -11   1  -4   21.70   19.30
 -11  -1   4   10.80   17.00
 -11  -1   4   29.90   18.90
   0   2  -4  462.85   18.70
   0   2  -4  472.85   19.90
   0  -2  -4  462.15   18.30
  -1  -2  -4  319.87   15.80
   1   2  -4  348.77   16.00
  -1   2  -4  334.97   16.20
  -1   2  -4  321.47   16.30
  -1  -2   4  309.77   14.30
  -2  -2  -4  123.59   11.50
  -2   2   4  115.39    8.50
   2  -2   4  103.39   10.10
   2   2  -4  118.89   10.80
  -2  -2   4  104.49    9.30
  -2  -2   4  111.69    9.30
   2   2   4   86.79    9.50
  -2   2  -4  116.29   11.70
  -2   2  -4   99.79   10.30
   3  -2   4  834.62   25.60
  -3  -2  -4  825.12   25.70
   3   2  -4  860.11   25.30
  -3   2   4  779.02   27.10
  -3   2   4  859.71   24.80
  -3  -2  -4  820.42   29.90
  -3   2  -4  834.22   28.90
  -3   2  -4  820.12   27.60
  -3  -2   4  809.82   26.10
  -3  -2   4  804.22   27.20
  -3   2  -4  850.61   25.20
   3  -2  -4  810.32   30.50
   3   2   4  818.92   26.10
  -3  -2   4  852.21   23.40
  -3   2  -4  810.22   28.20
   4  -2   4 1860.31   47.10
  -4  -2  -4 1933.91   45.90
  -4  -2  -4 1870.21   46.00
   4   2  -4 1870.61   46.10
  -4  -2  -4 1833.72   53.19
  -4   2   4 1841.12   47.60
  -4   2   4 1902.91   50.89
  -4   2   4 1920.01   49.00
  -4  -2  -4 1766.52   48.30
  -4  -2  -4 1836.62   49.10
  -4  -2   4 1914.81   49.99
  -4   2  -4 1873.81   53.09
  -4   2  -4 1767.02   50.09
  -4  -2   4 1853.01   49.99
   4  -2  -4 1797.62   48.50
   4   2   4 1840.12   48.00
  -5   2   4   71.39   10.30
   5  -2   4   61.29    9.80
   5   2  -4   79.99    8.70
  -5   2   4  100.49   11.50
  -5  -2  -4   63.29   11.20
  -5  -2  -4   53.59   11.70
  -5   2   4   67.49   10.20
  -5   2   4   83.99   12.10
  -5  -2  -4   86.29   12.00
  -5  -2   4   66.79   11.20
  -5  -2   4   56.79   11.00
  -5   2  -4   71.69   10.90
  -5   2  -4   82.99   13.30
   5  -2  -4   68.89   11.20
  -6   2   4  195.38   16.80
  -6  -2  -4  221.78   14.50
  -6  -2  -4  218.98   20.50
  -6  -2  -4  194.98   16.30
  -6   2   4  217.08   19.40
  -6  -2  -4  198.58   17.60
  -6   2   4  230.28   15.30
  -6   2   4  230.08   17.60
  -6   2  -4  247.28   18.40
  -6  -2   4  235.78   19.20
  -6  -2   4  220.38   16.40
  -6   2  -4  204.28   20.00
  -6   2  -4  208.58   15.70
  -6  -2   4  190.68   17.50
  -7  -2  -4  106.79   17.80
  -7   2   4  152.98   18.50
  -7  -2  -4  126.39   16.80
  -7  -2  -4  124.69   12.40
  -7   2   4  135.09   16.20
  -7   2   4  106.69   14.50
  -7   2   4  128.59   13.60
  -7   2  -4  147.49   15.60
  -7  -2   4  156.38   16.10
  -7   2  -4   99.79   17.80
  -7  -2   4  112.29   15.60
  -7  -2   4  114.39   16.20
  -8   2   4  747.93   33.20
  -8   2   4  736.43   35.10
  -8   2   4  762.72   28.50
  -8  -2  -4  770.02   34.60
  -8   2   4  756.42   33.90
  -8  -2  -4  691.63   38.40
  -8   2  -4  670.43   30.40
  -8  -2   4  733.23   32.70
  -8  -2   4  728.33   34.10
  -8   2  -4  691.03   38.20
  -8  -2   4  722.23   33.80
  -9   2   4   14.50   14.50
  -9   2   4   18.90   13.70
  -9  -2  -4   31.30   16.40
  -9   2   4   24.20   14.10
  -9  -2  -4   17.40   14.00
  -9  -2   4   11.10   14.10
  -9  -2   4   -2.10   11.50
  -9  -2   4   17.00   13.30
  -9   2  -4   46.50   13.40
  -9   2  -4   10.70   15.90
 -10   2   4  218.38   26.00
 -10  -2  -4  158.48   26.10
 -10   2   4  203.78   25.00
 -10   2   4  233.38   25.60
 -10  -2  -4  194.98   23.90
 -10  -2   4  215.18   24.40
 -10  -2   4  177.38   23.00
 -10   2  -4  186.48   27.10
 -10  -2   4  211.38   24.20
 -10   2  -4  199.88   25.10
  10  -2  -4  207.58   20.80
 -11  -2  -4   10.90   18.70
 -11   2   4   -7.80   16.30
 -11   2   4   10.60   16.40
 -11  -2  -4   20.20   17.30
 -11   2   4   11.40   17.00
 -11  -2   4    6.10   16.50
 -11  -2   4   17.60   17.50
 -11  -2   4   12.40   15.50
 -11   2  -4   36.10   19.80
   0   3  -4    4.70    7.10
   0   3  -4    0.10    7.40
   0  -3   4   10.90    5.90
   1   3  -4  803.62   26.00
  -1  -3  -4  766.72   25.50
  -1   3  -4  811.62   26.10
  -1   3  -4  773.82   25.60
  -2   3   4  196.58   10.00
   2  -3   4  226.88   14.30
  -2   3   4  222.78   15.40
  -2  -3  -4  232.68   14.40
   2   3  -4  193.38   14.10
  -2   3  -4  227.38   14.50
   2  -3  -4  221.38   14.90
  -2  -3   4  204.38   12.30
  -2  -3   4  229.08   12.70
  -2   3  -4  203.28   15.30
  -3  -3  -4 1260.67   36.10
  -3   3   4 1363.26   38.70
  -3  -3  -4 1290.97   38.30
  -3   3   4 1307.17   33.60
   3   3  -4 1292.97   36.20
  -3  -3  -4 1307.07   40.30
  -3   3   4 1315.47   38.60
  -3  -3  -4 1318.87   35.30
   3  -3   4 1320.77   36.70
  -3   3  -4 1290.97   38.90
   3  -3  -4 1241.88   37.50
  -3  -3   4 1266.97   33.90
  -3  -3   4 1334.97   36.40
  -3   3  -4 1358.16   40.30
  -3   3  -4 1314.77   36.00
  -4  -3  -4   35.80   10.20
  -4  -3  -4   39.00    8.90
  -4   3   4   29.30    9.70
  -4  -3  -4   68.99    9.60
  -4   3   4   35.60    9.20
  -4   3   4   20.30    8.60
   4   3  -4   41.60    8.50
  -4  -3  -4   55.09    7.70
  -4  -3  -4   58.59   10.40
  -4   3   4   44.30    8.40
  -4   3  -4   37.50    6.80
   4  -3  -4   45.00    9.60
  -4  -3   4   48.70    9.70
  -4  -3   4   51.59   10.30
  -4   3  -4   27.80    8.90
  -4   3  -4   53.89   11.20
  -4   3  -4   45.80    7.60
  -5  -3  -4  592.44   28.90
  -5   3   4  593.94   24.50
  -5  -3  -4  657.63   25.40
   5   3  -4  603.34   21.30
  -5   3   4  625.54   23.60
  -5  -3  -4  573.64   23.10
  -5   3   4  521.85   23.30
  -5   3   4  564.44   25.80
  -5  -3   4  594.64   25.20
   5  -3  -4  549.05   23.70
  -5  -3   4  592.14   23.70
  -5   3  -4  572.04   21.10
  -5   3  -4  545.05   25.60
  -5  -3   4  588.34   25.40
  -5   3  -4  617.44   28.60
  -6  -3  -4  117.99   16.40
  -6   3   4   90.89   12.60
  -6   3   4   84.29   14.40
  -6   3   4   86.09   12.80
   6   3  -4  104.89   10.40
  -6  -3  -4  109.29   11.30
  -6   3   4   69.89   12.60
  -6  -3  -4   90.29   14.20
  -6  -3  -4  114.49   13.70
  -6  -3   4   79.29   13.70
  -6   3  -4  100.69   11.90
  -6   3  -4  103.19   14.50
  -6   3  -4  101.59   16.20
  -6  -3   4  102.99   13.30
  -6  -3   4   81.19   13.80
  -7   3   4  260.67   22.30
  -7  -3  -4  215.08   20.20
  -7  -3  -4  201.98   22.70
  -7   3   4  252.17   18.80
   7   3  -4  254.27   14.80
  -7   3   4  228.78   19.30
  -7  -3  -4  230.48   18.30
  -7   3   4  226.18   20.00
  -7  -3  -4  204.98   15.20
  -7   3  -4  272.37   25.30
  -7  -3   4  261.87   21.90
  -7  -3   4  242.78   21.20
  -7  -3   4  234.68   19.70
  -7   3  -4  253.87   18.70
  -7   3  -4  258.77   20.00
  -8   3   4  105.49   14.60
  -8  -3  -4   75.39   15.70
  -8  -3  -4   85.49   18.70
  -8   3   4   54.39   14.70
  -8   3   4   71.39   16.40
  -8   3   4   62.79   14.90
  -8  -3   4   66.09   15.30
  -8  -3   4   65.19   14.40
  -8   3  -4   83.29   15.00
  -8  -3   4   94.69   16.90
  -8   3  -4   99.19   14.80
  -8   3  -4   76.39   17.80
  -9  -3  -4  478.35   31.30
  -9  -3  -4  493.35   37.10
  -9   3   4  440.96   30.40
  -9   3   4  461.85   29.30
  -9   3   4  509.45   32.20
  -9   3  -4  429.36   34.60
  -9  -3   4  465.75   30.50
  -9   3  -4  526.55   29.40
  -9  -3   4  450.25   30.50
  -9  -3   4  469.45   30.80
  -9   3  -4  493.35   28.30
 -10  -3  -4    6.70   16.60
 -10   3   4   -1.00   14.40
 -10   3   4   -9.20   14.00
 -10   3   4    8.00   15.50
 -10  -3  -4   14.10   15.60
 -10   3  -4   -6.90   16.60
 -10  -3   4   -5.60   14.10
  10  -3  -4    5.20   12.70
 -10   3  -4   10.90   13.30
 -10  -3   4   11.50   15.20
 -10  -3   4   11.20   15.40
 -11  -3  -4    2.50   16.50
 -11   3   4    0.50   16.40
 -11   3   4    2.00   17.80
 -11   3   4   11.00   17.40
 -11  -3  -4   19.30   19.50
 -11  -3   4   -8.90   16.40
  11  -3  -4   -1.40   14.50
 -11  -3   4   -8.30   15.30
 -11   3  -4   -7.60   16.70
 -11  -3   4  -11.80   16.10
   0  -4  -4 2004.30   51.59
   0   4  -4 1979.00   50.79
   0  -4   4 1986.50   51.49
   0   4  -4 1964.50   51.59
  -1  -4  -4   36.90    9.10
   1   4  -4   44.50    7.80
  -1   4   4   42.10    9.40
  -1  -4  -4   51.49   11.10
   1   4  -4   34.60    9.20
  -1   4  -4   56.79    9.30
   1  -4  -4   50.49    9.90
  -1  -4   4   40.10    8.30
  -1   4  -4   34.20    8.70
   2   4  -4  175.98   13.90
  -2  -4  -4  170.68   13.90
  -2  -4  -4  175.68   15.60
  -2  -4  -4  150.08   12.40
  -2   4   4  158.08   14.20
  -2  -4  -4  182.88   14.30
  -2  -4  -4  134.19   10.00
  -2  -4   4  161.78   11.20
  -2   4  -4  159.98   13.90
  -2   4  -4  157.28   14.10
  -2  -4   4  146.69   11.60
  -2   4  -4  144.79   13.00
   2  -4  -4  161.58   14.30
  -3  -4  -4  766.62   25.90
  -3  -4  -4  782.42   26.00
  -3  -4  -4  742.23   29.20
  -3   4   4  761.72   22.40
  -3  -4  -4  775.52   24.20
   3   4  -4  707.13   25.80
  -3  -4  -4  750.02   26.50
  -3   4   4  775.72   28.60
  -3   4  -4  794.32   29.50
  -3   4  -4  754.42   25.60
  -3   4  -4  781.22   28.70
   3  -4  -4  808.82   28.10
  -3  -4   4  779.12   25.50
  -4  -4  -4  683.03   25.10
  -4   4   4  815.52   25.30
  -4  -4  -4  851.31   26.90
  -4  -4  -4  844.42   27.00
  -4   4   4  826.42   29.80
  -4  -4  -4  835.32   28.10
  -4   4   4  784.42   29.80
  -4  -4  -4  821.22   32.50
   4   4  -4  788.62   26.90
  -4   4  -4  807.02   23.50
  -4   4  -4  800.12   25.40
  -4   4  -4  825.62   32.30
  -4  -4   4  783.72   27.70
  -4  -4   4  765.62   29.10
  -4   4  -4  817.62   31.00
   4  -4  -4  801.62   29.40
  -4  -4   4  817.32   23.90
   5   4  -4  103.49   11.00
  -5  -4  -4  103.89   10.90
  -5  -4  -4  103.09   12.20
  -5   4   4  110.09   11.90
  -5   4   4  104.49   13.40
  -5   4   4  101.69   12.90
  -5  -4  -4  116.89   13.20
  -5   4   4   89.89   13.20
  -5  -4  -4  123.69   11.10
  -5  -4  -4   89.29   15.10
  -5   4  -4  109.69   10.40
  -5  -4   4  106.89   13.90
  -5  -4   4   77.09   11.60
  -5  -4   4  125.79   14.40
  -5   4  -4   98.59   13.20
  -5   4  -4  118.19   15.70
  -6   4   4  153.08   16.10
   6   4  -4  134.19   12.40
  -6  -4  -4  185.28   16.00
  -6   4   4  121.69   14.20
  -6  -4  -4  148.69   15.40
  -6  -4  -4  115.09   17.00
  -6   4   4  119.09   15.70
  -6   4   4  123.09   15.40
  -6  -4   4  124.29   14.70
  -6   4  -4  153.48   19.00
  -6  -4   4  128.59   15.80
  -6   4  -4  118.29   15.50
  -6   4  -4  153.88   13.40
  -6  -4   4  132.79   15.50
  -7  -4  -4  280.67   22.00
  -7  -4  -4  256.47   25.10
  -7   4   4  249.78   22.60
  -7  -4  -4  261.27   18.90
  -7   4   4  264.37   21.10
   7   4  -4  248.88   16.40
  -7  -4  -4  263.07   18.20
  -7   4   4  245.48   20.60
  -7   4   4  268.77   23.60
  -7   4  -4  254.27   18.30
  -7  -4   4  234.38   21.10
  -7  -4   4  224.58   21.20
  -7   4  -4  232.68   21.40
  -7   4  -4  278.17   26.70
  -7  -4   4  277.87   23.00
  -8  -4  -4  733.93   34.90
  -8  -4  -4  732.83   40.60
  -8   4   4  724.13   35.90
  -8   4   4  720.33   32.10
  -8   4   4  666.33   34.60
  -8   4   4  709.43   32.40
   8   4  -4  657.73   25.90
  -8  -4   4  745.43   34.20
  -8   4  -4  684.23   33.10
  -8  -4   4  752.62   35.20
  -8  -4   4  702.93   34.70
  -8   4  -4  646.74   29.60
  -8   4  -4  724.53   40.00
  -9   4   4   98.39   16.40
  -9  -4  -4   85.69   17.60
  -9   4   4   80.49   18.30
  -9   4   4   70.59   17.80
  -9  -4  -4   65.89   20.20
  -9   4   4   70.69   16.60
  -9  -4   4   72.69   17.40
  -9   4  -4   61.99   15.30
  -9   4  -4   89.49   20.60
  -9  -4   4   79.99   17.30
  -9   4  -4   73.99   17.00
  -9  -4   4   80.79   17.90
 -10  -4  -4  349.17   30.50
 -10   4   4  389.46   31.70
 -10  -4  -4  330.07   35.10
 -10   4   4  302.57   28.40
 -10   4   4  368.96   32.80
 -10  -4   4  321.67   30.20
 -10  -4   4  377.66   31.50
 -10   4  -4  293.77   27.40
 -10   4  -4  379.36   28.20
 -10  -4   4  327.27   30.10
 -10   4  -4  305.17   33.70
 -11   4   4   -4.80   15.30
 -11   4   4    8.40   17.10
 -11  -4  -4   -1.00   17.90
 -11  -4  -4   24.20   17.60
 -11   4   4    7.80   18.60
 -11  -4   4   55.99   21.50
 -11   4  -4    2.50   19.10
  11  -4  -4   23.20   16.50
 -11  -4   4   -7.30   14.80
   0   5  -4   24.40    8.30
   0   5  -4   19.10    8.50
   0  -5  -4   33.10    9.50
  -1  -5  -4  504.05   23.50
   1   5  -4  541.65   20.80
  -1  -5  -4  541.95   22.10
   1   5  -4  558.84   23.50
  -1   5   4  589.74   24.10
   1  -5  -4  531.95   22.40
  -1   5  -4  581.24   23.80
  -1   5  -4  542.55   23.50
  -2   5   4  691.93   27.40
  -2  -5  -4  659.13   24.40
  -2  -5  -4  660.43   19.50
   2   5  -4  661.73   22.00
   2   5  -4  635.54   25.00
  -2  -5  -4  645.14   26.50
  -2   5  -4  625.94   24.80
  -2   5  -4  670.53   26.80
   2  -5  -4  701.33   26.20
  -2   5  -4  699.43   27.40
  -3  -5  -4   87.09   11.10
  -3   5   4   72.29   12.10
  -3  -5  -4   80.29   11.60
  -3  -5  -4  108.49    9.50
  -3  -5  -4   57.99   11.90
   3   5  -4   78.59   11.00
  -3   5  -4   84.29   12.50
   3  -5  -4  119.69   13.30
  -3  -5   4   98.19   10.20
  -3   5  -4   89.99   13.40
  -3   5  -4   59.99   10.20
  -4   5   4   56.29   11.60
  -4   5   4   62.89    8.80
  -4  -5  -4   60.49    9.50
  -4  -5  -4   76.09   10.90
  -4  -5  -4   66.69   11.70
  -4  -5  -4   92.79   14.80
   4   5  -4   72.49   10.80
  -4   5   4   59.09   11.50
  -4  -5   4   81.89   12.00
  -4   5  -4   67.29    9.80
  -4   5  -4   68.39   11.80
  -4   5  -4   86.69    8.00
  -4  -5   4   73.79   11.40
   4  -5  -4   54.19   11.70
  -4   5  -4   94.29   14.60
  -5  -5  -4  763.22   28.70
  -5   5   4  784.92   31.70
  -5  -5  -4  755.22   28.10
  -5   5   4  788.72   31.90
   5   5  -4  786.02   28.10
  -5   5   4  837.52   27.20
  -5  -5  -4  758.52   34.90
  -5  -5  -4  760.82   28.30
  -5  -5  -4  758.02   26.50
  -5   5  -4  764.12   32.30
  -5  -5   4  757.22   30.70
  -5  -5   4  760.82   30.00
  -5  -5   4  761.92   29.80
  -5   5  -4  731.03   34.30
  -5   5  -4  742.63   24.70
  -6  -5  -4  112.29   13.60
   6   5  -4  117.69   13.20
  -6   5   4  127.79   16.40
  -6   5   4  116.19   13.50
  -6   5   4  117.09   16.70
  -6  -5  -4  101.89   18.00
  -6  -5  -4  110.79   14.20
  -6  -5   4  129.19   15.80
  -6   5  -4  133.99   12.90
  -6  -5   4  112.29   15.20
  -6  -5   4  127.89   17.00
  -6   5  -4  135.99   18.60
  -6   5  -4  137.89   17.40
  -7   5   4  229.68   21.40
  -7  -5  -4  232.48   20.30
  -7  -5  -4  249.58   18.40
  -7  -5  -4  217.28   24.70
  -7   5   4  262.57   20.60
   7   5  -4  245.48   17.90
  -7   5   4  242.08   23.10
  -7   5   4  277.27   24.90
  -7  -5   4  234.58   21.80
  -7  -5   4  286.77   22.60
  -7   5  -4  239.18   18.00
  -7   5  -4  288.37   27.20
  -7   5  -4  241.18   23.00
  -7  -5   4  266.77   22.60
  -8   5   4   11.40   12.50
  -8  -5  -4   35.00   13.20
  -8   5   4   20.50   14.00
  -8   5   4   22.00   13.20
   8   5  -4    7.50    9.50
  -8  -5  -4   18.20   16.00
  -8   5   4   10.20   13.20
  -8  -5   4    0.20   12.50
  -8   5  -4   12.40   13.30
  -8  -5   4   11.80   12.10
  -8   5  -4    9.80   15.90
  -8  -5   4   11.00   12.40
  -8   5  -4    8.40   10.90
  -9  -5  -4  474.25   39.80
  -9   5   4  549.74   36.50
  -9   5   4  525.65   31.20
  -9   5   4  570.74   35.50
  -9  -5  -4  555.24   34.10
  -9   5   4  542.95   32.10
  -9   5  -4  636.14   31.50
  -9   5  -4  635.54   34.80
  -9  -5   4  556.34   34.70
  -9   5  -4  605.44   41.80
  -9  -5   4  584.84   34.60
 -10   5   4   73.29   20.00
 -10   5   4   50.09   16.20
 -10  -5  -4   82.49   19.50
 -10   5   4   70.59   21.00
 -10  -5  -4   78.79   23.40
 -10  -5   4   67.99   18.70
 -10   5  -4   96.69   18.20
 -10   5  -4   38.80   17.70
 -10   5  -4   60.69   21.40
 -10  -5   4   57.19   18.90
   0   6  -4 2526.55   65.39
   0   6   4 2529.55   67.09
   0   6  -4 2486.25   66.49
   0  -6  -4 2654.43   66.39
  -1  -6  -4   26.20    8.70
  -1   6   4   17.70    8.70
   1   6  -4   18.60    7.60
   1   6  -4   19.50    9.30
  -1   6  -4   16.20    8.40
  -1   6  -4   13.70    8.40
   1  -6  -4   15.80    8.80
  -2  -6  -4   62.19    6.70
  -2   6   4   51.89   11.40
  -2  -6  -4   62.29   12.10
   2   6  -4   57.09   11.80
   2   6  -4   70.29    9.00
  -2  -6  -4   91.49   11.90
  -2   6  -4   71.39   11.50
  -2   6  -4   60.89   11.10
   2  -6  -4   72.79   12.10
  -3  -6  -4  519.05   27.70
  -3  -6  -4  586.14   23.60
  -3   6   4  549.85   26.50
   3   6  -4  577.74   20.10
   3   6  -4  551.64   25.20
  -3  -6  -4  577.44   19.90
  -3   6  -4  637.74   28.00
  -3   6  -4  571.34   26.50
  -3   6  -4  546.35   23.70
  -3  -6   4  520.35   24.00
   3  -6  -4  532.15   25.10
  -4  -6  -4  613.84   23.10
  -4  -6  -4  621.84   24.90
  -4   6   4  602.44   28.50
  -4   6   4  633.74   28.00
  -4  -6  -4  623.64   31.30
  -4  -6  -4  654.83   25.20
   4   6  -4  628.34   26.80
  -4   6  -4  640.74   29.40
  -4   6  -4  600.44   19.60
  -4   6  -4  624.94   24.50
  -4  -6   4  629.14   26.90
   4  -6  -4  591.94   27.50
  -4  -6   4  653.13   27.10
  -4   6  -4  634.44   30.60
  -4  -6   4  589.54   22.40
  -5   6   4  213.08   19.50
  -5  -6  -4  257.67   18.10
  -5  -6  -4  255.17   17.70
  -5  -6  -4  258.67   16.60
  -5  -6  -4  264.87   24.40
   5   6  -4  249.97   18.80
  -5   6   4  247.28   21.00
   5  -6  -4  267.17   22.60
  -5  -6   4  240.08   20.60
  -5   6  -4  260.57   15.80
  -5  -6   4  249.78   19.80
  -5   6  -4  262.27   22.90
  -5   6  -4  276.97   14.50
  -5   6  -4  291.47   24.40
  -6  -6  -4   12.60   13.20
  -6  -6  -4    0.00    9.20
  -6   6   4    1.30   10.50
   6   6  -4    5.50   10.10
  -6   6   4    1.00   10.60
  -6  -6  -4   -0.70    9.40
  -6  -6  -4    0.80    7.80
  -6   6  -4   -3.60   11.80
  -6   6  -4    6.10   11.90
  -6   6  -4   -3.90    7.20
  -6  -6   4    0.30   10.80
  -6  -6   4    7.40   10.50
  -7   6   4  270.47   24.70
   7   6  -4  252.67   19.80
  -7  -6  -4  270.17   22.30
  -7   6   4  231.18   22.60
  -7  -6  -4  217.28   25.90
  -7  -6   4  261.07   23.10
  -7  -6   4  238.48   23.20
  -7   6  -4  240.68   18.40
  -7   6  -4  240.48   27.60
  -7   6  -4  268.27   25.20
   8   6  -4  243.58   20.80
  -8  -6  -4  301.97   31.10
  -8   6   4  293.67   26.70
  -8  -6  -4  243.88   22.70
  -8   6   4  289.07   26.80
  -8   6  -4  245.88   20.70
  -8  -6   4  219.98   23.00
  -8   6  -4  334.87   28.20
  -8   6  -4  242.58   28.10
  -8  -6   4  224.68   23.30
  -9   6   4   -4.30   15.70
  -9  -6  -4   15.20   18.50
  -9  -6  -4   31.40   15.10
  -9   6   4   28.60   15.80
  -9   6   4   14.30   15.30
  -9  -6   4   15.20   15.50
  -9   6  -4   15.00   12.60
  -9  -6   4    4.60   14.60
  -9   6  -4    1.90   14.20
  -9   6  -4    5.00   17.50
 -10   6   4  239.48   27.90
 -10  -6  -4  302.37   29.60
 -10  -6  -4  264.97   34.00
 -10   6   4  265.97   30.50
 -10   6   4  284.87   28.80
 -10   6  -4  250.67   32.80
 -10   6  -4  249.28   24.30
 -10  -6   4  248.88   28.60
 -10   6  -4  277.77   29.10
 -10  -6   4  279.67   30.10
   0  -7  -4   69.89   12.00
   0   7  -4   83.89   11.90
   0   7  -4   77.19   12.10
   0   7   4   77.99   12.30
   1   7  -4  656.83   25.90
   1   7  -4  697.93   28.40
  -1   7   4  638.34   29.00
  -1  -7  -4  656.33   26.00
  -1   7  -4  687.03   28.10
  -1   7  -4  648.64   27.40
   1  -7  -4  682.23   27.90
   2   7  -4  572.24   26.40
  -2  -7  -4  569.04   24.20
  -2  -7  -4  615.94   29.60
  -2   7   4  597.24   28.30
   2   7  -4  580.14   23.00
   2  -7  -4  651.63   27.40
  -2   7  -4  630.44   26.70
  -2   7  -4  646.94   27.90
  -3   7   4   30.60   11.70
  -3  -7  -4   28.60   12.00
  -3  -7  -4   20.70    9.20
  -3  -7  -4   26.80    6.80
   3   7  -4   19.80    7.40
   3   7  -4   33.80   10.70
   3  -7  -4   36.60   11.20
  -3  -7   4   37.60   10.60
  -3   7  -4   19.40   10.50
  -3   7  -4   19.90   10.30
  -4  -7  -4  103.59   14.20
  -4   7   4   75.19   14.40
  -4  -7  -4   68.29   15.10
  -4  -7  -4   86.29   10.50
   4   7  -4   99.79   13.80
  -4  -7  -4   72.59   11.90
  -4   7   4   62.19   13.40
   4   7  -4   75.39    8.90
  -4   7  -4   85.49   12.30
  -4  -7   4   55.79   12.80
  -4  -7   4   84.49   13.40
  -4   7  -4   71.09   15.00
  -4   7  -4   88.29   15.90
  -4   7  -4   85.49    8.30
   4  -7  -4   85.49   15.00
  -5  -7  -4  612.44   27.00
  -5  -7  -4  721.53   28.10
  -5   7   4  764.02   33.50
   5   7  -4  693.63   30.30
  -5  -7  -4  752.22   37.70
  -5  -7  -4  698.83   28.80
  -5   7   4  762.62   34.60
  -5   7  -4  736.03   24.20
  -5  -7   4  743.63   32.80
  -5   7  -4  733.43   37.30
   5  -7  -4  747.23   33.10
  -5   7  -4  784.62   36.00
  -5   7  -4  756.82   27.00
  -5  -7   4  743.73   31.70
  -6   7   4  273.97   23.50
  -6  -7  -4  286.37   29.20
  -6  -7  -4  257.17   20.00
  -6  -7  -4  214.48   17.00
   6   7  -4  236.48   20.60
  -6   7   4  244.48   23.60
  -6  -7  -4  281.37   19.30
  -6   7  -4  240.38   16.10
  -6   7  -4  224.28   23.50
  -6  -7   4  204.78   20.50
  -6  -7   4  248.88   22.30
  -6   7  -4  274.67   27.90
  -7   7   4  251.97   24.20
   7   7  -4  238.28   21.10
  -7  -7  -4  243.38   29.70
  -7  -7  -4  224.88   21.00
  -7   7   4  251.67   25.40
  -7   7  -4  316.37   21.40
  -7   7  -4  273.67   29.40
  -7  -7   4  204.78   22.70
  -7   7  -4  267.57   26.40
  -7  -7   4  232.98   23.40
  -8   7   4   24.00   15.20
   8   7  -4   37.40   13.10
  -8  -7  -4   25.70   13.50
  -8  -7  -4   35.30   19.80
  -8   7   4   41.10   15.80
  -8  -7   4   28.70   15.10
  -8   7  -4   19.70   16.20
  -8  -7   4   21.60   14.80
  -8   7  -4   31.80   18.70
  -9   7   4  504.65   34.90
  -9  -7  -4  490.65   42.80
  -9   7   4  473.05   34.60
  -9  -7  -4  462.75   32.20
  -9   7  -4  451.15   34.40
  -9  -7   4  484.35   33.60
  -9   7  -4  528.45   40.10
  -9  -7   4  487.65   35.10
 -10   7   4   98.89   22.10
 -10   7   4  109.69   21.90
 -10  -7  -4  101.09   26.00
 -10  -7  -4  132.69   23.40
 -10   7  -4  101.69   22.70
 -10   7  -4   86.09   24.70
 -10  -7   4  103.49   24.20
  10  -7  -4  119.09   22.70
 -10  -7   4   82.69   21.10
   0   8  -4  548.15   25.70
   0  -8  -4  600.24   26.40
   0   8  -4  578.44   27.60
   0   8   4  574.94   27.40
   1   8  -4  647.64   29.00
   1   8  -4  627.24   25.90
  -1  -8  -4  598.94   26.40
  -1   8   4  574.94   28.40
  -1   8  -4  571.04   27.70
  -1   8  -4  624.54   28.30
   1  -8  -4  601.84   27.50
   1   8   4  589.94   27.70
   2   8  -4   34.90   11.40
  -2  -8  -4   41.30   10.60
  -2  -8  -4   49.20   13.50
   2   8  -4   47.30   10.40
  -2   8   4   42.50   12.10
  -2   8  -4   49.50   12.80
   2  -8  -4   23.80   11.10
  -2   8  -4   59.09   12.50
  -3   8   4  676.53   32.60
  -3  -8  -4  647.44   33.10
  -3  -8  -4  668.23   27.20
   3   8  -4  649.14   30.40
   3   8  -4  641.04   25.20
  -3  -8  -4  626.74   22.00
  -3   8  -4  679.33   29.20
  -3  -8   4  650.63   30.40
  -3   8  -4  699.23   32.90
   3  -8  -4  692.43   30.80
   4   8  -4  135.69   12.50
  -4  -8  -4  154.88   20.70
   4   8  -4  144.89   17.70
  -4   8   4  149.09   19.00
  -4  -8  -4  138.79   15.80
  -4  -8  -4  147.19   13.00
   4  -8  -4  118.59   17.10
  -4  -8   4  143.99   16.50
  -4   8  -4  144.19   19.30
  -4  -8   4  262.07   21.60
  -4   8  -4  135.09   15.20
  -5  -8  -4  245.18   19.20
  -5  -8  -4  240.98   26.30
   5   8  -4  268.17   22.60
  -5   8   4  240.68   23.80
  -5   8   4  245.78   22.80
  -5  -8  -4  213.18   17.00
  -5  -8  -4  221.58   18.50
  -5   8  -4  284.97   25.40
  -5  -8   4  233.98   21.20
   5  -8  -4  237.28   23.50
  -5   8  -4  225.28   17.60
  -5  -8   4  233.28   21.60
  -6  -8  -4   47.70   11.70
  -6   8   4   35.40   15.70
  -6  -8  -4   22.20   16.50
   6   8  -4   12.80   11.90
  -6   8   4   22.80   13.50
  -6  -8  -4   24.90   11.10
  -6   8  -4   29.70   16.50
  -6  -8   4   19.60   13.40
  -6  -8   4   34.50   12.90
   6  -8  -4    8.10   13.10
  -6   8  -4   42.90   14.80
  -7  -8  -4  138.09   25.90
  -7   8   4  163.18   21.20
   7   8  -4  171.08   19.30
  -7  -8  -4  158.08   18.60
  -7   8   4  141.29   22.50
  -7   8  -4  181.18   26.40
  -7   8  -4  143.69   22.50
  -7  -8   4  207.68   22.80
  -7  -8   4  136.29   21.00
  -8   8   4  130.99   21.40
   8   8  -4  151.68   19.50
  -8  -8  -4  166.98   20.30
  -8   8   4  146.59   23.10
  -8  -8  -4  112.79   24.90
  -8   8  -4  153.18   25.70
  -8   8  -4  148.99   23.60
  -8  -8   4  144.29   21.50
  -8  -8   4  132.19   20.90
  -9  -8  -4  -15.60   13.10
  -9  -8  -4   39.00   22.40
  -9   8   4  -10.00   13.90
  -9   8   4   29.60   17.50
   9  -8  -4  -13.80   14.20
  -9   8  -4    8.90   16.70
  -9   8  -4   -1.40   18.50
  -9  -8   4  -11.60   14.60
  -9  -8   4   10.00   15.60
   0  -9  -4   53.29   12.30
   0   9   4   46.80   12.80
   0   9  -4   81.39   14.40
   0   9  -4   56.29   12.80
  -1   9   4  298.57   23.30
   1   9  -4  296.27   21.10
  -1  -9  -4  284.27   20.40
   1   9  -4  298.87   22.30
   1  -9  -4  261.47   20.60
  -1   9  -4  312.37   22.80
   1   9   4  230.58   20.20
  -1   9  -4  278.87   22.20
  -2  -9  -4  121.09   18.60
  -2  -9  -4   91.39   14.60
  -2   9   4   88.99   15.90
   2   9  -4  101.09   15.90
   2   9  -4  105.19   13.80
   2  -9  -4   99.49   16.50
  -2   9  -4  135.79   17.70
  -2   9  -4  145.59   17.50
   3   9  -4   99.69   17.00
   3   9  -4   74.89   11.90
  -3   9   4   72.49   15.50
  -3  -9  -4   78.19   13.30
  -3  -9  -4   66.09    8.90
  -3  -9  -4   41.60   15.80
  -3   9  -4   96.79   14.90
   3  -9  -4   87.19   15.70
  -3  -9   4   61.39   14.60
  -3   9  -4   83.89   16.50
  -4   9   4  252.87   24.90
  -4  -9  -4  287.97   26.70
   4   9  -4  280.67   20.70
  -4  -9  -4  288.17   17.20
  -4  -9  -4  273.87   20.20
   4   9  -4  306.17   24.20
  -4  -9   4  309.07   22.10
   4  -9  -4  322.07   24.60
  -4   9  -4  329.57   27.40
  -4  -9   4  306.97   25.60
  -4   9  -4  277.07   21.20
  -5  -9  -4  388.36   33.00
  -5  -9  -4  391.86   23.80
   5   9  -4  379.26   26.20
  -5  -9  -4  419.86   23.00
  -5   9   4  384.16   29.20
  -5   9   4  341.57   26.50
  -5  -9  -4  370.06   20.80
  -5   9  -4  330.17   30.00
  -5  -9   4  326.97   27.30
   5  -9  -4  352.86   27.10
  -5   9  -4  378.36   22.30
  -5  -9   4  395.66   25.70
   6   9  -4  201.08   21.70
  -6  -9  -4  195.18   28.00
  -6   9   4  229.28   24.10
  -6  -9  -4  239.88   19.60
  -6  -9  -4  218.58   19.50
  -6   9   4  197.78   24.50
  -6  -9   4  202.78   23.30
  -6   9  -4  229.38   26.60
  -6  -9   4  214.08   22.20
   6  -9  -4  203.78   23.90
  -7   9   4   79.39   18.40
  -7  -9  -4   64.79   14.20
  -7  -9  -4  108.89   25.40
   7   9  -4  114.49   18.00
  -7   9   4  101.19   22.00
   7  -9  -4  101.99   20.20
  -7  -9   4   56.79   17.10
  -7   9  -4   79.19   20.30
  -7  -9   4   72.19   17.10
  -8  -9  -4   42.80   23.20
   8   9  -4   66.69   16.60
  -8  -9  -4   40.60   14.60
  -8   9   4   64.79   19.90
  -8   9   4   72.09   18.40
  -8  -9   4   38.00   17.00
   8  -9  -4   54.89   18.60
  -8   9  -4   55.89   19.70
  -8  -9   4   64.79   19.00
  -8   9  -4   32.90   20.10
  -9   9   4  195.48   26.00
  -9  -9  -4  154.98   29.90
  -9  -9  -4  176.98   22.90
  -9   9   4  195.18   27.20
   9  -9  -4  170.88   25.70
  -9  -9   4  193.38   26.20
  -9   9  -4  179.88   28.30
  -9  -9   4  152.88   24.20
  -9   9  -4  174.68   30.20
   0 -10  -4  357.76   23.40
   0  10   4  348.67   25.50
   0  10  -4  342.27   24.70
   0  10  -4  341.37   25.30
   1  10  -4  624.44   32.30
   1  10  -4  637.44   30.30
  -1  10   4  631.14   33.10
  -1 -10  -4  641.34   29.70
   1 -10  -4  677.63   31.40
  -1  10  -4  635.44   31.60
   1  10   4  621.94   31.40
  -1  10  -4  648.24   33.10
  -2 -10  -4   34.20   16.10
   2  10  -4   -0.20   10.70
  -2 -10  -4    5.90    9.50
   2  10  -4   -5.60    9.20
  -2  10   4   11.30   13.20
   2 -10  -4    5.90   11.20
  -2  10  -4   16.50   11.90
  -2  10  -4   13.70   12.30
  -3  10   4  291.77   25.50
  -3 -10  -4  289.87   21.30
  -3 -10  -4  354.66   30.60
   3  10  -4  338.07   25.30
   3  10  -4  333.97   22.20
   3 -10  -4  306.87   25.60
  -3  10  -4  323.47   23.60
  -3 -10   4  325.67   27.00
  -3  10  -4  308.77   27.50
  -4 -10  -4  162.18   24.50
  -4  10   4  119.79   20.50
   4  10  -4  145.59   19.30
  -4 -10  -4  210.88   15.50
   4 -10  -4  181.68   22.30
  -4  10  -4  159.28   18.20
  -4  10  -4  209.58   25.00
  -4 -10   4  160.98   21.10
  -4 -10   4  141.39   17.40
  -5  10   4   65.19   17.80
  -5  10   4   53.09   16.10
  -5 -10  -4  105.49   17.00
  -5 -10  -4   71.39   21.10
  -5 -10  -4   79.59   12.90
   5  10  -4   79.19   16.60
  -5 -10   4   97.39   16.50
  -5 -10   4   87.79   18.50
  -5  10  -4  110.29   20.50
   5 -10  -4   94.89   18.60
  -5  10  -4   89.59   14.90
  -6 -10  -4   67.19   21.70
  -6  10   4   49.60   16.80
  -6 -10  -4   61.79   13.20
  -6  10   4   35.30   15.10
  -6 -10  -4   50.09   13.30
   6  10  -4   46.30   15.10
  -6 -10   4   39.80   16.30
   6 -10  -4   56.09   18.20
  -6  10  -4   52.99   18.20
  -6 -10   4   36.20   14.40
   7  10  -4  116.89   20.60
  -7 -10  -4   94.89   16.10
  -7  10   4  108.39   20.30
  -7  10   4  142.19   23.40
  -7 -10  -4   68.69   23.10
  -7  10  -4  136.59   24.40
  -7 -10   4  114.59   20.70
  -7 -10   4  120.39   20.10
   7 -10  -4  114.39   21.20
  -8 -10  -4  129.09   29.60
  -8  10   4   93.99   23.10
   8  10  -4  133.59   20.10
  -8  10   4  101.79   21.10
  -8 -10  -4  132.79   19.60
  -8 -10   4  113.59   21.70
  -8  10  -4  104.49   23.20
  -8 -10   4  106.29   22.40
   8 -10  -4  123.29   23.90
   0  11   4   -3.80   11.60
   0  11  -4    2.70   11.60
   0  11  -4   11.30   12.50
   0 -11  -4   17.00   11.90
   1  11  -4  324.37   25.80
  -1  11   4  279.17   26.50
  -1 -11  -4  269.87   22.80
   1  11  -4  329.77   25.80
   1  11   4  319.47   25.40
  -1  11  -4  359.26   26.70
   1 -11  -4  352.56   24.80
  -1  11  -4  344.77   27.40
   2  11  -4  568.54   30.20
   2  11  -4  504.25   31.60
  -2 -11  -4  520.25   27.70
  -2 -11  -4  511.65   37.50
  -2  11   4  550.34   34.20
  -2  11  -4  510.15   32.50
   2 -11  -4  495.25   30.30
  -2  11  -4  440.26   28.70
  -3 -11  -4  200.88   20.00
   3  11  -4  162.18   22.10
  -3 -11  -4  170.88   25.80
  -3  11   4  168.48   22.90
   3  11  -4  159.28   18.50
  -3  11  -4  142.59   19.70
  -3 -11   4  177.98   23.00
   3 -11  -4  145.09   20.90
  -3  11  -4  147.49   22.10
   4  11  -4  129.79   20.40
  -4  11   4  127.09   21.70
  -4 -11  -4  156.08   18.80
  -4 -11  -4  114.89   24.40
  -4 -11   4  106.39   20.30
  -4  11  -4  120.89   17.10
  -4 -11   4  122.59   17.10
  -4  11  -4  106.49   20.30
   4 -11  -4  103.09   19.40
  -5  11   4  197.38   25.80
   5  11  -4  167.48   22.70
  -5 -11  -4  173.38   27.60
  -5  11   4  182.98   23.00
  -5 -11   4  150.08   19.60
   5 -11  -4  206.38   24.60
  -5  11  -4  175.88   25.40
  -5 -11   4  171.58   23.70
  -6 -11  -4  426.26   27.00
   6  11  -4  459.35   32.10
  -6  11   4  423.46   32.20
  -6  11   4  385.86   34.00
  -6 -11  -4  412.96   40.30
  -6 -11   4  412.56   34.60
  -6 -11   4  423.36   30.50
  -6  11  -4  399.76   35.60
   6 -11  -4  443.46   33.10
   7  11  -4    8.90   13.60
  -7 -11  -4    4.20   21.20
  -7  11   4    9.00   14.20
  -7  11   4    4.70   16.30
  -7  11  -4   -1.30   15.90
  -7 -11   4   -2.50   15.70
   7 -11  -4   10.30   16.50
  -7 -11   4   29.70   15.80
   0  12  -4    1.40   12.70
   0 -12  -4    8.40   11.80
   0  12   4    1.80   12.30
   0  12  -4   10.00   11.80
   1  12  -4  449.06   31.10
  -1 -12  -4  347.37   25.70
   1  12  -4  325.47   28.00
  -1  12   4  345.27   29.80
   1  12   4  410.96   29.30
  -1  12  -4  380.76   31.50
   1 -12  -4  381.56   28.20
  -1  12  -4  407.06   28.70
  -2  12   4   11.70   14.70
  -2 -12  -4   -7.80   16.50
   2  12  -4    1.80   12.60
  -2 -12  -4   -1.20   12.20
   2  12  -4   10.80   13.70
  -2  12  -4   -1.10   14.10
   2 -12  -4   30.70   14.50
  -2  12  -4   20.30   13.50
  -3 -12  -4  269.07   24.00
   3  12  -4  261.97   27.60
  -3  12   4  199.88   26.50
   3  12  -4  268.17   23.30
  -3 -12  -4  286.27   32.60
   3 -12  -4  235.98   26.70
  -3 -12   4  205.08   26.20
  -3  12  -4  272.37   29.30
  -3  12  -4  246.48   24.70
   4  12  -4  100.99   19.90
  -4 -12  -4   78.29   22.80
  -4  12   4  106.89   22.10
  -4  12  -4   73.39   19.80
  -4 -12   4   61.39   19.00
   4 -12  -4   72.09   18.60
  -4 -12   4   85.89   16.90
  -4  12  -4   81.09   17.20
  -5  12   4   15.80   15.50
  -5 -12  -4   52.69   23.50
   5  12  -4   20.00   15.10
  -5  12   4   33.70   18.70
   5 -12  -4   21.60   16.20
  -5 -12   4   30.80   13.50
  -5  12  -4   37.90   17.60
  -5 -12   4   26.20   17.00
  -6 -12  -4   77.29   16.70
  -6 -12  -4  109.39   27.20
  -6  12   4   95.09   20.00
   6  12  -4   59.79   18.80
  -6  12   4   77.59   21.80
  -6  12  -4   38.10   19.60
  -6 -12   4   68.99   19.80
   6 -12  -4  105.59   21.10
  -6 -12   4   70.19   17.50
   0  13  -4   10.30   12.70
   0  13   4   11.10   13.80
   0  13  -4   18.10   15.50
   0 -13  -4    5.10   12.30
  -1  13   4   82.49   20.00
   1  13  -4   59.69   16.60
  -1 -13  -4   39.20   14.60
   1  13  -4   69.89   18.30
   1  13   4   62.29   16.50
   1 -13  -4   79.19   17.70
  -1  13  -4   59.49   18.60
  -1  13  -4   44.30   15.40
  -2 -13  -4  449.86   29.40
  -2  13   4  449.66   35.30
  -2 -13  -4  509.55   43.20
   2  13  -4  476.85   31.50
   2  13  -4  448.26   32.10
   2 -13  -4  434.16   30.90
  -2  13  -4  456.15   31.20
  -2  13  -4  424.16   35.10
  -3 -13  -4   98.09   25.30
   3  13  -4   73.29   17.90
  -3  13   4   90.99   21.50
  -3 -13  -4   56.49   15.20
   3  13  -4   77.49   17.10
   3 -13  -4   77.99   19.30
  -3  13  -4   80.69   20.10
  -3 -13   4  102.29   22.60
  -3  13  -4   71.59   17.20
  -3 -13   4   65.19   14.90
   4  13  -4  105.99   19.50
  -4  13   4  113.59   23.90
  -4 -13  -4  116.29   26.30
  -4 -13   4   75.29   20.80
  -4 -13   4   99.79   17.70
  -4  13  -4  118.49   19.20
   4 -13  -4  117.59   21.90
  -4  13  -4  111.39   23.00
  -5  13   4    3.30   14.70
  -5  13   4    8.40   16.80
  -5 -13  -4   -0.10   19.50
   5  13  -4  -10.20   14.40
  -5 -13   4   -1.20   13.50
  -5  13  -4    9.80   17.50
  -5 -13   4   10.60   17.10
   5 -13  -4   12.30   16.10
   0  14   4  -14.20   12.60
   0  14  -4    9.00   14.90
   0  14  -4   21.80   16.10
   0 -14  -4    5.60   13.50
   1  14  -4  239.48   27.00
   1  14  -4  251.87   29.60
  -1 -14  -4  202.38   24.20
  -1  14   4  215.18   27.70
  -1 -14  -4  209.98   31.60
   1  14   4  209.88   26.50
   1 -14  -4  216.28   25.90
  -1  14  -4  208.98   25.90
  -1  14  -4  287.37   31.30
   2  14  -4   34.30   16.90
  -2  14   4    0.40   15.90
  -2 -14  -4    8.80   21.00
   2  14  -4   26.70   15.70
  -2 -14  -4   12.30   13.70
   2 -14  -4   15.40   14.60
  -2  14  -4   36.10   15.50
  -2  14  -4   10.90   17.10
  -3  14   4  304.77   33.40
  -3 -14  -4  282.57   35.60
   3  14  -4  305.07   31.90
  -3 -14   4  277.87   24.50
  -3 -14   4  198.58   28.90
  -3  14  -4  248.58   31.50
  -3  14  -4  251.87   27.10
   3 -14  -4  284.47   30.00
   0   0   5   -1.50    5.70
   0   0  -5    5.10    7.20
  -1   0  -5  612.24   22.70
  -1   0   5  630.24   21.20
   1   0  -5  656.53   23.10
  -2   0   5   10.20    6.70
  -2   0   5    7.70    5.40
  -2   0  -5   -9.80    5.90
  -2   0  -5    1.50    8.30
   2   0   5    5.90    7.10
   2   0  -5   -6.50    7.10
  -3   0   5 3030.00   71.49
  -3   0  -5 3037.30   73.99
  -3   0  -5 2995.10   71.09
   3   0  -5 3035.90   70.99
  -3   0   5 3043.30   72.79
   3   0   5 2963.90   71.99
  -3   0  -5 2945.41   74.49
  -4   0  -5    6.20    8.30
  -4   0  -5    8.20    8.20
  -4   0   5    2.40    8.30
  -4   0   5   12.40    8.00
   4   0  -5    9.40    6.60
  -4   0  -5   -0.50    6.20
  -4   0  -5   15.70    7.90
  -5   0  -5   59.19   12.40
  -5   0  -5   65.79   10.50
  -5   0  -5   51.49   11.20
  -5   0   5   65.79   11.60
  -5   0   5   75.19   11.60
   5   0  -5   49.70    8.00
  -6   0  -5   14.40    9.10
  -6   0   5   30.90   10.70
  -6   0   5   28.10    8.90
  -6   0  -5   31.60   11.60
  -6   0  -5   37.10   12.20
   6   0  -5   24.70    8.60
  -6   0   5   26.50   10.80
  -7   0  -5  954.00   34.80
  -7   0   5 1032.00   37.50
  -7   0   5 1011.80   38.90
  -7   0  -5  935.51   41.20
  -7   0   5  990.80   35.00
  -8   0  -5    4.30   13.20
  -8   0   5   -2.30   12.60
  -8   0   5   -8.00   10.80
  -8   0   5   -9.80    9.40
  -8   0  -5    9.10    9.50
  -9   0   5  224.38   21.90
  -9   0  -5  205.18   26.30
  -9   0   5  246.98   24.30
  -9   0   5  293.97   26.90
  -9   0  -5  242.58   19.80
 -10   0   5   45.10   16.80
 -10   0  -5   35.10   18.60
 -10   0   5   56.79   17.30
 -10   0   5   49.40   17.50
 -11   0   5  130.99   23.10
 -11   0   5  182.38   26.50
 -11   0   5  166.68   25.50
 -11   0  -5  168.38   28.20
   0  -1  -5   57.29    9.50
   0   1   5   -1.30    5.30
   0   1  -5   52.49    8.20
  -1  -1  -5   85.69   10.70
   1   1  -5  101.19   10.40
   1  -1  -5  123.39   11.10
  -1   1  -5  118.99   12.00
  -1  -1   5  100.79    9.50
  -1  -1   5   97.19    8.40
   2  -1   5 3369.76   80.39
  -2  -1  -5 3501.65   80.89
  -2  -1  -5 3456.45   81.69
   2   1  -5 3415.36   80.29
  -2   1   5 3420.66   80.69
  -2   1  -5 3468.85   81.69
   2  -1  -5 3480.95   79.89
   2   1   5 3380.56   80.89
  -2  -1   5 3405.66   78.79
  -2  -1   5 3384.66   79.09
  -2   1  -5 3461.35   80.49
   3  -1   5  320.97   15.90
  -3   1   5  313.77   17.20
  -3  -1  -5  333.27   16.20
  -3  -1  -5  309.57   18.30
   3   1  -5  300.07   15.60
  -3   1   5  334.97   15.80
  -3  -1  -5  337.97   18.90
   3  -1  -5  310.37   14.90
  -3  -1   5  329.97   17.40
  -3   1  -5  331.87   18.10
   3   1   5  328.77   18.30
  -3   1  -5  313.57   18.10
  -3  -1   5  306.47   16.90
  -3   1  -5  345.97   16.40
  -3  -1   5  337.67   13.50
  -3   1  -5  354.16   17.90
  -4   1   5   88.09   11.70
  -4  -1  -5   60.99   11.00
  -4   1   5   74.39   10.50
  -4  -1  -5   83.59   12.30
  -4  -1  -5   86.69    9.40
   4   1  -5   72.09    9.00
   4  -1  -5   71.79   10.30
  -4  -1   5   73.89   10.60
  -4   1  -5   82.99    9.00
  -4  -1   5   71.59   11.10
  -4   1  -5   65.09   11.90
  -4   1  -5   76.09   11.10
   4  -1  -5   56.79    8.10
  -4   1  -5   76.69   12.00
  -5  -1  -5   30.80   10.30
   5   1  -5   51.09    8.10
  -5   1   5   28.00    9.30
  -5   1   5   27.20    9.90
  -5  -1  -5   49.00    9.60
  -5  -1  -5   46.60   11.70
   5  -1  -5   50.29    7.50
  -5   1  -5   42.70   11.50
  -5  -1   5   37.80   10.20
  -5   1  -5   47.80   10.10
  -5   1  -5   43.60   11.60
   5  -1  -5   55.89    9.80
  -5  -1   5   36.80   10.10
  -6   1   5  231.98   16.80
  -6   1   5  259.27   19.20
  -6  -1  -5  266.27   17.30
  -6   1   5  280.57   21.00
  -6  -1  -5  266.57   22.40
  -6  -1  -5  279.77   18.80
  -6  -1   5  236.88   16.40
  -6  -1   5  263.87   19.90
  -6   1  -5  252.87   18.90
  -6   1  -5  260.97   22.40
   6  -1  -5  271.97   16.00
  -6  -1   5  254.27   19.90
  -7  -1  -5   67.59   11.80
  -7  -1  -5   83.79   16.00
  -7   1   5   64.39   12.10
  -7   1   5   77.49   14.70
  -7   1   5   92.09   14.60
  -7  -1   5   84.59   12.80
  -7   1  -5   77.89   12.70
  -7  -1   5   97.29   15.80
  -7   1  -5   74.69   16.70
   7  -1  -5   66.69   11.10
  -7  -1   5   76.59   14.80
  -8  -1  -5  180.58   23.20
  -8   1   5  193.08   19.40
  -8  -1  -5  206.78   18.20
  -8   1   5  231.08   23.30
  -8   1   5  196.58   20.30
  -8  -1   5  213.28   19.30
   8  -1  -5  208.38   17.70
  -8   1  -5  200.78   23.50
  -8   1  -5  213.18   19.40
  -8  -1   5  225.78   21.50
  -8  -1   5  199.28   21.60
  -9   1   5  -14.00   12.10
  -9   1   5    9.80   13.10
  -9  -1  -5    1.50   15.70
  -9   1   5   27.50   13.30
  -9  -1   5    1.50   11.60
  -9   1  -5   -4.50    9.30
  -9  -1   5    7.60   13.70
  -9   1  -5    3.20   15.00
  -9  -1   5   -2.00   12.50
 -10   1   5   96.59   19.40
 -10   1   5  136.79   22.70
 -10  -1  -5  113.39   23.30
 -10   1   5  150.28   21.80
 -10  -1   5  182.88   23.60
 -10  -1   5  116.79   21.60
 -10  -1   5  162.28   23.00
 -10   1  -5  126.19   23.90
 -11   1   5   85.19   21.40
 -11   1   5   77.69   19.30
 -11  -1  -5   62.79   23.30
 -11   1   5   94.39   21.30
 -11  -1   5   62.69   19.80
 -11  -1   5   82.89   20.70
 -11   1  -5   48.40   21.00
 -11  -1   5   56.89   18.60
   0   2  -5   48.70    9.60
   0  -2  -5   27.10    7.80
   0  -2   5   39.90    7.50
  -1  -2  -5  461.15   20.60
  -1  -2  -5  419.26   19.10
   1   2  -5  501.85   19.90
  -1   2  -5  472.85   19.40
  -1   2  -5  452.95   19.60
   1  -2  -5  462.75   19.10
  -2   2   5 1244.18   30.60
   2  -2   5 1157.28   34.00
   2   2  -5 1209.18   34.40
  -2  -2  -5 1144.09   35.10
  -2  -2  -5 1197.98   34.70
   2   2   5 1208.48   37.20
  -2   2  -5 1211.68   34.20
  -2  -2   5 1133.39   32.40
   2  -2  -5 1193.78   33.50
   2  -2  -5 1167.58   34.50
  -2  -2   5 1148.29   32.00
  -2   2  -5 1175.38   35.40
  -2   2  -5 1123.49   34.90
   3   2  -5 2363.86   57.19
  -3  -2  -5 2250.77   57.29
  -3  -2  -5 2261.57   60.89
  -3  -2  -5 2318.87   59.19
  -3   2   5 2365.56   55.19
  -3   2   5 2313.17   59.29
  -3   2  -5 2219.48   59.49
  -3   2  -5 2314.67   56.89
  -3  -2   5 2315.17   54.79
   3  -2  -5 2308.17   58.29
  -3   2  -5 2243.78   59.69
  -3  -2   5 2303.37   56.99
  -3   2  -5 2191.08   59.99
  -4   2   5   44.40    8.90
  -4   2   5   25.10    9.00
  -4  -2  -5   37.80   10.00
  -4  -2  -5   43.90   10.30
  -4  -2  -5   36.90    7.80
   4   2  -5   37.20    7.90
  -4   2  -5   33.90   10.60
   4  -2  -5   21.60    9.00
  -4  -2   5   27.20    8.40
  -4   2  -5   17.20    8.80
  -4  -2   5   26.90    9.60
  -4   2  -5   25.00   10.30
  -4   2  -5   26.00    7.50
  -5   2   5  145.69   15.50
   5   2  -5  140.89   11.50
  -5  -2  -5  156.58   15.80
  -5   2   5  155.98   13.60
  -5  -2  -5  195.58   19.20
  -5   2   5  136.69   12.90
  -5   2  -5  157.98   17.20
   5  -2  -5  152.28   14.20
  -5   2  -5  166.58   16.00
  -5  -2   5  163.98   15.30
  -5  -2   5  163.58   15.60
   6   2  -5  114.59   10.80
  -6   2   5   82.39   14.20
  -6  -2  -5   92.49   15.30
  -6  -2  -5  136.29   15.70
  -6  -2  -5  120.09   12.60
  -6   2   5  111.79   12.90
  -6   2   5  107.89   13.60
  -6   2  -5   85.69   15.60
  -6   2  -5   86.09   13.30
  -6  -2   5   88.39   14.20
  -6  -2   5   76.99   11.10
  -6  -2   5  107.99   14.80
   6  -2  -5  100.69   13.60
  -7   2   5  845.22   36.40
  -7   2   5  866.31   33.10
  -7  -2  -5  866.71   39.80
  -7  -2  -5  872.31   30.70
  -7   2   5  873.81   33.80
  -7  -2  -5  881.71   33.50
  -7  -2   5  884.31   36.00
  -7  -2   5  764.82   34.00
  -7   2  -5  756.62   38.60
   7  -2  -5  803.82   31.10
  -7  -2   5  881.91   32.20
  -7   2  -5  806.92   33.30
  -8  -2  -5  267.37   19.00
  -8   2   5  294.67   23.50
  -8   2   5  240.08   23.40
  -8  -2  -5  279.67   28.30
  -8   2   5  247.68   22.40
  -8   2  -5  308.37   22.20
   8  -2  -5  290.47   20.90
  -8   2  -5  328.37   30.40
  -8  -2   5  312.57   22.80
  -8  -2   5  278.57   24.80
  -8  -2   5  305.57   26.20
  -9   2   5    3.20   13.70
  -9  -2  -5   16.40   16.60
  -9   2   5   30.30   15.00
  -9   2   5   23.60   14.40
  -9   2  -5   51.79   19.00
  -9  -2   5   41.30   15.10
  -9  -2   5   50.89   14.80
   9  -2  -5   34.90   13.00
  -9  -2   5   26.00   14.10
  -9   2  -5   26.60   13.70
 -10   2   5    7.70   14.30
 -10  -2  -5   11.10   18.20
 -10   2   5   14.90   15.50
 -10   2   5   -4.00   13.80
 -10   2  -5   19.60   13.30
 -10  -2   5    5.30   15.30
 -10  -2   5  -10.30   13.60
 -10   2  -5   -1.20   16.40
 -10  -2   5   -7.90   14.10
 -11   2   5  205.28   28.60
 -11   2   5  147.99   23.50
 -11  -2  -5  189.88   30.50
 -11   2   5  191.38   25.90
 -11  -2   5  175.08   24.70
 -11   2  -5  186.28   29.40
 -11  -2   5  159.78   25.10
 -11  -2   5   93.49   20.70
   0   3  -5  228.98   14.80
   0  -3  -5  211.98   14.90
   0   3  -5  218.68   15.20
   0  -3   5  221.68   14.30
   0  -3  -5  238.78   15.00
   1   3  -5  324.77   17.30
   1   3  -5  325.37   15.40
  -1  -3  -5  322.57   17.60
  -1  -3  -5  293.07   16.70
  -1  -3   5  292.47   15.50
  -1   3  -5  323.97   17.20
  -1   3  -5  299.67   17.10
  -1   3  -5  275.47   16.60
   1  -3  -5  318.37   17.20
   2   3  -5 2184.98   55.19
  -2  -3  -5 2141.79   55.29
  -2  -3  -5 2146.19   56.59
   2   3  -5 2131.49   52.49
  -2   3   5 2174.88   49.60
  -2  -3  -5 2174.58   56.29
   2  -3  -5 2155.68   55.89
  -2   3  -5 2096.19   56.29
  -2   3  -5 2109.39   54.69
  -2  -3   5 2176.48   52.09
  -2   3  -5 2151.98   56.09
  -3   3   5  213.58   16.70
  -3  -3  -5  227.28   15.50
  -3  -3  -5  227.38   18.00
  -3  -3  -5  253.07   16.90
   3   3  -5  233.78   15.10
  -3   3   5  255.87   12.70
  -3  -3   5  253.57   15.00
  -3  -3   5  236.68   12.70
  -3   3  -5  247.38   15.10
   3  -3  -5  246.18   16.00
  -3   3  -5  224.08   16.60
  -3   3  -5  243.48   17.20
  -4  -3  -5  538.75   21.10
   4   3  -5  499.15   20.70
  -4  -3  -5  514.55   22.90
  -4  -3  -5  463.15   19.30
  -4   3   5  515.65   19.70
  -4  -3  -5  526.85   26.30
  -4   3   5  533.65   24.30
  -4   3  -5  513.95   24.00
  -4  -3   5  526.35   23.40
  -4   3  -5  560.24   25.70
  -4  -3   5  524.45   22.40
  -4   3  -5  540.05   20.30
   4  -3  -5  530.65   23.10
  -5  -3  -5  112.19   13.40
  -5   3   5   94.39   11.60
  -5   3   5  111.39   13.20
  -5   3   5  106.39   12.50
  -5   3   5   91.79   13.70
   5   3  -5  127.49   11.70
  -5  -3  -5  130.89   11.50
  -5  -3  -5   76.79   13.60
  -5  -3  -5   95.19   16.50
  -5  -3  -5  112.89   13.10
  -5  -3   5  124.29   14.40
  -5  -3   5   83.29   13.10
   5  -3  -5  100.39   13.60
  -5   3  -5   94.69   14.60
  -5   3  -5   97.49   13.20
  -6   3   5  616.34   29.40
  -6  -3  -5  607.14   32.40
   6   3  -5  608.34   23.00
  -6   3   5  555.54   25.40
  -6   3   5  605.84   25.90
  -6  -3  -5  588.74   26.40
  -6   3   5  600.34   26.70
  -6  -3  -5  537.65   26.00
  -6  -3   5  588.44   25.10
  -6  -3   5  579.24   27.50
   6  -3  -5  594.44   26.10
  -6   3  -5  652.13   29.50
  -6  -3   5  591.44   28.00
  -6   3  -5  586.64   31.60
  -7  -3  -5  222.58   19.90
   7   3  -5  181.68   14.50
  -7  -3  -5  205.28   19.20
  -7  -3  -5  186.28   22.20
  -7   3   5  183.18   19.70
  -7   3   5  167.38   17.70
  -7  -3  -5  202.48   16.00
  -7   3   5  210.08   18.50
  -7   3   5  193.08   17.60
  -7  -3   5  168.18   16.00
   7  -3  -5  153.88   17.50
  -7   3  -5  128.69   19.80
  -7  -3   5  161.38   18.50
  -7  -3   5  137.49   17.70
  -7   3  -5  155.48   18.10
  -8  -3  -5  162.78   23.50
  -8   3   5  182.78   22.30
  -8   3   5  183.38   19.70
  -8   3   5  198.48   20.80
  -8  -3  -5  183.98   20.80
  -8  -3   5  192.28   20.70
  -8  -3   5  226.78   23.30
  -8   3  -5  149.49   18.20
   8  -3  -5  197.68   19.70
  -8   3  -5  178.78   23.50
  -8  -3   5  190.48   19.00
  -9   3   5  106.09   17.80
  -9  -3  -5   60.29   16.60
  -9   3   5   72.29   17.10
  -9  -3  -5  105.69   21.60
  -9   3   5   72.19   17.50
  -9   3  -5   63.89   19.10
  -9   3  -5   82.39   17.00
  -9  -3   5   90.89   18.30
  -9  -3   5   89.19   16.80
   9  -3  -5   56.99   14.90
  -9  -3   5   41.20   16.10
 -10   3   5  195.18   25.40
 -10   3   5  174.08   23.90
 -10   3   5  137.39   21.30
 -10  -3  -5  144.49   26.10
 -10  -3   5  172.28   23.70
 -10  -3   5  178.58   23.60
  10  -3  -5  167.08   20.20
 -10  -3   5  102.79   20.90
 -10   3  -5  171.78   22.00
 -10   3  -5  179.88   28.20
 -11   3   5  117.89   23.50
 -11   3   5   88.89   23.40
 -11  -3  -5  108.19   25.80
 -11   3   5   97.79   21.40
 -11  -3   5  129.19   23.30
 -11  -3   5   83.49   20.70
 -11   3  -5  118.29   25.80
 -11  -3   5   83.39   25.70
   0   4  -5   43.60    9.30
   0   4  -5   61.39    9.80
   0  -4  -5   52.69   10.10
  -1  -4  -5 1040.20   33.60
   1   4  -5 1076.89   31.90
  -1  -4  -5 1070.79   33.80
   1   4  -5 1049.59   33.90
  -1  -4  -5 1130.19   34.00
  -1   4  -5 1137.09   34.60
  -1   4  -5 1028.60   33.60
   1  -4  -5 1131.19   34.50
  -2  -4  -5  510.95   21.70
  -2  -4  -5  545.15   22.80
   2   4  -5  524.65   19.20
  -2  -4  -5  474.05   22.40
   2   4  -5  497.95   21.70
   2  -4  -5  548.95   23.00
  -2   4  -5  531.45   23.30
  -2   4  -5  537.15   22.00
  -2   4  -5  531.55   23.30
  -2  -4   5  505.45   20.10
  -2  -4   5  499.55   18.30
  -3   4   5 1403.36   42.60
  -3  -4  -5 1376.96   43.70
   3   4  -5 1328.27   40.80
   3   4  -5 1349.47   39.80
  -3   4   5 1394.56   35.20
  -3  -4  -5 1400.36   40.10
  -3  -4  -5 1423.36   40.80
  -3  -4   5 1401.96   38.40
  -3   4  -5 1455.95   43.50
   3  -4  -5 1331.97   41.30
  -3   4  -5 1398.76   40.00
  -3  -4   5 1364.06   37.60
  -3   4  -5 1318.67   41.80
  -4   4   5  339.17   16.10
  -4   4   5  299.47   19.20
  -4   4   5  325.37   19.50
  -4  -4  -5  325.77   22.60
   4   4  -5  334.47   18.00
  -4  -4  -5  338.57   19.50
  -4  -4  -5  323.67   16.80
  -4  -4  -5  338.47   18.00
  -4  -4  -5  323.87   17.10
   4  -4  -5  265.37   18.20
  -4   4  -5  333.67   22.20
  -4  -4   5  305.47   14.30
  -4   4  -5  306.47   16.60
  -4  -4   5  329.07   19.70
  -4  -4   5  306.07   18.40
  -4   4  -5  312.87   20.70
  -5  -4  -5  300.37   21.40
   5   4  -5  313.77   17.90
  -5  -4  -5  315.97   16.90
  -5   4   5  289.77   17.20
  -5  -4  -5  288.97   18.60
  -5  -4  -5  273.17   22.60
  -5   4   5  308.37   20.30
  -5   4   5  322.97   22.10
  -5  -4  -5  338.27   20.10
  -5   4  -5  263.17   21.00
   5  -4  -5  278.77   20.00
  -5  -4   5  291.37   19.50
  -5  -4   5  280.27   20.40
  -5  -4   5  275.67   17.50
  -5   4  -5  296.17   23.10
  -6  -4  -5   62.39   12.50
   6   4  -5   63.19   11.00
  -6  -4  -5   39.90   13.30
  -6   4   5   61.39   13.80
  -6  -4  -5   77.79   13.20
  -6   4   5   57.69   12.60
  -6   4   5   45.90   11.20
  -6   4   5   60.79   12.80
  -6  -4   5   50.09   10.90
  -6  -4   5   43.70   12.40
  -6   4  -5   65.09   15.10
   6  -4  -5   48.00   12.70
  -6  -4   5   82.29   13.90
  -6   4  -5   50.19   12.70
  -7  -4  -5  336.57   19.30
  -7  -4  -5  378.66   23.30
  -7   4   5  399.56   27.10
  -7   4   5  350.96   25.20
  -7   4   5  358.46   23.00
  -7  -4  -5  294.37   23.50
  -7   4   5  401.96   23.90
  -7  -4  -5  398.66   30.10
   7   4  -5  381.86   19.80
  -7  -4   5  390.26   23.90
  -7   4  -5  389.36   25.30
   7  -4  -5  362.06   24.00
  -7  -4   5  436.16   26.30
  -7  -4   5  358.96   25.00
  -7   4  -5  367.56   29.70
  -8  -4  -5  361.76   23.90
  -8  -4  -5  318.07   25.50
  -8   4   5  421.96   25.70
  -8   4   5  348.37   28.40
  -8   4   5  362.26   27.00
  -8   4   5  376.36   25.00
  -8  -4  -5  416.46   33.20
   8   4  -5  382.56   23.50
  -8   4  -5  373.36   27.20
  -8  -4   5  332.87   26.40
  -8   4  -5  414.76   33.00
  -8  -4   5  290.37   26.10
  -8  -4   5  364.66   25.90
   8  -4  -5  365.86   25.00
  -9   4   5    3.10   12.60
  -9   4   5    6.70   14.50
  -9  -4  -5   -2.50   16.80
  -9   4   5    5.80   13.40
  -9  -4  -5   12.60   14.20
  -9   4   5    4.30   14.40
  -9   4  -5   -9.60   16.10
  -9  -4   5   -0.20   13.50
  -9  -4   5    1.10   13.30
  -9  -4   5   -1.40   13.30
  -9   4  -5   -0.90   13.30
   9  -4  -5  -15.20   12.20
 -10   4   5   46.10   18.00
 -10  -4  -5   10.30   18.10
 -10   4   5    5.10   16.50
 -10   4   5   -2.60   13.90
 -10  -4  -5    9.60   16.00
 -10   4  -5   24.10   19.40
  10  -4  -5   51.39   16.40
 -10   4  -5   44.20   17.30
 -10  -4   5   25.30   16.10
 -10  -4   5   38.40   17.10
 -10  -4   5   29.20   16.40
   0   5  -5    5.60    7.50
   0   5  -5   -0.90    7.30
   0  -5  -5    2.90    8.20
   1   5  -5  604.44   24.90
  -1  -5  -5  622.94   25.30
  -1  -5  -5  603.54   24.10
   1   5  -5  624.84   23.10
  -1   5  -5  563.74   24.60
   1  -5  -5  617.54   25.10
  -1   5  -5  599.44   24.90
   2   5  -5  687.53   26.70
  -2  -5  -5  686.23   27.90
  -2  -5  -5  684.63   26.30
  -2  -5  -5  630.24   25.90
  -2   5   5  722.53   28.80
   2   5  -5  695.43   23.70
  -2   5  -5  682.33   28.10
  -2   5  -5  693.73   28.00
   2  -5  -5  698.23   27.20
  -2   5  -5  717.53   27.20
  -3  -5  -5  344.17   19.90
   3   5  -5  302.07   18.50
  -3   5   5  324.37   13.20
  -3  -5  -5  352.26   15.30
  -3  -5  -5  338.97   18.60
   3   5  -5  331.37   15.30
  -3  -5  -5  327.07   21.70
  -3   5   5  333.47   20.50
  -3   5  -5  321.97   20.40
  -3   5  -5  310.17   18.20
  -3  -5   5  309.87   16.90
  -3   5  -5  320.07   21.60
   3  -5  -5  314.27   19.60
  -4  -5  -5  496.75   21.90
  -4   5   5  486.35   18.60
  -4  -5  -5  498.85   26.80
  -4   5   5  493.85   25.00
  -4   5   5  494.75   25.20
  -4  -5  -5  497.45   23.70
   4   5  -5  498.65   22.60
  -4  -5  -5  498.55   20.70
  -4  -5   5  461.45   21.10
  -4   5  -5  500.85   25.50
  -4  -5   5  492.15   21.70
   4  -5  -5  449.76   23.60
  -4  -5   5  482.85   24.00
  -4   5  -5  505.45   26.70
  -4  -5   5  471.35   22.10
  -4   5  -5  484.85   21.60
   5   5  -5    8.80    9.00
  -5  -5  -5   26.30   10.30
  -5   5   5   -4.50    7.70
  -5   5   5   26.80   11.30
  -5   5   5    9.60   10.10
  -5  -5  -5   16.70    9.20
  -5  -5  -5  -11.50   10.90
  -5  -5  -5   20.20    9.40
  -5   5  -5    9.10    7.70
  -5   5  -5   -9.70    9.20
  -5   5  -5   -0.40   10.10
  -5  -5   5    5.70    9.60
   5  -5  -5   -1.00    9.40
  -5   5  -5    2.10    6.20
  -5  -5   5  -11.30    8.60
  -5  -5   5   -4.90    9.40
  -6   5   5  646.44   31.70
   6   5  -5  673.63   27.00
  -6  -5  -5  633.54   28.10
  -6   5   5  645.94   30.60
  -6  -5  -5  670.93   27.60
  -6   5   5  683.63   27.30
  -6  -5  -5  709.43   36.00
   6  -5  -5  618.44   29.50
  -6  -5   5  610.44   27.90
  -6   5  -5  636.84   31.70
  -6  -5   5  650.73   29.70
  -6   5  -5  667.63   35.40
  -6  -5   5  596.14   29.60
  -6   5  -5  623.64   23.60
  -7   5   5   47.70   14.00
   7   5  -5   31.00   10.90
  -7  -5  -5   66.19   14.00
  -7   5   5   41.00   14.70
  -7  -5  -5   56.79   12.70
  -7  -5  -5   62.09   17.70
  -7   5   5   53.69   13.20
  -7   5  -5   41.20   14.90
  -7   5  -5   21.60   15.50
  -7  -5   5   44.70   13.80
  -7   5  -5   57.99   11.20
  -7  -5   5   46.20   14.30
  -7  -5   5   43.20   12.60
   7  -5  -5   52.99   14.80
  -8  -5  -5   85.39   14.40
  -8   5   5   96.89   16.50
   8   5  -5   86.89   13.20
  -8   5   5   76.49   17.80
  -8  -5  -5   95.49   16.90
  -8  -5  -5   81.79   20.20
  -8   5   5   64.99   16.50
  -8   5   5   88.29   15.90
  -8   5  -5   61.79   19.60
  -8  -5   5   86.29   17.50
  -8  -5   5  109.49   17.40
   8  -5  -5   89.69   17.60
  -8   5  -5  111.69   19.30
  -8   5  -5   94.79   14.40
  -8  -5   5   69.49   17.30
  -9  -5  -5  153.88   26.70
  -9   5   5  108.29   18.30
  -9   5   5  124.19   21.70
  -9   5   5  173.98   20.70
  -9  -5  -5  140.69   20.90
  -9   5   5  135.89   22.10
  -9   5  -5  140.29   24.90
   9  -5  -5  136.99   20.40
  -9  -5   5  157.38   20.80
  -9   5  -5  217.88   25.90
  -9  -5   5  137.19   21.60
  -9  -5   5  120.29   20.40
 -10   5   5  240.48   28.30
 -10   5   5  253.57   25.50
 -10  -5  -5  224.78   26.40
 -10   5   5  216.98   28.40
 -10  -5  -5  266.77   33.00
 -10   5  -5  276.07   28.70
 -10   5  -5  185.08   29.00
 -10  -5   5  213.68   26.70
  10  -5  -5  263.47   27.30
 -10  -5   5  261.37   27.40
   0   6  -5    0.80    8.00
   0   6  -5    1.40    8.90
   0  -6  -5   -0.60    8.30
  -1  -6  -5 1413.56   41.90
  -1  -6  -5 1403.46   43.70
   1   6  -5 1380.66   42.70
  -1   6   5 1397.46   44.50
   1   6  -5 1354.96   40.50
  -1   6  -5 1368.96   43.00
   1  -6  -5 1397.16   43.00
  -1   6  -5 1324.97   42.50
   2   6  -5  203.38   17.10
   2   6  -5  182.38   13.60
  -2   6   5  161.68   16.40
  -2  -6  -5  188.98   17.20
  -2  -6  -5  179.58   15.70
  -2   6  -5  188.28   17.30
   2  -6  -5  205.78   18.00
  -2   6  -5  171.38   15.90
   3   6  -5  356.36   16.50
  -3   6   5  414.96   23.20
  -3  -6  -5  380.46   16.10
  -3  -6  -5  356.46   20.40
   3   6  -5  379.96   21.40
  -3  -6  -5  419.16   24.30
  -3  -6  -5  382.76   21.10
  -3   6  -5  383.96   22.40
  -3   6  -5  390.96   24.50
  -3   6  -5  388.26   20.80
   3  -6  -5  316.67   21.10
  -3  -6   5  372.96   20.20
  -4   6   5  396.16   24.20
  -4  -6  -5  379.96   26.10
  -4  -6  -5  324.67   19.40
   4   6  -5  340.47   14.90
  -4  -6  -5  382.46   20.80
  -4  -6  -5  361.56   18.20
  -4   6   5  328.57   22.80
   4   6  -5  356.76   21.10
  -4   6  -5  357.16   23.90
  -4   6  -5  353.16   19.60
  -4   6  -5  383.26   25.90
  -4  -6   5  325.47   20.30
  -4  -6   5  372.76   22.30
   4  -6  -5  342.17   22.30
  -5  -6  -5  135.99   19.60
  -5  -6  -5  118.89   14.00
  -5  -6  -5  179.78   17.20
  -5   6   5  114.39   12.10
  -5  -6  -5  102.29   13.40
  -5   6   5  116.39   16.60
   5   6  -5  112.49   14.90
  -5   6   5  127.59   16.80
  -5   6  -5  102.29   16.50
   5  -6  -5  122.29   16.80
  -5   6  -5  113.69   12.50
  -5   6  -5  132.49   10.90
  -5  -6   5  101.29   13.70
  -5   6  -5  135.89   19.10
  -5  -6   5  102.29   15.20
  -6  -6  -5   56.59   12.70
  -6   6   5   63.69   15.00
  -6  -6  -5   54.59   12.30
  -6   6   5   40.80   13.70
   6   6  -5   47.40   11.50
  -6  -6  -5   39.40   10.50
  -6  -6  -5   47.00   16.90
  -6   6   5   47.60   11.70
   6  -6  -5   75.39   15.70
  -6  -6   5   49.10   13.60
  -6   6  -5   43.30   10.00
  -6  -6   5   38.80   12.00
  -6   6  -5   63.59   16.30
  -6   6  -5   69.99   15.70
  -7   6   5  159.18   17.00
   7   6  -5  196.78   18.40
  -7  -6  -5  183.78   19.00
  -7   6   5  151.48   20.40
  -7  -6  -5  246.58   27.50
  -7   6   5  190.48   22.00
  -7  -6  -5  203.38   19.00
   7  -6  -5  179.68   21.10
  -7  -6   5  197.48   21.60
  -7  -6   5  187.68   20.00
  -7   6  -5  154.68   23.30
  -7   6  -5  191.18   21.90
  -7   6  -5  206.28   22.80
  -8  -6  -5  132.39   18.40
  -8   6   5  162.28   18.40
  -8   6   5  192.88   22.70
  -8  -6  -5  165.88   26.10
  -8   6   5  147.09   21.00
   8   6  -5  134.09   16.10
  -8   6  -5  111.29   22.60
   8  -6  -5  179.78   22.40
  -8   6  -5  114.39   20.70
  -8  -6   5  148.89   18.40
  -8  -6   5  115.99   19.70
  -9   6   5    3.70   12.80
  -9   6   5   -1.50   14.00
  -9   6   5    4.70   15.40
  -9  -6  -5  -12.70   17.60
  -9  -6  -5  -13.40   13.60
  -9   6  -5    3.50   15.20
  -9  -6   5    0.40   15.10
  -9   6  -5    6.50   17.90
   9  -6  -5   11.50   14.40
  -9  -6   5   -8.00   13.60
 -10   6   5   49.70   17.60
 -10   6   5   37.00   18.70
 -10  -6  -5   36.50   17.80
 -10  -6  -5   99.29   26.60
 -10  -6   5   65.89   19.90
 -10  -6   5   58.59   21.30
 -10   6  -5   18.40   17.10
 -10   6  -5   58.99   22.20
  10  -6  -5   81.19   19.30
   0  -7  -5   55.69   11.60
   0   7  -5   68.49   12.40
   0   7  -5   45.60   10.40
   1   7  -5   89.69   12.00
  -1   7   5   95.19   13.90
  -1  -7  -5  101.89   13.60
   1   7  -5  100.69   13.80
  -1  -7  -5  105.59   15.50
  -1   7  -5  122.29   14.70
   1  -7  -5   98.59   14.10
  -1   7  -5  117.69   14.40
   2   7  -5  424.16   19.90
  -2  -7  -5  434.56   25.90
  -2  -7  -5  350.16   20.70
  -2   7   5  401.86   23.60
   2   7  -5  404.26   23.60
  -2   7  -5  385.36   23.00
  -2   7  -5  393.26   22.60
   2  -7  -5  409.46   22.70
  -3   7   5  198.18   19.60
   3   7  -5  162.78   13.40
   3   7  -5  159.78   17.00
  -3  -7  -5  184.28   19.40
  -3  -7  -5  184.98   12.70
  -3  -7  -5  206.48   18.20
  -3   7  -5  166.08   18.50
  -3   7  -5  184.08   17.10
   3  -7  -5  187.08   18.90
  -3  -7   5  188.18   17.10
  -4  -7  -5  417.06   22.80
  -4  -7  -5  434.56   23.50
  -4  -7  -5  424.66   19.20
   4   7  -5  396.06   18.00
   4   7  -5  444.06   24.80
  -4   7   5  445.16   27.50
  -4  -7  -5  377.56   28.80
   4  -7  -5  445.96   26.00
  -4  -7   5  406.86   24.30
  -4   7  -5  443.36   23.00
  -4  -7   5  429.26   23.70
  -4   7  -5  480.55   28.10
  -4   7  -5  454.35   29.10
  -5   7   5  241.58   23.30
  -5   7   5  246.98   22.60
   5   7  -5  248.28   21.00
  -5  -7  -5  274.17   26.90
  -5  -7  -5  243.48   20.50
  -5  -7  -5  257.37   17.80
  -5  -7  -5  235.88   18.60
  -5  -7   5  277.57   21.40
  -5   7  -5  261.67   18.00
  -5   7  -5  260.17   24.20
  -5   7  -5  204.18   22.80
   5  -7  -5  245.08   22.50
  -5  -7   5  237.48   21.20
  -6  -7  -5  749.53   41.80
  -6  -7  -5  726.93   29.80
  -6   7   5  709.43   36.40
   6   7  -5  734.53   32.10
  -6  -7  -5  709.63   28.80
  -6  -7  -5  788.42   31.30
  -6   7   5  702.63   35.80
  -6  -7   5  716.93   33.50
  -6   7  -5  724.43   37.50
   6  -7  -5  638.34   33.20
  -6   7  -5  702.23   39.80
  -6  -7   5  731.43   34.10
   7   7  -5   66.29   14.40
  -7  -7  -5   67.89   21.20
  -7   7   5   72.79   17.70
  -7   7   5   46.10   15.10
  -7  -7  -5   55.79   13.70
   7  -7  -5   63.39   16.80
  -7   7  -5   59.39   19.20
  -7  -7   5   67.09   15.80
  -7  -7   5   50.79   15.60
  -7   7  -5   83.99   19.40
   8   7  -5   71.09   15.90
  -8   7   5   50.39   17.80
  -8  -7  -5   77.49   22.50
  -8   7   5   62.89   18.30
  -8  -7  -5   81.39   17.10
   8  -7  -5   90.59   19.30
  -8  -7   5   62.39   15.80
  -8   7  -5   82.39   22.20
  -8   7  -5  104.19   20.50
  -8  -7   5   87.69   18.60
  -9   7   5  164.58   23.50
  -9   7   5  133.29   22.20
  -9  -7  -5  152.58   27.50
  -9  -7  -5  150.78   22.10
  -9   7  -5  170.28   27.10
  -9  -7   5  171.68   25.30
  -9  -7   5  150.78   23.00
   9  -7  -5  153.18   23.90
  -9   7  -5  158.38   24.50
   0   8  -5  521.05   25.70
   0   8  -5  505.45   26.80
   0   8   5  507.65   27.40
   0  -8  -5  507.05   25.70
  -1  -8  -5  758.72   30.70
   1   8  -5  750.92   32.30
  -1   8   5  711.93   32.60
   1   8  -5  762.02   30.00
  -1   8  -5  759.82   31.90
  -1   8  -5  727.03   32.00
   1  -8  -5  749.73   31.80
   2   8  -5  169.98   17.70
  -2   8   5  152.58   18.30
   2   8  -5  176.48   15.50
  -2  -8  -5  186.98   17.30
  -2  -8  -5  145.49   18.30
   2  -8  -5  146.39   17.30
  -2   8  -5  169.98   17.60
  -2   8  -5  204.28   19.70
   3   8  -5  182.78   15.60
   3   8  -5  202.88   19.50
  -3  -8  -5  195.18   21.00
  -3  -8  -5  234.38   12.90
  -3   8   5  175.78   19.70
  -3  -8  -5  219.88   18.30
  -3   8  -5  225.78   19.90
   3  -8  -5  178.68   19.50
  -3  -8   5  230.08   19.70
  -3   8  -5  191.18   20.50
  -4  -8  -5  376.56   29.40
  -4  -8  -5  377.86   18.10
   4   8  -5  376.66   24.30
  -4  -8  -5  361.76   22.60
  -4   8   5  355.66   26.90
   4   8  -5  351.16   18.40
  -4  -8  -5  371.66   23.00
  -4  -8   5  380.66   24.60
  -4   8  -5  407.36   27.90
   4  -8  -5  379.86   26.00
  -4  -8   5  348.77   23.90
  -4   8  -5  361.66   22.70
  -5  -8  -5  111.49   15.40
  -5   8   5   64.19   15.80
  -5  -8  -5  103.39   12.60
  -5   8   5   87.09   17.90
   5   8  -5   72.89   14.70
  -5  -8  -5   89.09   19.30
  -5  -8  -5  108.49   16.10
  -5   8  -5   74.69   18.70
  -5   8  -5   57.49   11.80
  -5  -8   5   69.89   14.90
   5  -8  -5   55.89   16.00
  -5   8  -5   80.59   17.70
  -5  -8   5   83.39   15.20
  -6   8   5  107.69   18.60
  -6  -8  -5   61.59   20.00
  -6   8   5   78.49   18.40
  -6  -8  -5   70.09   13.20
  -6  -8  -5  114.19   14.80
   6   8  -5   93.19   16.00
  -6  -8  -5   82.79   14.60
  -6   8  -5   81.69   18.70
  -6   8  -5   99.59   13.10
  -6  -8   5   44.70   14.60
  -6  -8   5   81.89   16.30
  -6   8  -5   63.29   19.40
   6  -8  -5   91.29   18.00
  -7  -8  -5   95.19   15.40
  -7   8   5  109.29   20.80
  -7   8   5   94.29   18.90
   7   8  -5  101.99   17.10
  -7  -8  -5  104.79   25.10
  -7   8  -5   94.09   20.20
  -7  -8   5  101.79   18.60
  -7  -8   5  100.19   18.50
  -7   8  -5   91.39   21.80
   7  -8  -5   94.79   19.40
  -8  -8  -5  182.38   20.80
   8   8  -5  162.68   20.40
  -8   8   5  184.08   25.00
  -8  -8  -5  174.68   29.30
  -8   8   5  188.88   23.60
  -8  -8   5  147.89   20.80
  -8   8  -5  160.18   28.10
  -8   8  -5  174.88   25.90
   8  -8  -5  214.88   25.70
  -8  -8   5  121.79   20.50
  -9  -8  -5   52.29   23.10
  -9   8   5   25.60   18.20
  -9   8   5   47.50   18.50
  -9  -8  -5   28.10   15.90
  -9  -8   5   28.90   16.10
  -9   8  -5    6.20   16.90
  -9   8  -5   16.40   20.40
  -9  -8   5   38.00   17.70
   9  -8  -5   25.30   18.20
   0   9  -5   67.79   14.00
   0  -9  -5   76.19   14.00
   0   9   5   85.89   15.30
   0   9  -5  101.89   15.20
  -1  -9  -5   32.80   11.40
   1   9  -5   24.70   10.30
   1   9  -5   22.50   11.60
  -1   9   5   36.20   12.60
  -1   9  -5   20.70   11.30
   1  -9  -5   20.50   11.50
  -1   9  -5   14.80   10.80
  -2   9   5  252.17   23.50
   2   9  -5  289.67   20.50
  -2  -9  -5  241.18   19.70
  -2  -9  -5  228.68   23.80
   2   9  -5  241.68   22.40
  -2   9  -5  245.28   21.80
   2  -9  -5  250.77   21.80
  -2   9  -5  309.87   24.90
   3   9  -5  128.89   18.30
  -3   9   5  104.19   18.30
  -3  -9  -5  136.29   15.90
  -3  -9  -5  115.09   19.40
   3   9  -5  132.89   14.10
  -3  -9   5  119.59   17.50
   3  -9  -5  126.59   17.80
  -3   9  -5   99.29   17.30
  -3   9  -5  146.79   17.80
  -4   9   5  367.06   28.60
  -4  -9  -5  310.37   23.30
  -4  -9  -5  323.37   17.70
  -4  -9  -5  351.46   31.20
   4   9  -5  345.57   25.50
  -4  -9  -5  323.17   22.80
   4  -9  -5  333.27   26.20
  -4  -9   5  333.67   23.90
  -4  -9   5  328.47   24.90
  -4   9  -5  331.17   22.90
  -4   9  -5  341.27   28.10
  -5  -9  -5  673.03   31.40
  -5   9   5  718.63   36.70
  -5   9   5  717.53   38.50
  -5  -9  -5  687.83   27.40
  -5  -9  -5  686.93   31.40
   5   9  -5  677.83   33.90
  -5  -9  -5  884.71   44.10
  -5   9  -5  689.83   38.10
  -5   9  -5  674.43   29.50
   5  -9  -5  687.63   36.40
  -5  -9   5  693.73   35.00
  -5  -9   5  670.03   33.40
  -6   9   5  225.68   26.10
   6   9  -5  292.57   25.20
  -6  -9  -5  246.68   21.30
  -6  -9  -5  261.17   20.30
  -6   9   5  241.08   24.80
  -6  -9  -5  268.67   31.10
  -6   9  -5  261.47   19.70
  -6   9  -5  297.57   29.50
  -6  -9   5  221.08   22.40
  -6  -9   5  232.38   24.10
   6  -9  -5  282.77   27.20
  -7   9   5   63.19   18.00
  -7  -9  -5  109.79   25.40
  -7   9   5   94.49   20.30
  -7  -9  -5   80.99   14.80
   7   9  -5   71.59   16.40
  -7  -9   5  100.29   19.30
  -7  -9   5   82.39   18.30
   7  -9  -5   64.19   19.00
  -7   9  -5   34.50   19.70
  -7   9  -5   95.39   22.20
  -8  -9  -5  103.29   17.90
  -8   9   5  106.69   22.00
  -8   9   5  110.89   22.30
  -8  -9  -5  163.08   31.00
   8   9  -5   68.99   16.30
   8  -9  -5  106.79   21.40
  -8  -9   5   90.59   19.70
  -8   9  -5  139.09   24.90
  -8  -9   5  100.49   21.70
  -8   9  -5  110.49   24.10
   0  10  -5  723.23   34.00
   0  10  -5  736.33   34.00
   0 -10  -5  668.93   32.50
   0  10   5  689.03   34.90
  -1 -10  -5  149.99   18.40
   1  10  -5  157.78   19.40
   1  10  -5  152.08   18.30
  -1  10   5  147.99   19.90
   1 -10  -5  159.38   19.90
  -1  10  -5  125.49   18.50
  -1  10  -5  153.88   19.00
   2  10  -5  139.09   17.10
   2  10  -5  127.89   18.80
  -2  10   5  115.59   19.10
  -2 -10  -5  108.09   19.90
  -2 -10  -5  138.09   17.10
   2 -10  -5  129.69   18.20
  -2  10  -5  142.19   19.80
  -2  10  -5  124.69   18.00
  -3 -10  -5  170.68   24.40
   3  10  -5  198.48   23.00
  -3 -10  -5  202.88   19.80
   3  10  -5  197.28   18.50
  -3  10   5  160.78   22.50
  -3  10  -5  165.78   19.50
   3 -10  -5  205.98   22.70
  -3  10  -5  175.48   22.10
  -3 -10   5  161.98   20.70
  -4 -10  -5  419.76   35.40
  -4 -10  -5  354.06   24.70
   4  10  -5  361.96   27.40
  -4  10   5  427.26   30.70
  -4  10  -5  354.56   30.40
  -4 -10   5  341.87   25.40
  -4  10  -5  393.96   25.40
   4 -10  -5  339.37   28.00
  -4 -10   5  359.66   28.10
  -5  10   5   87.29   19.60
  -5 -10  -5   95.79   22.60
   5  10  -5  116.19   18.80
  -5 -10  -5  100.39   16.80
  -5  10   5   77.79   17.60
  -5 -10  -5   95.79   16.20
   5 -10  -5  107.19   20.20
  -5  10  -5  100.29   15.80
  -5  10  -5   90.59   19.70
  -5 -10   5   98.29   18.30
  -5 -10   5   91.89   17.00
  -6  10   5   19.30   15.40
   6  10  -5   16.80   14.30
  -6 -10  -5   20.60   20.10
  -6  10   5   39.90   18.30
  -6 -10  -5   26.50   13.30
  -6 -10   5    6.50   13.10
   6 -10  -5   24.50   16.50
  -6  10  -5    8.40   15.60
  -6 -10   5   23.80   14.00
  -7  10   5   44.00   17.20
  -7  10   5   53.39   20.10
  -7 -10  -5   61.39   23.10
   7  10  -5   88.59   17.80
  -7 -10  -5   93.89   16.40
   7 -10  -5   84.59   20.50
  -7  10  -5   94.89   21.70
  -7 -10   5   71.79   17.60
  -7 -10   5   48.10   17.10
  -8  10   5   80.09   21.60
  -8 -10  -5   79.49   27.00
   8  10  -5  100.69   19.70
  -8 -10  -5   91.49   17.90
  -8  10   5   48.60   18.60
   8 -10  -5   54.49   19.60
  -8 -10   5   64.89   19.80
  -8  10  -5   56.69   20.80
  -8 -10   5   75.69   19.90
   0  11  -5   50.49   14.60
   0  11   5   85.09   17.50
   0 -11  -5   55.59   14.60
   0  11  -5   60.89   15.50
  -1  11   5  129.09   19.60
   1  11  -5  131.59   18.80
   1  11  -5  140.29   21.00
  -1 -11  -5   88.99   16.80
  -1  11  -5  133.89   19.70
   1 -11  -5   99.19   17.70
  -1  11  -5  112.89   19.40
  -2 -11  -5  205.18   21.00
   2  11  -5  157.68   19.10
   2  11  -5  160.68   22.20
  -2  11   5  206.18   24.20
  -2 -11  -5  190.48   25.50
   2 -11  -5  191.48   22.70
  -2  11  -5  168.68   20.70
  -2  11  -5  190.98   23.50
   3  11  -5   53.39   13.20
  -3 -11  -5   62.49   14.30
   3  11  -5   72.99   16.90
  -3  11   5   78.69   18.60
  -3 -11  -5   67.99   20.30
  -3  11  -5   88.39   16.90
  -3 -11   5   79.49   18.40
   3 -11  -5   86.59   18.40
  -3  11  -5   74.09   18.30
  -4  11   5   27.90   15.60
  -4 -11  -5   14.80   19.30
   4  11  -5   26.50   14.60
  -4 -11  -5   17.10   12.80
  -4 -11   5   19.70   14.70
  -4 -11   5   25.30   12.40
  -4  11  -5   15.90   15.40
  -4  11  -5   18.50   12.80
   4 -11  -5   26.40   15.50
  -5 -11  -5  536.75   41.20
  -5  11   5  539.75   35.10
   5  11  -5  477.85   32.50
  -5 -11  -5  493.15   30.30
  -5  11   5  563.54   37.80
  -5  11  -5  476.65   28.30
  -5  11  -5  528.75   37.10
  -5 -11   5  540.25   32.10
  -5 -11   5  526.35   35.20
   5 -11  -5  437.36   33.40
   6  11  -5   24.40   14.60
  -6  11   5   22.40   16.80
  -6 -11  -5   11.10   20.60
  -6 -11  -5   17.10   13.40
  -6  11   5    8.90   14.70
  -6 -11   5   30.60   17.00
   6 -11  -5   20.10   16.60
  -6  11  -5    5.40   16.60
  -6 -11   5   27.40   14.90
   7  11  -5  147.79   22.40
  -7  11   5  115.99   21.60
  -7 -11  -5  182.78   31.70
  -7  11   5  112.69   23.10
  -7 -11   5  145.39   23.00
   7 -11  -5  139.59   24.80
  -7  11  -5  133.79   25.90
  -7 -11   5  126.89   22.70
   0 -12  -5  416.46   28.70
   0  12   5  395.36   30.90
   0  12  -5  388.76   29.10
   0  12  -5  389.56   31.60
  -1 -12  -5   36.10   19.30
   1  12  -5   24.10   14.20
  -1 -12  -5   34.70   14.50
   1  12  -5   39.90   14.10
  -1  12   5    3.60   13.60
   1 -12  -5   58.19   16.30
  -1  12  -5   26.10   14.90
  -1  12  -5   36.60   15.10
  -2 -12  -5   17.90   12.90
  -2  12   5    7.20   14.40
   2  12  -5   13.70   13.30
   2  12  -5   19.10   13.90
  -2 -12  -5   20.70   18.10
  -2  12  -5    7.10   12.60
   2 -12  -5   22.50   14.30
  -2  12  -5   36.60   16.30
   3  12  -5   44.90   16.20
  -3 -12  -5   56.29   15.10
  -3 -12  -5   95.59   23.60
  -3  12   5   69.59   19.70
   3  12  -5   40.10   14.10
  -3 -12   5   62.59   18.90
  -3  12  -5   49.40   18.10
   3 -12  -5   60.69   18.00
  -3  12  -5   52.29   16.00
  -4 -12  -5  330.27   35.40
  -4 -12  -5  320.87   31.70
   4  12  -5  286.37   28.30
  -4  12   5  275.37   31.00
  -4  12  -5  258.07   24.70
  -4  12  -5  317.97   31.70
  -4 -12   5  263.97   28.00
   4 -12  -5  289.67   29.50
  -4 -12   5  268.17   25.20
  -5 -12  -5   39.60   22.10
   5  12  -5   23.60   16.40
  -5  12   5   60.59   20.30
  -5  12   5   44.80   16.90
  -5 -12  -5   56.79   16.40
  -5 -12   5   76.89   17.40
  -5  12  -5   27.40   17.80
  -5 -12   5   40.40   17.50
   5 -12  -5   16.30   16.50
  -5  12  -5   58.99   15.90
  -6 -12  -5   12.70   21.40
  -6  12   5   42.30   20.10
   6  12  -5    9.70   15.60
  -6 -12  -5   15.10   13.60
  -6  12   5   15.70   15.80
  -6 -12   5   47.70   18.10
  -6 -12   5   17.50   16.00
  -6  12  -5   22.30   17.80
   6 -12  -5   -4.50   16.20
   0  13  -5    0.50   12.20
   0  13  -5    8.10   14.50
   0 -13  -5    7.20   14.00
   0  13   5   -9.40   13.80
  -1  13   5  196.48   25.60
   1  13  -5  201.48   24.90
   1  13  -5  211.88   25.00
  -1 -13  -5  232.28   24.40
  -1 -13  -5  241.98   30.90
  -1  13  -5  216.28   27.00
  -1  13  -5  184.68   22.90
   1 -13  -5  206.38   24.80
   2  13  -5  102.39   19.50
  -2  13   5   99.69   21.40
  -2 -13  -5  120.59   25.90
   2  13  -5   73.19   17.80
  -2 -13  -5  114.29   19.40
  -2  13  -5   84.59   18.60
   2 -13  -5   87.79   19.30
  -2  13  -5   88.69   21.50
  -3  13   5   67.19   20.20
  -3 -13  -5   95.29   24.70
  -3 -13  -5   64.49   16.80
   3  13  -5   93.69   19.00
  -3  13  -5   59.09   16.50
  -3 -13   5   66.49   20.50
   3 -13  -5   87.29   20.50
  -3  13  -5   89.09   21.10
  -4  13   5   23.00   17.60
   4  13  -5   23.40   15.80
  -4 -13  -5  -11.70   19.30
  -4 -13   5   25.60   14.50
   4 -13  -5   17.40   16.70
  -4 -13   5    8.40   16.50
  -4  13  -5   19.90   14.30
  -4  13  -5   31.70   18.20
   5  13  -5  175.18   24.80
   0 -14  -5  280.37   29.20
   0  14  -5  279.97   29.10
   0  14  -5  364.36   33.60
  -1 -14  -5   11.10   14.40
   1  14  -5   12.40   14.40
   1  14  -5   28.90   17.70
  -1  14   5   17.00   15.80
  -1 -14  -5   23.70   22.00
  -1  14  -5    5.70   14.30
   1 -14  -5   17.70   15.30
  -1  14  -5  -17.70   14.50
  -2 -14  -5    5.80   20.40
  -2 -14  -5    4.20   14.60
   2  14  -5    6.10   15.40
   2  14  -5   19.10   15.40
  -2  14   5   -3.80   15.30
  -2  14  -5   -8.50   15.40
  -2  14  -5    8.10   14.50
   2 -14  -5  -21.10   13.50
   0   0  -6   24.90    8.10
   0   0  -6    3.70    8.90
   0   0   6   14.50    6.90
   1   0  -6  164.58   14.40
  -1   0  -6  164.08   14.50
  -1   0  -6  187.38   15.20
  -1   0   6  176.08   12.70
   2   0  -6   28.20    8.60
  -2   0   6   22.50    7.10
  -2   0   6   10.50    5.70
  -2   0  -6    7.60    6.90
  -2   0  -6   15.10    9.20
  -3   0   6    4.10    7.60
  -3   0  -6    5.20    8.40
  -3   0  -6    0.60    7.30
  -3   0   6    1.80    7.50
  -3   0  -6   -7.40    7.30
   3   0  -6   -0.70    7.70
  -4   0  -6 1736.03   45.80
  -4   0   6 1756.02   47.30
  -4   0  -6 1614.04   49.20
  -4   0   6 1763.12   48.70
  -4   0  -6 1745.43   49.00
  -4   0  -6 1745.73   50.79
   4   0  -6 1691.53   46.00
   4   0  -6 1730.93   45.70
  -5   0   6  376.16   22.10
  -5   0  -6  395.26   20.70
  -5   0  -6  414.36   23.30
  -5   0  -6  383.56   16.90
  -5   0   6  358.26   20.30
  -5   0  -6  392.76   22.60
   5   0  -6  391.36   18.30
   5   0  -6  369.56   18.00
  -6   0  -6  428.96   24.50
  -6   0   6  408.26   24.60
  -6   0   6  410.56   23.60
  -6   0  -6  421.76   26.90
  -6   0  -6  433.16   22.50
   6   0  -6  442.66   19.30
  -6   0   6  402.86   20.20
   6   0  -6  427.66   19.30
  -7   0  -6   73.89   13.30
  -7   0   6   50.89   14.40
  -7   0   6   59.59   11.20
   7   0  -6   78.99   13.50
  -7   0  -6   77.19   16.60
  -7   0   6   55.29   13.60
  -8   0   6  896.81   38.20
  -8   0  -6  899.61   44.50
  -8   0   6  916.51   35.50
  -8   0   6  926.01   40.10
  -8   0  -6  960.40   36.30
  -9   0  -6   84.29   20.50
  -9   0   6   68.69   15.40
  -9   0  -6   49.00   13.80
  -9   0   6   49.30   17.40
  -9   0   6   67.39   16.30
 -10   0   6   24.10   17.20
 -10   0  -6   11.50   17.70
 -10   0   6    6.00   15.40
 -11   0   6    4.10   15.50
 -11   0   6    5.70   16.30
 -11   0  -6  -21.60   15.80
   0  -1  -6  478.75   21.20
   0  -1  -6  466.05   21.10
   0  -1   6  455.85   19.50
   0   1   6  445.76   19.20
   0   1  -6  487.45   20.40
  -1  -1  -6  877.31   29.60
  -1  -1  -6  940.11   30.30
   1   1  -6  920.01   29.60
  -1   1  -6  913.51   29.90
  -1   1  -6  898.51   29.80
   1  -1  -6  871.61   29.40
  -1  -1   6  916.71   28.60
  -1  -1   6  896.81   25.70
   1  -1  -6  938.51   29.30
  -2  -1  -6  201.48   16.20
   2   1  -6  206.48   15.60
  -2  -1  -6  230.58   15.60
  -2   1   6  216.98   15.00
  -2  -1   6  224.78   13.90
   2  -1  -6  242.38   15.30
  -2   1  -6  245.48   16.60
   2  -1  -6  233.58   15.10
  -2   1  -6  248.58   15.90
  -3  -1  -6 1004.40   32.70
  -3   1   6 1126.39   31.80
  -3  -1  -6 1099.09   35.40
  -3   1   6 1142.09   34.40
   3   1  -6 1161.08   33.40
  -3  -1  -6 1098.59   35.30
  -3  -1   6 1121.69   33.50
   3  -1  -6 1067.59   32.60
   3  -1  -6 1043.50   32.10
  -3   1  -6 1071.39   35.10
  -3   1  -6 1099.19   35.50
  -3  -1   6 1097.79   30.30
  -3   1  -6 1058.99   32.90
  -3   1  -6 1101.19   34.80
  -4  -1  -6  320.67   19.00
  -4  -1  -6  306.17   19.80
  -4  -1  -6  307.27   16.50
  -4   1   6  298.97   17.00
  -4   1   6  295.87   18.90
   4   1  -6  320.27   16.70
  -4   1  -6  313.77   20.20
   4  -1  -6  311.97   15.90
  -4   1  -6  295.17   18.50
  -4  -1   6  298.77   17.90
   4  -1  -6  277.47   16.60
  -4   1  -6  303.47   19.70
  -4  -1   6  261.87   17.70
  -4   1  -6  289.47   16.20
  -5  -1  -6  668.73   26.60
  -5  -1  -6  638.04   30.30
  -5   1   6  650.73   28.40
  -5  -1  -6  675.33   23.30
  -5  -1  -6  680.33   28.60
   5   1  -6  699.23   24.30
  -5   1   6  697.73   26.80
  -5   1  -6  699.63   28.20
  -5   1  -6  658.03   30.50
  -5   1  -6  646.44   28.60
   5  -1  -6  692.53   23.50
  -5  -1   6  695.83   27.60
   5  -1  -6  602.14   24.30
  -5  -1   6  682.73   28.20
  -5   1  -6  692.13   22.80
  -6   1   6   26.10   11.30
   6   1  -6   14.60    7.80
  -6  -1  -6   28.80   11.50
  -6   1   6    2.20    7.60
  -6  -1  -6    8.50   11.10
  -6  -1  -6    8.10    9.00
  -6   1   6   24.90   10.40
   6  -1  -6   11.30    9.10
  -6  -1   6   -2.40    9.80
   6  -1  -6    6.50    6.70
  -6  -1   6   -3.40    9.70
  -6   1  -6   18.20   10.50
  -6   1  -6    9.70   11.20
  -7   1   6   28.90   13.70
  -7   1   6   23.50   10.10
  -7  -1  -6   49.99   13.70
  -7   1   6   39.20   12.70
  -7  -1  -6   52.49   14.70
  -7  -1  -6   42.10   11.40
  -7  -1   6   36.70   13.40
  -7   1  -6   21.40   10.90
  -7   1  -6   38.70   15.00
  -7  -1   6   45.40   10.40
  -7  -1   6   25.30   11.70
   7  -1  -6   41.70   11.20
  -8  -1  -6   -7.90   13.00
  -8   1   6   15.90   12.20
  -8   1   6   -1.70   10.60
  -8  -1  -6   -1.30    9.20
  -8   1   6   -6.40   12.50
  -8  -1   6   13.50   12.80
   8  -1  -6    9.80   10.10
  -8  -1   6    4.70    9.50
  -8   1  -6    6.40   10.00
  -8  -1   6   17.80   12.40
  -8   1  -6   -5.70   13.70
  -9   1   6  558.94   31.70
  -9  -1  -6  681.43   41.70
  -9   1   6  597.64   33.60
  -9   1   6  618.94   36.00
  -9  -1  -6  640.84   30.20
  -9  -1   6  610.94   35.20
  -9  -1   6  618.54   34.20
  -9  -1   6  625.74   36.50
  -9   1  -6  628.94   31.00
  -9   1  -6  653.13   40.50
 -10   1   6  104.99   21.90
 -10  -1  -6   86.59   22.40
 -10   1   6  119.19   20.60
 -10   1   6  128.09   22.60
 -10  -1   6   99.89   22.20
 -10  -1   6  100.09   19.50
 -10   1  -6   68.79   22.60
 -10   1  -6   97.69   18.70
 -11  -1  -6   -7.80   17.80
 -11   1   6   40.40   18.40
 -11   1   6  -19.90   15.40
 -11  -1   6   11.30   16.70
 -11   1  -6    1.80   18.00
 -11  -1   6   22.80   17.30
   0  -2  -6  676.33   25.30
   0   2  -6  727.03   25.90
   0  -2  -6  715.23   26.00
  -1  -2  -6  106.89   12.90
  -1  -2  -6  126.29   13.70
   1   2  -6  133.29   12.60
  -1   2  -6  104.49   12.70
  -1  -2   6  120.19   11.70
  -1   2  -6  112.09   12.20
  -1   2  -6  130.39   13.00
   1  -2  -6  131.49   13.10
   1  -2  -6  117.99   12.40
  -1  -2   6  132.19    9.60
   2   2  -6  125.49   12.40
  -2  -2  -6  148.99   14.60
  -2   2   6  130.59   10.60
  -2  -2  -6  149.19   14.90
  -2  -2  -6  124.09   12.80
  -2   2  -6  120.39   13.00
  -2   2  -6  171.68   15.40
  -2  -2   6  112.59   11.10
   2  -2  -6  145.79   13.50
  -2  -2   6  150.38   11.50
  -2   2  -6  149.88   13.40
   2  -2  -6  129.99   12.00
   3   2  -6    9.30    7.80
  -3   2   6    4.70    7.90
  -3   2   6    5.90    6.40
  -3  -2  -6   -4.90    7.20
  -3  -2  -6  -10.70    7.20
  -3  -2  -6    8.80    9.10
  -3   2  -6    4.90    8.20
  -3  -2   6   -1.30    7.10
  -3   2  -6   -1.70    7.80
  -3   2  -6    6.70    7.50
  -3   2  -6    4.30    8.80
   3  -2  -6   10.50    7.10
  -3  -2   6   -0.10    4.90
   3  -2  -6    5.50    8.60
  -4  -2  -6 1463.25   42.00
  -4   2   6 1528.25   45.70
  -4  -2  -6 1554.14   48.10
   4   2  -6 1526.55   42.60
  -4  -2  -6 1545.65   46.10
  -4   2   6 1530.75   41.60
  -4   2  -6 1497.65   41.40
  -4   2  -6 1508.15   46.30
  -4  -2   6 1566.14   44.70
  -4  -2   6 1504.45   43.50
   4  -2  -6 1553.94   43.90
   4  -2  -6 1515.95   41.50
  -4   2  -6 1524.25   47.40
  -4   2  -6 1507.95   45.90
  -5   2   6  171.38   16.80
  -5  -2  -6  165.28   13.70
  -5   2   6  158.08   13.90
   5   2  -6  160.38   13.50
  -5  -2  -6  159.78   17.10
  -5  -2  -6  176.48   17.10
  -5  -2   6  169.68   16.10
  -5   2  -6  163.28   17.60
  -5   2  -6  143.79   16.10
   5  -2  -6  192.68   16.20
  -5   2  -6  163.48   12.70
  -5  -2   6  174.88   16.10
   5  -2  -6  164.18   13.30
  -6  -2  -6  130.59   18.40
  -6   2   6  126.49   13.80
  -6  -2  -6   92.79   14.30
   6   2  -6  148.09   12.90
  -6   2   6  128.59   14.60
  -6  -2  -6  125.59   14.50
  -6   2   6  140.69   18.20
  -6  -2   6  134.69   16.20
   6  -2  -6  121.09   14.40
  -6  -2   6  120.99   13.00
  -6  -2   6  130.09   15.90
  -6   2  -6  137.69   16.50
  -6   2  -6  175.18   20.80
   6  -2  -6  129.79   11.80
  -7   2   6  338.17   22.50
  -7  -2  -6  356.46   20.80
  -7   2   6  321.17   21.40
  -7  -2  -6  320.07   22.70
  -7   2   6  360.16   26.00
   7   2  -6  356.16   18.50
  -7  -2  -6  324.17   28.30
  -7  -2   6  335.77   24.30
  -7   2  -6  353.86   29.00
   7  -2  -6  334.37   21.80
  -7   2  -6  329.77   23.60
  -7  -2   6  319.47   24.60
  -7  -2   6  303.47   19.80
  -8   2   6  752.52   34.40
  -8  -2  -6  796.42   32.20
  -8   2   6  765.92   38.00
  -8   2   6  816.62   33.80
  -8  -2  -6  755.52   41.30
  -8  -2   6  780.22   32.40
   8  -2  -6  831.82   32.70
  -8  -2   6  804.22   37.00
  -8   2  -6  777.22   35.20
  -8   2  -6  853.11   42.60
  -8  -2   6  766.52   36.10
  -9   2   6   25.90   14.80
  -9  -2  -6   29.60   17.80
  -9   2   6   50.09   16.40
  -9   2   6   35.10   13.80
  -9  -2   6   40.00   16.50
  -9   2  -6   53.29   18.10
  -9  -2   6   53.49   16.20
   9  -2  -6   37.60   13.40
  -9   2  -6   24.70   12.50
 -10   2   6   41.20   18.00
 -10   2   6   66.39   18.00
 -10  -2  -6   20.50   19.20
 -10   2   6   30.30   17.00
 -10  -2   6    8.00   15.20
 -10   2  -6   24.00   15.60
 -10   2  -6   20.80   18.20
 -10  -2   6   23.10   16.30
 -11  -2  -6   -8.90   18.50
 -11   2   6  -22.90   15.90
 -11   2   6   14.40   17.40
 -11  -2   6   -3.30   15.60
 -11  -2   6   18.80   17.10
 -11   2  -6   -0.70   18.90
   0   3  -6  118.29   11.90
   0   3  -6  115.99   11.80
   0   3  -6  102.09   12.00
   0  -3  -6  110.19   13.00
   0  -3  -6   85.29   11.40
   1   3  -6  541.45   20.70
  -1  -3  -6  504.65   22.60
  -1  -3  -6  478.25   21.50
   1   3  -6  514.65   22.10
   1  -3  -6  531.95   22.00
  -1   3  -6  506.15   21.40
  -1   3  -6  474.95   21.60
   1  -3  -6  545.95   22.10
  -1   3  -6  521.65   22.60
  -2  -3  -6  764.92   28.60
  -2   3   6  856.21   22.70
  -2  -3  -6  824.82   29.30
   2   3  -6  768.22   28.00
  -2  -3  -6  810.72   28.30
   2   3  -6  812.52   25.80
   2  -3  -6  767.72   28.20
  -2   3  -6  837.92   29.50
  -2  -3   6  815.22   24.60
  -2  -3   6  766.42   26.10
  -2   3  -6  832.62   29.10
  -2   3  -6  793.22   28.50
  -2   3  -6  789.82   28.20
  -3  -3  -6  231.68   18.90
  -3  -3  -6  228.38   16.80
  -3   3   6  237.88   13.10
  -3  -3  -6  220.78   17.50
   3   3  -6  246.58   16.10
  -3   3   6  243.28   18.10
   3   3  -6  238.98   13.00
  -3   3  -6  239.28   17.70
  -3   3  -6  221.18   17.50
  -3  -3   6  198.78   14.30
  -3   3  -6  221.28   17.60
  -3   3  -6  231.88   15.80
   3  -3  -6  219.98   16.40
  -4  -3  -6  216.78   15.60
  -4  -3  -6  217.28   18.50
   4   3  -6  191.18   11.70
  -4   3   6  171.78   16.20
  -4   3   6  219.28   14.10
  -4  -3  -6  235.58   19.40
   4   3  -6  238.78   16.10
  -4   3  -6  206.68   18.50
   4  -3  -6  210.18   16.80
  -4   3  -6  228.88   17.60
  -4  -3   6  214.08   11.90
  -4  -3   6  233.28   17.90
  -4  -3   6  215.68   16.10
  -4   3  -6  200.98   15.20
  -5  -3  -6  872.71   37.00
  -5  -3  -6  850.11   29.10
  -5   3   6  888.11   34.60
  -5  -3  -6  865.31   33.10
  -5  -3  -6  905.11   29.30
  -5   3   6  900.11   29.90
   5   3  -6  935.41   30.40
  -5   3  -6  846.82   36.20
  -5   3  -6  888.41   28.10
  -5  -3   6  917.71   33.60
  -5   3  -6  914.41   34.60
   5  -3  -6  846.72   31.90
  -5  -3   6  876.21   32.40
  -6  -3  -6    9.00   11.30
  -6   3   6   15.50   10.00
  -6   3   6   -1.30    9.20
  -6   3   6    3.90   11.40
   6   3  -6   11.90    8.70
  -6  -3  -6    2.60   10.20
   6  -3  -6    1.30   10.20
  -6  -3   6   13.00    8.00
  -6  -3   6   13.10   10.70
  -6   3  -6    5.10   10.30
  -6  -3   6    8.20   10.10
  -6   3  -6   12.80   12.10
   7   3  -6   35.90   10.00
  -7   3   6    9.60   11.80
  -7  -3  -6   30.40   14.40
  -7   3   6   46.90   15.20
  -7  -3  -6   10.90    9.80
  -7  -3  -6   33.00   13.30
  -7   3   6   23.50   11.20
   7  -3  -6   37.00   12.30
  -7  -3   6   35.10   11.00
  -7  -3   6   15.30   12.00
  -7  -3   6   16.00   13.10
  -7   3  -6   20.90   14.50
  -7   3  -6   15.20   11.70
  -8   3   6   75.79   15.80
  -8   3   6   34.00   15.10
  -8  -3  -6   58.49   14.60
  -8   3   6   72.89   14.70
  -8  -3  -6   90.69   13.40
  -8  -3  -6   51.29   18.00
  -8   3  -6   49.80   17.50
  -8  -3   6   60.99   15.30
  -8   3  -6   43.60   14.40
  -8  -3   6   72.39   16.30
   8  -3  -6   67.09   14.30
  -8  -3   6   55.69   14.30
  -9  -3  -6  585.24   41.20
  -9   3   6  544.95   33.60
  -9   3   6  595.34   32.50
  -9   3   6  542.55   34.80
  -9  -3   6  595.34   34.50
  -9   3  -6  594.44   32.70
  -9  -3   6  540.45   33.40
   9  -3  -6  574.94   30.50
  -9   3  -6  591.54   39.90
 -10   3   6    9.60   15.30
 -10  -3  -6   35.90   19.30
 -10   3   6   22.50   17.30
 -10   3   6   20.10   16.10
 -10   3  -6   47.90   17.70
 -10   3  -6   28.00   18.90
 -10  -3   6   19.10   16.10
 -10  -3   6   -2.70   14.50
  10  -3  -6   32.90   15.00
   0  -4  -6 1788.32   49.40
   0  -4  -6 1649.13   47.20
   0  -4  -6 1835.22   49.80
   0   4  -6 1709.93   48.40
   0   4  -6 1855.71   47.50
   0   4  -6 1808.62   49.90
  -1  -4  -6   45.50   10.30
   1   4  -6   39.10    8.90
   1   4  -6   60.19   10.80
  -1  -4  -6   41.60    9.70
  -1  -4  -6   36.20    8.80
  -1   4  -6   51.99    9.80
  -1   4  -6   40.60    9.80
   1  -4  -6   48.70   10.60
  -1   4  -6   64.19   11.00
  -2  -4  -6   34.20   10.40
  -2  -4  -6   29.40    8.70
  -2  -4  -6   22.70    9.30
   2   4  -6   27.10    9.20
   2   4  -6   45.60    8.30
  -2   4  -6   33.70    9.40
  -2   4  -6   34.60    9.70
  -2  -4   6   32.40    7.20
  -2   4  -6   46.80    9.80
   2  -4  -6   38.50   10.50
  -3  -4  -6  241.18   17.80
   3   4  -6  250.37   13.90
  -3  -4  -6  294.67   17.80
   3   4  -6  242.98   17.00
  -3  -4  -6  243.38   19.60
  -3   4   6  294.67   12.90
  -3  -4   6  294.27   16.00
  -3   4  -6  299.97   17.70
  -3   4  -6  297.27   19.90
   3  -4  -6  255.97   18.40
  -3  -4   6  285.97   15.10
  -3   4  -6  268.97   19.40
  -4   4   6 1003.90   36.10
   4   4  -6  948.51   27.70
  -4  -4  -6  993.00   33.30
  -4  -4  -6  987.20   38.90
  -4   4   6  941.31   28.80
  -4  -4  -6  961.20   34.50
   4   4  -6  967.20   32.60
  -4   4  -6  987.70   36.20
  -4  -4   6  993.10   32.70
  -4   4  -6  979.00   32.00
   4  -4  -6  984.90   34.60
  -4  -4   6  980.60   34.80
  -4   4  -6  948.71   37.00
  -5   4   6   78.29   14.10
  -5   4   6   70.59   10.90
  -5  -4  -6   71.99   11.20
  -5  -4  -6   74.69   15.00
  -5  -4  -6   63.19   13.20
   5   4  -6   65.29   11.20
  -5   4  -6   73.79   10.40
  -5   4  -6   80.39   14.30
  -5  -4   6   64.49   12.90
   5  -4  -6   65.39   12.90
  -5  -4   6   56.49   12.20
  -5   4  -6   76.89   15.30
  -6  -4  -6   97.59   14.90
  -6   4   6   86.99   12.90
  -6  -4  -6   79.89   11.10
  -6   4   6   82.49   16.00
   6   4  -6   68.59   11.50
  -6  -4  -6   69.99   16.30
  -6   4  -6   73.09   16.40
  -6  -4   6   83.59   14.40
  -6  -4   6   92.19   15.00
   6  -4  -6  122.79   15.80
  -6   4  -6   87.89   16.10
  -6  -4   6   87.09   12.00
   7   4  -6   97.79   13.00
  -7  -4  -6   92.19   15.60
  -7   4   6  132.39   19.80
  -7   4   6  122.09   16.10
  -7  -4  -6  112.59   20.40
  -7  -4   6   86.59   12.90
  -7   4  -6   99.99   19.00
  -7  -4   6   76.89   16.20
   7  -4  -6   84.19   15.80
  -7  -4   6   88.69   16.80
  -7   4  -6  136.49   18.60
  -8  -4  -6  309.67   30.60
  -8   4   6  286.27   25.50
  -8  -4  -6  263.07   22.50
  -8   4   6  321.57   24.30
  -8   4   6  275.37   26.00
  -8  -4   6  276.07   27.00
  -8  -4   6  271.67   25.50
  -8   4  -6  257.77   28.00
  -8   4  -6  311.27   25.80
  -8  -4   6  289.87   25.60
   8  -4  -6  293.27   23.90
  -9   4   6   78.09   18.80
  -9   4   6   67.69   16.80
  -9   4   6   56.69   18.50
  -9  -4  -6  102.29   23.10
  -9  -4   6   86.99   18.50
  -9  -4   6   74.39   18.60
  -9   4  -6   54.49   20.30
  -9   4  -6  118.79   20.50
   9  -4  -6  104.19   18.70
 -10   4   6  190.08   26.00
 -10   4   6  146.99   21.00
 -10  -4  -6  209.18   30.80
 -10   4   6  205.98   26.10
 -10  -4   6  155.58   23.30
 -10   4  -6  182.58   24.70
  10  -4  -6  163.78   21.70
 -10  -4   6  194.28   25.50
 -10   4  -6  135.79   26.90
   0  -5  -6   60.89   11.50
   0   5  -6   50.69   10.20
   0   5  -6   53.79   10.80
  -1  -5  -6  371.06   20.40
   1   5  -6  387.96   18.90
  -1  -5  -6  365.86   20.40
  -1  -5  -6  366.06   20.50
   1   5  -6  397.76   20.60
  -1   5  -6  325.87   19.80
  -1   5  -6  370.26   20.60
   1  -5  -6  388.36   20.90
  -2  -5  -6  670.43   27.30
   2   5  -6  671.03   27.00
  -2  -5  -6  647.84   26.90
  -2  -5  -6  631.24   27.80
   2   5  -6  698.53   24.50
  -2  -5   6  671.13   22.00
  -2   5  -6  657.63   28.00
  -2   5  -6  673.53   27.10
  -2   5  -6  654.73   27.60
   2  -5  -6  693.53   28.30
   3   5  -6   94.99    9.90
  -3  -5  -6  108.69   14.50
  -3  -5  -6  109.89   13.20
   3   5  -6   87.49   12.70
  -3  -5  -6  131.99   15.80
  -3  -5   6   98.99   11.00
  -3   5  -6   94.29   13.70
  -3   5  -6  113.09   15.00
  -3   5  -6  106.79   13.50
   3  -5  -6  122.49   15.10
  -4   5   6  241.98   20.10
  -4   5   6  229.08   20.00
   4   5  -6  263.37   13.70
  -4   5   6  239.18   13.90
  -4  -5  -6  235.18   17.80
  -4  -5  -6  255.67   20.20
   4   5  -6  232.28   18.00
  -4  -5  -6  260.77   22.10
  -4  -5   6  248.58   17.20
  -4   5  -6  263.87   17.60
  -4  -5   6  231.28   14.30
  -4   5  -6  230.88   20.80
  -4   5  -6  256.87   21.30
   4  -5  -6  260.87   19.90
  -5   5   6  909.21   36.10
  -5  -5  -6  868.61   40.00
  -5  -5  -6  937.01   34.60
   5   5  -6  908.41   32.70
  -5   5   6  913.51   29.60
  -5   5   6  897.81   36.90
  -5  -5  -6  858.81   31.90
  -5   5  -6  892.21   30.10
  -5  -5   6  887.01   35.50
  -5   5  -6  891.01   37.20
  -5   5  -6  892.11   38.90
  -5  -5   6  879.41   31.90
  -5  -5   6  903.61   33.50
   5  -5  -6  874.71   35.10
  -6   5   6   47.00   11.30
   6   5  -6   38.30   11.10
  -6  -5  -6   31.80   14.30
  -6  -5  -6   53.29   10.60
  -6   5   6   50.79   13.60
  -6   5   6   56.09   14.70
  -6  -5  -6   40.50   12.50
  -6  -5  -6   66.69   12.60
  -6   5  -6   53.79   15.80
  -6  -5   6   45.50   11.50
  -6  -5   6   58.89   13.30
  -6   5  -6   44.10   13.90
  -6  -5   6   44.10   13.30
   6  -5  -6   45.10   13.90
  -7  -5  -6  171.48   24.50
  -7   5   6  211.88   21.30
  -7   5   6  203.98   18.70
  -7  -5  -6  220.78   20.90
  -7  -5  -6  174.68   18.20
  -7   5   6  189.08   21.90
   7   5  -6  151.18   16.10
  -7  -5   6  184.38   20.30
  -7  -5   6  156.38   19.60
  -7  -5   6  166.68   17.20
   7  -5  -6  174.18   20.80
  -7   5  -6  138.49   22.30
  -7   5  -6  188.88   21.90
   8   5  -6  162.58   20.60
  -8   5   6  145.69   18.30
  -8  -5  -6  213.48   21.20
  -8   5   6  169.68   20.80
  -8   5   6  181.28   23.50
  -8  -5  -6  181.08   26.20
  -8  -5  -6  157.68   20.00
   8  -5  -6  219.58   22.60
  -8   5  -6  176.18   25.20
  -8   5  -6  182.98   22.80
  -8  -5   6  198.38   22.80
  -8  -5   6  151.48   21.20
  -9   5   6  542.55   31.60
  -9  -5  -6  485.95   41.60
  -9   5   6  589.44   36.90
   9  -5  -6  564.64   33.40
  -9  -5   6  587.24   34.90
  -9   5  -6  588.64   41.60
  -9   5  -6  529.15   34.70
 -10   5   6   -4.60   16.50
 -10  -5  -6  -28.60   17.40
 -10   5   6   -2.40   13.90
 -10   5  -6    5.20   17.60
 -10  -5   6    4.70   15.40
 -10  -5   6   -8.80   14.90
 -10   5  -6   -3.40   15.10
  10  -5  -6  -19.90   14.70
   0   6  -6 1577.04   47.90
   0   6  -6 1610.54   47.30
   0  -6  -6 1546.05   47.40
  -1  -6  -6  181.18   17.00
  -1  -6  -6  182.38   17.50
   1   6  -6  197.88   16.20
   1   6  -6  181.18   17.10
  -1   6  -6  212.38   17.20
   1  -6  -6  215.38   18.70
  -1   6  -6  180.88   17.00
  -2  -6  -6  128.39   15.40
  -2  -6  -6  177.18   16.90
  -2  -6  -6  190.78   18.60
   2   6  -6  150.28   14.00
   2   6  -6  137.59   15.40
   2  -6  -6  170.08   17.40
  -2   6  -6  145.29   16.10
  -2   6  -6  138.19   16.20
  -3  -6  -6  501.25   25.40
   3   6  -6  469.85   24.40
   3   6  -6  509.05   21.00
  -3  -6  -6  513.95   24.70
  -3   6   6  480.45   26.90
  -3  -6  -6  538.65   28.10
  -3   6  -6  541.05   28.10
  -3   6  -6  522.05   24.70
  -3  -6   6  529.45   22.80
  -3   6  -6  533.65   28.20
   3  -6  -6  495.45   25.70
  -4  -6  -6  455.25   24.40
  -4  -6  -6  392.96   22.40
   4   6  -6  384.66   17.40
   4   6  -6  443.26   23.70
  -4   6   6  411.66   25.40
  -4   6   6  460.85   26.30
  -4   6  -6  418.36   22.50
  -4  -6   6  436.16   21.40
  -4   6  -6  390.76   27.50
  -4   6  -6  419.96   26.60
   4  -6  -6  448.56   25.50
  -5   6   6  106.29   16.40
   5   6  -6  109.19   15.50
  -5  -6  -6   83.09   13.10
  -5  -6  -6   93.99   15.40
  -5  -6  -6  108.79   12.80
  -5  -6  -6   79.59   16.80
  -5   6   6   94.29   11.30
  -5   6   6   81.59   16.20
  -5   6  -6   90.39   15.70
   5  -6  -6   95.69   16.20
  -5   6  -6  103.49   18.40
  -5  -6   6   92.69   12.90
  -5   6  -6  111.09   13.10
  -5  -6   6  116.89   17.10
   6   6  -6   88.99   14.70
  -6  -6  -6  117.49   14.40
  -6  -6  -6  114.29   17.20
  -6  -6  -6  128.09   21.30
  -6   6   6   88.89   16.80
  -6   6   6   96.89   13.30
  -6  -6  -6  108.09   13.90
  -6   6   6  116.59   18.70
   6  -6  -6   76.49   16.20
  -6   6  -6  106.09   17.50
  -6  -6   6   86.09   14.40
  -6  -6   6  107.79   16.70
  -6   6  -6  106.49   19.40
  -6  -6   6  112.99   16.50
  -7   6   6  162.68   21.90
   7   6  -6  170.98   17.90
  -7  -6  -6  148.59   18.00
  -7  -6  -6  114.99   22.30
  -7   6   6  153.88   16.80
  -7   6   6  101.19   18.30
  -7  -6  -6  150.48   17.50
  -7   6  -6  154.08   24.40
  -7  -6   6  138.49   17.30
   7  -6  -6  151.98   20.90
  -7   6  -6  113.09   20.50
  -7  -6   6  115.49   18.40
   8   6  -6  156.68   17.90
  -8  -6  -6  199.18   28.10
  -8  -6  -6  190.08   20.80
  -8   6   6  181.28   23.60
  -8   6   6  168.58   19.00
  -8  -6  -6  229.38   30.40
  -8   6   6  154.38   22.00
   8  -6  -6  228.08   24.60
  -8   6  -6  232.88   26.20
  -8  -6   6  179.98   21.80
  -8   6  -6  173.28   26.20
  -9  -6  -6   44.90   21.20
  -9  -6  -6   54.79   16.60
  -9   6   6   54.59   15.20
  -9   6   6   72.69   18.80
  -9   6   6   83.99   20.00
  -9  -6   6   31.70   16.80
  -9   6  -6   86.39   19.80
   9  -6  -6   65.59   18.40
  -9   6  -6   67.89   22.30
 -10  -6  -6  250.27   35.10
 -10   6   6  289.17   31.60
 -10   6   6  266.07   25.20
 -10  -6   6  206.38   26.60
 -10   6  -6  254.97   33.50
  10  -6  -6  259.37   28.30
 -10   6  -6  262.67   30.90
   0   7  -6    7.40    8.70
   0   7  -6   10.70    9.70
   0  -7  -6   11.50    9.80
  -1  -7  -6  325.77   21.00
  -1  -7  -6  288.47   21.60
   1   7  -6  267.47   18.70
   1   7  -6  323.67   21.80
   1  -7  -6  275.07   20.60
  -1   7  -6  288.97   19.90
  -1   7  -6  296.17   21.30
  -2  -7  -6  465.55   24.30
   2   7  -6  454.35   21.90
   2   7  -6  494.65   25.60
  -2  -7  -6  497.75   27.60
  -2   7   6  456.45   26.50
  -2   7  -6  511.95   26.20
   2  -7  -6  459.15   25.90
  -2   7  -6  454.75   24.60
  -3  -7  -6   61.49   13.00
  -3  -7  -6   67.09   13.60
  -3  -7  -6   47.00   13.90
   3   7  -6   42.60    9.30
   3   7  -6   73.09   13.40
  -3   7   6   52.69   13.50
  -3   7  -6   54.49   12.60
  -3  -7   6   57.59   11.70
   3  -7  -6   75.69   14.10
  -3   7  -6   60.79   13.80
  -4  -7  -6   66.99   13.10
  -4  -7  -6   92.69   18.10
   4   7  -6   78.09   10.10
  -4   7   6   99.19   16.10
  -4  -7  -6   87.59   14.90
   4   7  -6  115.09   16.10
  -4   7  -6  105.99   17.80
  -4   7  -6   90.29   16.90
   4  -7  -6   92.09   16.20
  -4   7  -6   90.69   13.60
  -4  -7   6  104.59   14.00
  -5  -7  -6  397.56   25.50
  -5  -7  -6  391.76   21.30
  -5  -7  -6  429.66   32.80
  -5  -7  -6  386.76   23.40
   5   7  -6  415.96   25.00
  -5   7   6  439.26   28.50
  -5   7   6  377.66   27.10
  -5  -7   6  456.85   25.20
  -5   7  -6  406.26   22.30
  -5   7  -6  434.66   32.00
  -5  -7   6  417.86   26.10
  -5   7  -6  399.26   29.10
   5  -7  -6  468.65   27.90
  -6  -7  -6  274.77   20.80
  -6   7   6  250.57   25.00
  -6  -7  -6  280.47   30.30
  -6   7   6  235.08   23.90
   6   7  -6  269.67   22.60
  -6  -7  -6  254.17   20.60
  -6  -7  -6  276.67   22.90
  -6  -7   6  313.07   23.90
   6  -7  -6  269.87   25.30
  -6  -7   6  302.37   25.40
  -6   7  -6  246.28   25.10
  -6   7  -6  241.38   26.80
  -7   7   6  156.38   21.90
  -7   7   6  165.08   22.70
  -7  -7  -6  206.38   19.90
  -7  -7  -6  172.18   19.00
  -7  -7  -6  152.08   24.50
   7   7  -6  166.28   18.90
  -7   7  -6  180.58   23.70
  -7   7  -6  204.08   27.60
   7  -7  -6  175.08   22.80
  -7  -7   6  174.78   21.40
  -7  -7   6  177.48   19.40
  -8  -7  -6  123.09   26.20
  -8   7   6  129.59   21.20
   8   7  -6  160.88   19.30
  -8   7   6  161.48   22.30
  -8  -7  -6  165.08   19.70
   8  -7  -6  150.18   23.40
  -8  -7   6  140.59   21.00
  -8   7  -6  203.28   26.50
  -8   7  -6  145.39   26.80
  -9   7   6  243.78   28.80
  -9  -7  -6  271.47   25.70
  -9   7   6  335.27   31.20
  -9  -7  -6  268.27   34.80
  -9   7  -6  262.17   30.50
   9  -7  -6  295.57   30.30
  -9  -7   6  239.78   27.50
  -9   7  -6  267.77   34.40
   0   8  -6 1336.57   46.20
   0   8  -6 1417.86   46.00
   0  -8  -6 1425.46   46.80
  -1  -8  -6  309.17   21.40
   1   8  -6  299.47   20.80
  -1  -8  -6  297.27   25.50
   1   8  -6  310.87   22.70
  -1   8  -6  304.27   22.60
  -1   8  -6  260.17   21.40
   1  -8  -6  290.87   22.00
   2   8  -6  134.09   18.40
  -2  -8  -6  143.29   17.00
  -2  -8  -6  151.88   19.30
   2   8  -6  119.59   14.10
  -2   8   6  111.39   17.20
  -2   8  -6  136.59   17.50
   2  -8  -6  144.29   18.70
  -2   8  -6  109.49   16.80
   3   8  -6  214.18   21.40
   3   8  -6  183.38   16.10
  -3   8   6  147.59   19.50
  -3  -8  -6  206.28   23.00
  -3  -8  -6  205.68   20.40
  -3  -8  -6  198.98   19.40
   3  -8  -6  214.48   21.30
  -3   8  -6  228.18   20.10
  -3  -8   6  184.98   18.10
  -3   8  -6  187.18   21.10
  -4  -8  -6  421.16   25.10
  -4   8   6  414.76   28.40
   4   8  -6  432.06   21.60
  -4  -8  -6  358.66   30.80
  -4  -8  -6  380.56   24.40
  -4  -8  -6  410.96   18.80
   4   8  -6  371.36   25.60
  -4   8  -6  384.26   27.90
  -4  -8   6  372.76   24.50
   4  -8  -6  374.96   26.60
  -4   8  -6  418.56   24.80
  -5   8   6   17.90   13.90
  -5  -8  -6   -2.70   11.50
   5   8  -6   13.10   11.80
  -5  -8  -6    8.10   10.60
  -5  -8  -6   -6.40   14.60
  -5   8   6   -1.10   13.00
  -5  -8  -6    6.00    9.00
   5  -8  -6   18.20   13.60
  -5   8  -6   -0.90   12.60
  -5   8  -6   -3.80   14.10
  -5   8  -6    4.00   10.60
  -5  -8   6   20.50   11.40
  -5  -8   6   10.10   11.40
  -6  -8  -6    6.40   17.90
  -6   8   6   -2.60   13.80
   6   8  -6    6.70   12.10
  -6  -8  -6    9.70   12.20
  -6  -8  -6   -1.00   10.20
  -6  -8  -6    2.30   10.80
  -6   8   6   13.40   14.30
  -6   8  -6   10.90   16.30
  -6   8  -6   14.50   14.00
  -6   8  -6   -5.90    8.70
   6  -8  -6    6.00   14.10
  -6  -8   6    2.50   10.90
  -6  -8   6   21.40   12.90
  -7   8   6  123.29   20.70
   7   8  -6  137.29   18.70
  -7   8   6  122.09   21.70
  -7  -8  -6   86.99   24.30
  -7  -8  -6  131.09   17.10
  -7  -8   6  108.19   18.10
   7  -8  -6  127.39   21.60
  -7   8  -6  134.69   25.50
  -7  -8   6  108.39   19.60
  -7   8  -6  146.59   23.60
  -8   8   6   74.19   20.10
  -8  -8  -6   45.20   22.60
  -8   8   6   79.49   19.80
   8   8  -6   86.79   17.20
  -8  -8  -6   92.29   16.60
  -8   8  -6   76.59   23.90
   8  -8  -6   95.89   20.70
  -8   8  -6   74.29   19.80
  -8  -8   6   32.40   17.40
  -9  -8  -6   15.90   14.50
  -9   8   6   28.60   18.10
  -9  -8  -6   39.00   22.60
  -9   8   6    2.00   17.30
  -9   8  -6   34.20   22.10
  -9   8  -6    3.70   18.40
  -9  -8   6   11.60   16.00
   9  -8  -6   10.20   17.40
   0  -9  -6   19.30   11.40
   0   9  -6    6.80   10.90
   0   9  -6    3.30   10.70
  -1  -9  -6  103.29   16.50
  -1  -9  -6   99.29   18.30
   1   9  -6   88.69   14.50
   1   9  -6  101.29   16.10
   1  -9  -6  104.29   17.20
  -1   9  -6  118.59   17.10
  -1   9  -6  127.39   17.20
  -2  -9  -6  641.04   36.40
  -2  -9  -6  704.33   31.40
   2   9  -6  691.53   33.40
  -2   9   6  668.03   34.40
   2   9  -6  702.83   30.20
   2  -9  -6  665.33   33.40
  -2   9  -6  691.53   34.60
  -2   9  -6  636.84   31.70
   3   9  -6  108.79   18.30
   3   9  -6   85.19   12.80
  -3  -9  -6   90.69   15.60
  -3  -9  -6  106.59   19.40
  -3   9   6   81.39   17.20
  -3   9  -6   61.89   14.30
  -3   9  -6   73.39   16.70
   3  -9  -6   74.19   16.20
  -3  -9   6  107.19   16.80
  -4  -9  -6  140.69   18.60
  -4  -9  -6  147.49   18.80
   4   9  -6  157.48   19.80
  -4  -9  -6  135.29   22.40
  -4   9   6  166.18   21.50
  -4   9  -6  146.79   21.50
   4  -9  -6  115.59   19.00
  -4   9  -6  145.29   17.60
  -4  -9   6  156.38   18.60
  -5   9   6  271.37   26.70
  -5  -9  -6  246.38   22.70
  -5  -9  -6  259.47   23.10
  -5   9   6  220.88   25.00
  -5  -9  -6  213.48   27.10
   5   9  -6  216.98   21.70
  -5  -9  -6  281.67   21.90
  -5  -9   6  230.98   21.90
  -5   9  -6  243.78   27.60
  -5   9  -6  242.88   20.90
  -5  -9   6  233.88   23.10
   5  -9  -6  270.47   26.20
  -6  -9  -6  360.96   23.20
  -6  -9  -6  386.56   25.40
  -6   9   6  397.26   31.20
  -6   9   6  373.26   31.50
   6   9  -6  365.46   27.80
  -6  -9  -6  411.86   27.00
  -6  -9  -6  398.26   38.30
  -6  -9   6  377.76   28.70
  -6  -9   6  331.67   28.30
  -6   9  -6  428.56   33.10
  -6   9  -6  369.66   22.60
   6  -9  -6  353.26   29.70
  -7  -9  -6   63.19   23.80
   7   9  -6   59.49   16.00
  -7   9   6   37.60   16.90
  -7   9   6   39.90   17.90
  -7  -9  -6   39.50   13.50
   7  -9  -6   68.39   19.10
  -7   9  -6   44.80   21.40
  -7   9  -6   55.59   19.90
  -7  -9   6   47.90   16.60
  -7  -9   6   51.69   17.30
   8   9  -6   40.40   15.90
  -8   9   6   12.40   16.60
  -8  -9  -6   38.70   23.40
  -8   9   6   21.40   17.10
  -8  -9  -6   50.69   15.30
   8  -9  -6   28.30   18.60
  -8  -9   6   37.30   17.80
  -8   9  -6   54.29   22.70
  -8   9  -6   39.00   19.70
   0  10  -6  231.38   22.20
   0 -10  -6  183.18   20.60
   0  10  -6  213.98   21.50
   1  10  -6  354.56   25.10
  -1 -10  -6  358.86   25.20
  -1 -10  -6  348.87   31.10
   1  10  -6  342.17   26.40
  -1  10  -6  325.17   25.30
  -1  10  -6  408.26   27.80
   1 -10  -6  364.66   26.40
   2  10  -6  124.09   16.40
  -2 -10  -6   84.59   20.70
   2  10  -6  111.89   18.50
  -2  10   6   68.99   16.90
  -2 -10  -6   98.79   17.10
  -2  10  -6   79.19   16.50
   2 -10  -6  111.09   18.60
  -2  10  -6  107.69   19.00
   3  10  -6  232.88   20.20
  -3 -10  -6  291.87   29.70
  -3 -10  -6  217.98   22.00
   3  10  -6  242.88   24.60
  -3  10   6  244.78   25.50
   3 -10  -6  232.28   24.30
  -3  10  -6  234.08   25.30
  -3 -10   6  220.28   22.50
  -3  10  -6  210.78   22.00
  -4 -10  -6  357.86   26.40
  -4 -10  -6  284.17   30.50
  -4  10   6  275.97   27.60
  -4 -10  -6  303.77   24.30
   4  10  -6  265.67   25.60
  -4  10  -6  276.07   28.20
  -4 -10   6  323.87   26.80
  -4  10  -6  337.37   25.00
   4 -10  -6  295.37   27.80
  -5 -10  -6   17.00   12.50
  -5 -10  -6   21.10   18.40
  -5 -10  -6   27.20   13.70
   5  10  -6    5.10   13.00
  -5  10   6   26.10   15.90
  -5  10   6   44.60   16.60
  -5  10  -6   23.00   12.20
  -5  10  -6   20.10   15.70
  -5 -10   6   36.90   15.10
  -5 -10   6   30.30   13.40
   5 -10  -6   19.00   15.90
  -6  10   6   10.80   14.90
  -6  10   6   11.90   16.50
  -6 -10  -6    3.70   12.30
  -6 -10  -6   -5.50   19.30
   6  10  -6    6.90   13.30
  -6 -10   6   30.40   15.70
   6 -10  -6   10.90   14.80
  -6  10  -6   21.30   16.30
  -6 -10   6   13.40   14.50
   7  10  -6   92.19   19.00
  -7  10   6   95.49   22.40
  -7  10   6   74.09   20.20
  -7 -10  -6   92.09   27.40
  -7 -10   6   81.89   20.10
  -7  10  -6   73.09   21.00
   7 -10  -6  100.59   21.10
  -7 -10   6   66.29   18.10
   0  11  -6   75.89   16.90
   0  11  -6   51.39   15.20
   0 -11  -6  111.09   18.40
  -1  11   6   11.30   13.90
   1  11  -6   55.99   14.80
   1  11  -6   17.20   12.30
  -1 -11  -6   34.10   17.90
  -1 -11  -6    9.60   12.70
   1 -11  -6   39.50   15.10
  -1  11  -6   51.99   16.10
  -1  11  -6   29.80   14.60
  -2  11   6  187.38   24.20
   2  11  -6  171.78   21.00
  -2 -11  -6  257.77   28.90
  -2 -11  -6  191.38   21.30
   2  11  -6  181.38   20.30
  -2  11  -6  203.68   24.10
  -2  11  -6  180.38   21.30
   2 -11  -6  194.58   23.50
  -3 -11  -6  143.69   24.80
   3  11  -6  114.99   19.10
  -3  11   6  167.48   23.00
  -3 -11  -6  150.38   19.80
   3  11  -6  160.98   19.10
  -3  11  -6  168.38   21.60
   3 -11  -6  153.48   22.80
  -3 -11   6  143.79   21.80
  -3  11  -6  167.18   22.80
  -4  11   6  155.38   23.90
  -4 -11  -6  190.08   27.30
  -4 -11  -6  183.58   21.90
   4  11  -6  190.88   22.50
  -4 -11  -6  180.18   22.30
  -4 -11   6  192.58   22.60
  -4  11  -6  182.08   21.00
  -4 -11   6  179.88   22.40
   4 -11  -6  180.08   24.80
  -4  11  -6  180.88   25.20
  -5 -11  -6   97.09   25.00
  -5 -11  -6   63.39   16.40
  -5  11   6   59.99   19.30
   5  11  -6   66.09   16.90
  -5  11   6  126.69   22.30
  -5 -11   6   74.39   17.90
  -5  11  -6   69.49   15.20
   5 -11  -6   79.09   19.50
  -5  11  -6   66.69   19.40
  -5 -11   6   90.89   18.80
  -6 -11  -6  295.17   25.50
  -6 -11  -6  357.86   39.60
  -6  11   6  287.67   30.60
  -6  11   6  266.87   30.80
   6  11  -6  335.17   29.40
  -6  11  -6  356.06   35.20
   6 -11  -6  341.37   32.80
  -6 -11   6  264.77   26.70
  -6 -11   6  310.07   29.30
   7  11  -6   37.30   15.60
  -7 -11  -6   45.90   25.50
  -7  11   6   14.70   18.60
   7 -11  -6   36.70   19.20
  -7 -11   6   35.80   16.80
  -7  11  -6   48.60   20.10
  -7 -11   6   47.50   18.20
   0 -12  -6   51.49   16.80
   0  12  -6   72.79   17.50
   0  12  -6   60.49   16.90
  -1 -12  -6  266.37   31.10
   1  12  -6  245.48   26.00
  -1 -12  -6  249.48   25.80
   1  12  -6  307.97   27.40
  -1  12  -6  291.47   29.10
   1 -12  -6  241.18   26.20
  -1  12  -6  231.48   24.70
  -2 -12  -6  187.98   22.50
  -2  12   6  120.89   22.50
   2  12  -6  133.99   20.60
   2  12  -6  118.39   19.60
  -2 -12  -6  172.88   27.70
  -2  12  -6  136.69   23.40
   2 -12  -6  171.68   23.20
  -2  12  -6  205.38   24.40
  -3  12   6  290.17   30.40
  -3 -12  -6  356.76   36.20
   3  12  -6  345.47   28.60
   3  12  -6  400.56   28.50
  -3 -12  -6  361.86   27.00
   3 -12  -6  309.27   29.80
  -3  12  -6  346.77   33.20
  -3 -12   6  347.57   31.30
  -3  12  -6  304.57   27.00
  -4 -12  -6   95.69   19.00
  -4 -12  -6  123.49   25.70
  -4 -12  -6  129.39   21.40
  -4  12   6  110.09   21.80
   4  12  -6   99.59   19.40
  -4 -12   6  127.49   22.10
  -4  12  -6  126.49   23.30
   4 -12  -6  126.29   22.70
  -4  12  -6  127.59   20.40
  -4 -12   6  115.39   19.60
  -5  12   6   61.79   19.80
   5  12  -6   90.19   19.50
  -5 -12  -6   93.99   25.20
  -5 -12  -6  100.89   19.30
  -5  12   6  100.29   21.50
  -5  12  -6  100.29   17.00
  -5 -12   6   91.49   20.00
   5 -12  -6   79.79   21.10
  -5  12  -6  103.09   22.40
  -5 -12   6   98.69   19.80
   0  13  -6   67.79   19.30
   0  13  -6   71.79   17.40
   0 -13  -6   57.99   17.80
   1  13  -6   56.49   16.20
   1  13  -6   55.49   17.80
  -1 -13  -6   68.09   23.90
  -1 -13  -6   52.49   17.20
  -1  13  -6   60.29   16.60
   1 -13  -6   67.39   18.80
  -1  13  -6   71.99   19.60
   2  13  -6  378.66   31.10
   2  13  -6  393.36   32.50
  -2 -13  -6  363.06   29.20
  -2 -13  -6  424.66   40.10
  -2  13   6  412.86   35.00
  -2  13  -6  380.66   34.50
  -2  13  -6  415.26   30.70
   2 -13  -6  408.66   32.40
  -3  13   6   87.09   21.10
  -3 -13  -6   61.49   23.90
  -3 -13  -6   63.69   17.20
   3  13  -6   36.60   16.60
   3 -13  -6  112.39   23.20
  -3 -13   6   52.99   19.30
  -3  13  -6   85.89   18.50
  -3  13  -6   81.39   21.20
  -4  13   6   27.40   17.60
   4  13  -6   28.70   15.60
  -4 -13  -6   69.49   23.50
  -4  13  -6    8.20   13.40
  -4  13  -6   28.70   18.40
  -4 -13   6   29.60   15.80
  -4 -13   6   28.10   17.40
   4 -13  -6   20.00   16.70
   0  14  -6    9.90   16.80
   0  14  -6   19.40   14.00
   0 -14  -6  -10.70   13.00
  -1 -14  -6  105.89   21.30
   1  14  -6  134.49   24.40
  -1 -14  -6  142.99   28.80
   1  14  -6   92.49   20.60
  -1  14  -6  119.29   20.80
   1 -14  -6  138.09   23.80
  -1  14  -6  131.59   24.60
   0   0  -7   -9.60    8.10
   0   0  -7   -1.80    7.70
   1   0  -7 1183.78   35.80
  -1   0  -7 1144.99   36.40
  -1   0  -7 1192.98   36.50
   1   0  -7 1200.18   36.50
  -2   0   7   93.89   10.70
  -2   0   7   75.29    9.40
   2   0  -7   87.59   11.70
  -2   0  -7   71.39   12.20
  -2   0  -7   64.19    9.90
   2   0  -7  109.39   12.20
   3   0  -7  906.11   29.40
  -3   0  -7  917.91   30.80
  -3   0  -7  933.51   31.90
  -3   0   7  881.81   30.30
  -3   0  -7  926.01   33.20
   3   0  -7  926.91   31.00
   4   0  -7  266.07   17.10
  -4   0  -7  250.27   16.60
  -4   0   7  238.68   18.60
  -4   0   7  257.87   17.40
   4   0  -7  240.28   15.60
  -4   0  -7  227.88   19.20
  -4   0  -7  222.88   18.40
  -5   0   7   83.79   12.80
  -5   0  -7   55.19   12.40
  -5   0  -7   83.09   13.20
   5   0  -7   65.29   10.70
  -5   0  -7   88.59   14.90
  -5   0   7   49.30   12.30
   5   0  -7   78.89   11.20
  -5   0  -7   82.19   11.00
   6   0  -7  455.65   21.00
  -6   0   7  443.26   24.40
  -6   0  -7  454.35   24.60
   6   0  -7  438.46   21.10
  -6   0  -7  452.95   28.70
  -6   0  -7  478.05   26.70
  -6   0   7  458.15   26.50
   7   0  -7  514.65   22.30
  -7   0  -7  509.25   29.70
  -7   0  -7  522.05   32.50
  -7   0  -7  516.95   27.50
  -7   0   7  495.65   27.70
  -7   0   7  557.24   29.80
  -8   0  -7    1.20   14.40
  -8   0   7   10.60   13.30
  -8   0  -7   -9.40   11.10
  -8   0   7    8.10   12.40
  -9   0  -7  115.99   24.10
  -9   0   7  113.39   20.00
  -9   0  -7   73.79   15.50
  -9   0   7  101.79   19.70
 -10   0   7  125.09   22.60
 -10   0   7  117.39   21.20
 -10   0  -7  165.28   26.50
   0  -1  -7   85.59   12.90
   0   1  -7   97.69   12.50
   0   1  -7   84.39   11.00
   0  -1  -7   82.19   11.90
   1   1  -7  521.15   21.80
  -1  -1  -7  532.45   23.40
  -1  -1  -7  516.55   22.80
   1   1  -7  510.95   22.50
  -1   1  -7  533.15   23.10
   1  -1  -7  538.05   22.80
  -1  -1   7  551.84   19.30
  -1   1  -7  553.94   23.40
   1  -1  -7  537.55   23.20
  -2   1   7 1944.91   53.19
   2   1  -7 2017.40   52.19
  -2  -1  -7 2084.19   57.89
  -2  -1  -7 1919.31   54.69
  -2  -1  -7 1945.41   53.99
   2   1  -7 2057.09   54.29
  -2   1  -7 2018.80   54.09
  -2  -1   7 2063.29   51.59
  -2   1  -7 2107.19   55.59
   2  -1  -7 2060.49   53.69
  -2  -1   7 1983.20   52.19
   2  -1  -7 2052.39   54.19
  -3  -1  -7   17.70    8.50
   3   1  -7   26.30    9.10
  -3   1   7    7.90    8.00
   3   1  -7   27.30    8.90
  -3   1   7   25.00    8.40
  -3  -1  -7   30.20   10.80
  -3  -1  -7   13.30    8.10
  -3  -1   7   -1.40    4.80
  -3   1  -7   14.30    8.30
   3  -1  -7   13.50    8.80
  -3  -1   7   19.40    8.30
  -3   1  -7   20.30   10.20
   3  -1  -7   11.20    8.20
  -3   1  -7   37.70    9.80
  -3   1  -7    1.50    8.00
   4   1  -7   42.40    9.40
  -4  -1  -7   49.60   11.50
   4   1  -7   38.00    9.60
  -4  -1  -7   37.00   11.30
  -4   1   7   50.19   11.20
  -4  -1  -7   56.99   10.30
  -4   1   7   45.50    9.60
   4  -1  -7   29.90    9.80
  -4   1  -7   40.50   11.90
  -4  -1   7   45.60   11.10
   4  -1  -7   47.40    9.90
  -4   1  -7   38.10   11.10
  -4   1  -7   34.40    9.40
  -4  -1   7   55.89   10.80
  -4   1  -7   41.50   10.40
  -5  -1  -7   38.50   12.70
  -5   1   7   34.30   11.70
  -5  -1  -7   41.20   12.30
  -5  -1  -7   43.80    9.50
   5   1  -7   69.59   11.10
  -5   1   7   38.70   10.90
   5  -1  -7   42.50   10.50
  -5   1  -7   43.10   12.70
  -5  -1   7   35.30   11.20
  -5   1  -7   49.30    9.90
   5  -1  -7   43.40    9.40
  -5   1  -7   39.60   11.30
  -5  -1   7   33.40   11.20
  -5   1  -7   54.79   12.80
  -6   1   7  362.06   24.50
   6   1  -7  321.97   18.70
  -6  -1  -7  370.46   25.10
  -6   1   7  325.97   21.40
  -6  -1  -7  330.97   22.30
  -6  -1  -7  329.67   25.70
  -6   1   7  308.47   21.40
  -6  -1   7  373.16   23.80
   6  -1  -7  347.07   20.10
  -6   1  -7  341.77   24.00
  -6   1  -7  377.66   23.90
  -6  -1   7  319.67   22.10
   6  -1  -7  361.16   18.90
  -6   1  -7  286.07   25.40
  -7  -1  -7   -3.20   11.60
  -7  -1  -7    6.50   10.70
  -7  -1  -7    3.40   12.40
   7   1  -7    3.50    8.20
  -7   1   7   14.20   11.70
  -7   1   7    8.40   12.90
  -7   1  -7    9.30   11.20
   7  -1  -7   11.40    8.20
   7  -1  -7    1.70    9.50
  -7  -1   7    9.40   11.70
  -7  -1   7    5.50   11.90
  -7   1  -7   14.70   13.20
  -8   1   7  190.78   23.20
  -8   1   7  212.18   21.40
  -8  -1  -7  164.68   18.90
  -8  -1  -7  139.29   22.20
  -8  -1   7  220.58   23.50
  -8   1  -7  218.18   21.10
  -8  -1   7  186.38   21.40
   8  -1  -7  214.98   19.00
  -8   1  -7  210.08   25.80
  -9   1   7    7.80   13.50
  -9  -1  -7   -8.20   10.10
  -9   1   7   12.40   14.10
  -9  -1  -7   20.20   16.90
  -9  -1   7   -9.50   13.40
  -9  -1   7   10.50   13.70
  -9   1  -7   25.30   16.90
  -9   1  -7  -13.20   11.00
 -10   1   7  139.09   21.70
 -10  -1  -7  130.89   24.80
 -10   1   7  156.68   24.10
 -10  -1   7  151.98   24.40
 -10  -1   7  171.28   23.10
 -10   1  -7  163.98   27.60
 -10   1  -7  167.08   20.20
   0  -2  -7   12.30    9.20
   0   2  -7    6.90    8.40
   0   2  -7    8.70    8.00
   0  -2  -7   -3.50    8.90
  -1  -2  -7  760.82   28.20
   1   2  -7  680.13   25.00
  -1  -2  -7  710.93   27.70
   1   2  -7  756.82   27.50
  -1   2  -7  703.93   27.00
   1  -2  -7  701.03   26.80
   1  -2  -7  747.33   27.20
  -1   2  -7  693.03   26.70
  -1  -2   7  766.92   22.50
  -2  -2  -7  166.88   14.40
  -2  -2  -7  129.99   13.90
  -2  -2  -7  156.48   15.80
   2   2  -7  177.78   15.20
  -2  -2   7  154.28   12.20
  -2   2  -7  150.58   14.70
  -2   2  -7  164.98   15.00
   2  -2  -7  122.89   13.20
   2  -2  -7  160.08   15.00
  -2   2  -7  181.58   16.20
  -3   2   7  751.52   24.40
  -3  -2  -7  769.62   29.80
  -3  -2  -7  683.03   28.80
  -3   2   7  719.33   28.70
  -3  -2  -7  774.22   27.90
   3   2  -7  686.53   27.00
  -3  -2   7  750.32   25.00
  -3   2  -7  761.12   29.90
   3  -2  -7  730.63   27.40
  -3   2  -7  761.22   27.60
  -3   2  -7  731.53   29.30
   3  -2  -7  771.42   27.10
  -3   2  -7  779.32   29.20
  -3  -2   7  734.83   26.20
  -4   2   7  378.06   18.20
  -4  -2  -7  350.96   19.40
   4   2  -7  358.36   19.40
  -4  -2  -7  346.17   22.00
  -4  -2  -7  382.36   23.10
  -4   2   7  356.26   21.80
  -4   2  -7  381.56   23.40
  -4   2  -7  375.96   19.80
  -4  -2   7  416.66   21.70
   4  -2  -7  419.26   21.10
  -4   2  -7  348.17   22.00
  -4  -2   7  390.96   20.30
   4  -2  -7  368.46   18.90
  -4   2  -7  347.47   21.90
  -4  -2   7  356.46   15.50
  -5   2   7  329.37   19.30
  -5   2   7  335.77   22.40
  -5  -2  -7  302.57   21.70
   5   2  -7  271.27   18.30
  -5  -2  -7  293.97   22.80
  -5  -2  -7  278.27   17.70
  -5   2  -7  310.77   17.50
  -5   2  -7  307.57   21.70
   5  -2  -7  304.47   19.40
  -5  -2   7  302.27   20.00
  -5   2  -7  271.77   21.00
  -5  -2   7  307.17   20.80
   5  -2  -7  292.17   17.20
  -5   2  -7  299.27   23.50
  -6   2   7  236.78   19.00
  -6  -2  -7  241.78   21.40
   6   2  -7  197.98   16.60
  -6  -2  -7  181.98   20.80
  -6   2   7  179.88   16.20
  -6   2   7  211.88   20.90
  -6  -2  -7  214.88   18.80
  -6  -2   7  220.28   19.70
   6  -2  -7  199.58   15.50
   6  -2  -7  222.48   18.50
  -6  -2   7  206.58   19.40
  -6   2  -7  224.78   20.60
  -6   2  -7  205.48   22.20
  -7   2   7  745.63   32.40
  -7  -2  -7  796.52   40.10
  -7   2   7  766.52   31.10
  -7   2   7  789.72   36.90
  -7  -2  -7  788.62   32.60
   7   2  -7  797.22   29.40
  -7  -2  -7  793.52   35.60
  -7   2  -7  792.02   40.20
  -7  -2   7  746.63   34.10
   7  -2  -7  790.72   32.40
  -7  -2   7  732.33   34.70
   7  -2  -7  772.02   27.70
  -7   2  -7  780.32   34.50
  -8  -2  -7  168.28   21.00
  -8  -2  -7  130.39   16.30
  -8  -2  -7   92.09   18.90
  -8   2   7  140.39   18.90
  -8   2   7  165.88   22.30
  -8  -2   7  122.29   19.30
  -8  -2   7  119.79   19.40
   8  -2  -7  122.29   17.50
  -8   2  -7  138.89   18.70
  -8   2  -7  134.59   22.50
  -9   2   7    4.70   15.50
  -9  -2  -7   53.89   19.40
  -9   2   7   24.00   14.30
   9  -2  -7   42.50   14.70
  -9  -2   7   24.10   16.30
  -9  -2   7   32.60   15.70
  -9   2  -7   24.70   13.60
  -9   2  -7   41.70   18.90
 -10   2   7   92.89   19.60
 -10   2   7   67.59   19.40
 -10  -2  -7   83.49   24.00
 -10  -2   7   78.09   19.40
 -10   2  -7   51.89   22.00
 -10   2  -7   88.19   18.00
 -10  -2   7   59.09   19.00
   0  -3  -7  169.88   15.70
   0   3  -7  213.48   16.30
   0  -3  -7  189.58   16.50
   0   3  -7  169.98   15.30
   0   3  -7  166.18   14.20
   1   3  -7  461.35   20.10
   1   3  -7  455.25   21.80
   1   3  -7  459.45   19.10
  -1  -3  -7  404.76   21.00
  -1  -3  -7  401.16   21.90
  -1  -3  -7  408.76   19.80
  -1   3  -7  438.16   21.60
   1  -3  -7  439.66   20.90
   1  -3  -7  416.26   21.30
  -1   3  -7  430.26   21.60
  -1   3  -7  423.06   20.50
  -1  -3   7  413.96   15.80
  -2  -3  -7 1276.77   40.30
   2   3  -7 1351.66   40.00
  -2  -3  -7 1226.38   39.50
  -2   3   7 1279.27   33.00
   2   3  -7 1285.47   37.30
  -2  -3  -7 1286.37   39.50
  -2   3  -7 1239.08   39.20
   2  -3  -7 1202.38   38.40
   2  -3  -7 1287.87   39.70
  -2  -3   7 1301.77   35.10
  -2   3  -7 1286.57   40.80
  -2   3  -7 1290.27   40.20
  -2   3  -7 1227.98   38.10
  -3  -3  -7  378.16   22.60
   3   3  -7  382.56   20.40
  -3  -3  -7  346.37   21.60
  -3   3   7  359.66   21.60
  -3   3   7  392.06   16.10
  -3  -3  -7  359.76   20.50
   3  -3  -7  341.67   19.10
  -3  -3   7  370.76   17.80
  -3  -3   7  343.27   17.90
  -3   3  -7  388.56   22.10
  -3   3  -7  361.26   21.00
  -3   3  -7  334.57   20.90
   3  -3  -7  372.06   20.40
  -3   3  -7  396.66   20.60
  -4   3   7   42.80    9.20
  -4  -3  -7   40.20   11.90
  -4  -3  -7   36.20   12.40
  -4   3   7   35.70   11.20
  -4  -3  -7   38.50    9.80
   4   3  -7   35.00    9.80
  -4  -3   7   47.10   10.30
  -4   3  -7   21.20   10.30
  -4   3  -7   40.60    9.80
  -4   3  -7   45.50   12.40
   4  -3  -7   57.89   12.30
   4  -3  -7   42.50   10.00
  -4   3  -7   21.70   10.30
  -5  -3  -7  312.07   18.90
  -5   3   7  292.07   21.70
  -5  -3  -7  347.77   23.10
  -5   3   7  281.77   18.30
   5   3  -7  317.57   19.60
  -5  -3  -7  277.17   23.60
  -5  -3   7  295.77   21.50
  -5   3  -7  294.27   17.70
  -5  -3   7  282.77   20.70
  -5   3  -7  307.97   22.70
  -5   3  -7  291.07   24.30
   5  -3  -7  305.17   18.30
   5  -3  -7  254.67   19.80
   6   3  -7  597.14   26.10
  -6  -3  -7  621.64   30.00
  -6  -3  -7  621.64   33.10
  -6  -3  -7  618.84   24.20
  -6   3   7  634.64   31.80
  -6   3   7  594.84   26.80
   6  -3  -7  600.94   28.40
   6  -3  -7  582.44   24.60
  -6  -3   7  626.14   29.80
  -6   3  -7  621.04   34.10
  -6   3  -7  618.24   31.00
  -6  -3   7  600.74   29.70
  -7  -3  -7   13.20   10.30
  -7  -3  -7   24.50   14.60
  -7   3   7   40.50   14.50
  -7  -3  -7    2.50   12.50
   7   3  -7   34.20   10.60
  -7   3   7   20.40   11.30
  -7  -3   7    2.50   12.00
   7  -3  -7   28.60    9.80
   7  -3  -7   21.50   12.50
  -7   3  -7   32.40   13.70
  -7  -3   7   15.20   11.90
  -7   3  -7   -1.90   13.30
  -8  -3  -7  245.88   29.30
  -8   3   7  239.08   22.10
  -8  -3  -7  235.28   20.60
  -8   3   7  245.28   25.70
  -8   3   7  251.97   22.40
  -8  -3  -7  232.78   23.20
  -8   3  -7  203.58   26.10
  -8  -3   7  223.78   24.00
  -8   3  -7  224.58   23.70
  -8  -3   7  203.68   23.00
   8  -3  -7  246.38   22.90
  -9   3   7   36.00   16.60
  -9  -3  -7   53.49   19.80
  -9   3   7   46.60   15.90
  -9  -3   7   73.69   17.80
  -9  -3   7   47.00   15.60
  -9   3  -7   51.29   19.10
   9  -3  -7   68.99   17.00
  -9   3  -7   50.39   15.50
 -10   3   7  224.48   28.10
 -10   3   7  234.58   25.60
 -10  -3  -7  293.77   34.80
 -10   3  -7  295.47   29.60
 -10   3  -7  251.77   32.60
  10  -3  -7  276.07   25.60
 -10  -3   7  219.98   26.80
 -10  -3   7  223.18   26.00
   0  -4  -7   -7.10    6.70
   0   4  -7    0.00    7.70
   0   4  -7   -4.90    7.80
   0  -4  -7   -4.40    8.60
   0  -4  -7  -10.00    7.30
   0   4  -7    0.70    7.60
  -1  -4  -7  607.54   25.70
   1   4  -7  661.43   24.90
  -1  -4  -7  592.94   26.40
  -1  -4  -7  615.34   24.70
   1   4  -7  630.74   26.00
   1   4  -7  634.74   23.20
  -1   4  -7  603.64   25.50
  -1   4  -7  595.64   26.30
   1  -4  -7  630.44   26.00
  -1   4  -7  613.54   26.30
  -1  -4   7  607.24   19.60
   1  -4  -7  573.54   25.30
  -2  -4  -7  210.18   17.40
   2   4  -7  159.68   13.80
  -2  -4  -7  196.28   17.10
   2   4  -7  221.58   18.40
  -2  -4  -7  231.38   18.70
   2  -4  -7  187.28   16.40
   2  -4  -7  171.08   16.40
  -2  -4   7  178.78   12.60
  -2   4  -7  160.88   15.30
  -2   4  -7  179.38   16.60
  -2   4  -7  216.98   18.20
  -2   4  -7  188.88   16.30
   3   4  -7  507.75   20.90
  -3   4   7  528.35   18.20
  -3  -4  -7  471.45   23.80
  -3  -4  -7  534.45   26.50
   3   4  -7  484.95   23.80
  -3  -4  -7  556.24   25.70
  -3   4  -7  520.65   24.00
  -3  -4   7  492.95   21.10
   3  -4  -7  522.55   25.10
  -3   4  -7  523.45   25.90
  -3   4  -7  506.75   24.90
   4   4  -7  100.39   10.30
   4   4  -7   90.49   13.10
  -4  -4  -7  103.09   14.90
  -4  -4  -7   75.69   14.70
  -4  -4  -7   90.19   13.30
  -4   4   7   88.99   10.20
  -4   4   7   79.49   14.30
  -4  -4   7  100.69   10.80
  -4   4  -7  113.89   13.60
  -4   4  -7   95.09   15.00
   4  -4  -7  106.19   15.30
  -4  -4   7  125.19   13.50
  -4   4  -7   92.49   14.80
   5   4  -7  450.65   20.80
  -5  -4  -7  530.55   30.40
  -5   4   7  543.65   22.50
  -5  -4  -7  469.45   26.70
  -5   4   7  523.55   28.60
   5   4  -7  487.95   24.30
  -5  -4  -7  513.75   23.80
  -5   4  -7  480.45   22.40
  -5   4  -7  530.45   30.10
  -5  -4   7  534.65   27.50
   5  -4  -7  482.85   26.50
  -5   4  -7  566.04   29.10
  -5  -4   7  520.25   25.90
  -6  -4  -7  102.79   13.10
  -6   4   7  127.99   18.40
  -6  -4  -7  143.99   17.80
   6   4  -7  121.79   14.40
  -6  -4  -7   80.59   17.30
  -6   4   7  122.09   14.40
  -6   4  -7  111.89   17.70
  -6   4  -7  121.69   19.20
  -6  -4   7  120.19   16.90
   6  -4  -7   94.69   15.90
  -6  -4   7  132.69   17.10
  -7  -4  -7  410.96   32.20
  -7  -4  -7  358.06   25.10
  -7   4   7  339.47   27.30
  -7   4   7  361.46   23.10
   7   4  -7  350.16   21.70
  -7   4  -7  366.76   28.00
  -7  -4   7  367.76   25.70
   7  -4  -7  329.57   23.90
  -7   4  -7  303.57   29.40
  -7  -4   7  350.16   26.10
  -8  -4  -7  263.47   29.60
  -8   4   7  222.98   25.70
  -8  -4  -7  245.48   22.00
  -8  -4  -7  211.08   22.90
  -8   4   7  218.68   21.40
  -8  -4   7  212.38   22.90
  -8   4  -7  241.48   24.00
   8  -4  -7  260.97   23.80
  -8  -4   7  244.68   24.70
  -8   4  -7  214.38   26.90
  -9   4   7   18.90   17.00
  -9   4   7  -12.10   12.70
  -9  -4  -7    5.80   13.30
  -9  -4  -7  -10.10   16.70
  -9  -4   7   28.00   15.70
  -9   4  -7   25.70   14.20
  -9   4  -7    5.20   16.50
   9  -4  -7   17.40   14.60
  -9  -4   7   18.70   15.80
 -10   4   7    8.60   14.80
 -10  -4  -7   28.10   20.70
 -10   4   7    1.90   16.90
 -10   4  -7    4.20   18.90
 -10  -4   7   44.40   17.70
  10  -4  -7   18.80   15.50
 -10  -4   7   27.50   17.00
 -10   4  -7   28.00   17.80
   0   5  -7   72.89   12.10
   0  -5  -7   73.49   12.20
   0  -5  -7  101.39   14.00
   0   5  -7   67.79   11.70
   0  -5  -7   93.09   12.20
   1   5  -7  186.78   15.80
   1   5  -7  169.58   15.80
  -1  -5  -7  180.58   16.80
   1   5  -7  168.98   14.00
  -1  -5  -7  184.88   17.10
  -1  -5  -7  143.59   15.20
  -1   5  -7  162.88   16.20
  -1   5  -7  143.59   15.20
   1  -5  -7  157.98   16.50
  -2  -5  -7  808.32   32.00
   2   5  -7  829.12   28.40
  -2  -5  -7  802.62   31.60
   2   5  -7  809.32   31.50
  -2  -5  -7  744.33   30.30
  -2   5  -7  803.52   31.50
  -2   5  -7  781.52   32.20
   2  -5  -7  783.32   31.50
  -2  -5   7  769.52   24.50
  -2   5  -7  772.02   30.50
   3   5  -7  156.18   16.10
  -3  -5  -7  141.49   17.00
  -3  -5  -7  168.28   17.70
   3   5  -7  124.49   12.10
  -3  -5  -7  113.59   14.40
  -3  -5   7  138.99   12.70
  -3   5  -7  157.98   17.10
  -3   5  -7  148.49   15.60
   3  -5  -7  130.29   16.30
  -3   5  -7  118.49   15.40
  -4  -5  -7  319.27   25.00
   4   5  -7  291.67   20.70
   4   5  -7  311.47   16.00
  -4  -5  -7  321.17   22.60
  -4  -5  -7  295.47   20.70
  -4   5   7  324.27   16.00
  -4   5   7  282.27   23.10
   4  -5  -7  314.17   22.60
  -4   5  -7  355.46   24.90
  -4   5  -7  332.97   20.60
  -4  -5   7  287.97   19.40
  -4   5  -7  367.86   24.70
  -5  -5  -7   92.19   16.00
  -5   5   7  108.19   12.30
  -5  -5  -7   83.29   16.80
  -5  -5  -7  122.49   14.90
  -5   5   7   93.19   16.70
   5   5  -7  125.49   15.70
  -5   5  -7   98.69   17.20
   5  -5  -7   72.59   15.50
  -5  -5   7   82.19   13.60
  -5   5  -7  107.19   17.00
  -5  -5   7  114.19   16.50
  -5   5  -7  101.09   13.30
  -6   5   7  571.94   32.50
  -6   5   7  625.44   26.40
  -6  -5  -7  635.74   36.70
  -6  -5  -7  606.84   26.20
  -6  -5  -7  581.34   30.30
   6   5  -7  580.34   27.80
  -6  -5   7  656.33   31.90
  -6  -5   7  570.94   29.60
  -6   5  -7  624.84   34.00
   6  -5  -7  611.94   30.70
  -6   5  -7  603.24   24.00
  -6   5  -7  522.25   34.50
  -7   5   7  132.69   16.80
  -7   5   7   80.49   17.70
   7   5  -7  113.59   14.80
  -7  -5  -7   84.39   16.40
  -7  -5  -7   99.29   20.60
  -7   5  -7  101.49   20.50
  -7  -5   7  103.09   17.70
  -7  -5   7  104.09   17.40
  -7   5  -7  107.89   18.30
   7  -5  -7  107.39   18.60
  -8  -5  -7  118.09   23.70
  -8  -5  -7  115.49   18.40
  -8   5   7  101.19   17.00
  -8   5   7  100.39   19.70
   8  -5  -7  115.79   20.10
  -8   5  -7   86.89   22.10
  -8   5  -7  130.39   20.60
  -8  -5   7   98.89   19.50
  -8  -5   7  113.39   19.60
  -9  -5  -7   71.99   23.10
  -9  -5  -7   90.39   17.70
  -9   5   7   80.19   20.90
  -9   5   7   87.49   17.20
  -9  -5   7   78.09   18.60
  -9   5  -7   74.99   20.10
  -9   5  -7   77.99   22.40
   9  -5  -7   91.99   19.50
  -9  -5   7   74.49   19.30
 -10   5   7  238.18   25.10
 -10  -5  -7  271.67   34.90
 -10   5   7  213.48   28.10
 -10  -5   7  234.18   27.50
 -10  -5   7  252.07   28.00
  10  -5  -7  247.08   26.90
 -10   5  -7  247.48   34.00
 -10   5  -7  246.18   28.90
   0   6  -7  240.28   19.30
   0  -6  -7  269.07   21.00
   0  -6  -7  250.17   19.10
   0   6  -7  314.57   19.90
  -1  -6  -7  408.26   23.30
  -1  -6  -7  392.96   23.20
   1   6  -7  429.56   23.60
   1   6  -7  415.96   21.30
  -1  -6  -7  396.86   23.10
  -1   6  -7  426.36   23.00
  -1   6  -7  418.46   23.40
   1  -6  -7  399.26   23.30
   2   6  -7  205.28   16.20
  -2  -6  -7  213.08   19.50
  -2  -6  -7  225.48   19.60
  -2  -6  -7  212.98   18.90
   2   6  -7  219.78   19.10
  -2   6  -7  214.08   19.40
  -2   6  -7  201.08   18.60
   2  -6  -7  220.28   20.30
  -3  -6  -7  443.96   25.30
  -3  -6  -7  407.06   27.10
   3   6  -7  455.55   21.00
   3   6  -7  479.85   25.00
  -3  -6  -7  462.65   24.60
  -3   6  -7  399.86   25.60
   3  -6  -7  430.66   25.70
  -3  -6   7  466.25   20.90
  -3   6  -7  435.76   26.80
  -3   6  -7  431.76   24.40
   4   6  -7  327.77   22.70
  -4  -6  -7  330.27   23.90
   4   6  -7  382.16   18.50
  -4  -6  -7  359.26   27.60
  -4   6   7  401.16   27.20
  -4  -6  -7  376.86   22.80
  -4   6  -7  384.26   22.60
   4  -6  -7  368.66   25.10
  -4   6  -7  371.26   27.40
  -4   6  -7  371.66   26.00
  -4  -6   7  393.46   21.70
  -4  -6   7  384.76   20.30
  -5  -6  -7  203.98   18.90
   5   6  -7  164.48   18.00
  -5  -6  -7  175.98   19.40
  -5  -6  -7  211.48   25.00
  -5   6   7  185.18   14.30
  -5   6   7  220.28   22.70
   5  -6  -7  172.18   20.30
  -5   6  -7  216.18   22.40
  -5   6  -7  200.78   17.50
  -5   6  -7  186.38   22.50
  -5  -6   7  205.18   18.80
  -5  -6   7  187.78   20.00
  -6  -6  -7   75.69   13.20
  -6   6   7   62.39   12.00
   6   6  -7   71.19   14.00
  -6   6   7   68.29   17.60
  -6  -6  -7   61.79   18.30
  -6  -6  -7   73.79   15.90
  -6   6  -7   47.40   18.00
  -6   6  -7   67.09   16.50
  -6  -6   7   39.90   14.70
  -6  -6   7   34.80   13.60
   6  -6  -7   60.39   15.90
  -6   6  -7   42.40   10.70
   7   6  -7  270.07   22.50
  -7   6   7  233.38   25.70
  -7  -6  -7  241.68   20.50
  -7   6   7  234.58   19.60
  -7  -6  -7  225.58   22.30
  -7  -6  -7  303.37   31.00
  -7   6  -7  238.78   26.00
   7  -6  -7  258.67   25.40
  -7  -6   7  272.27   25.30
  -7  -6   7  250.77   24.00
  -7   6  -7  188.08   26.20
  -8   6   7  215.98   25.00
  -8  -6  -7  240.98   30.60
  -8   6   7  241.98   21.30
  -8  -6  -7  193.58   21.00
  -8   6  -7  187.88   28.60
  -8  -6   7  253.77   26.60
  -8   6  -7  238.88   27.70
  -8  -6   7  225.38   24.30
   8  -6  -7  203.28   24.60
  -9   6   7   13.00   14.30
  -9  -6  -7   22.80   21.20
  -9   6   7  -12.40   14.70
  -9   6  -7   22.60   18.40
  -9   6  -7   21.00   17.20
  -9  -6   7   11.30   15.40
   9  -6  -7   22.10   16.70
   0  -7  -7   17.90   11.00
   0   7  -7   20.40   10.20
   0   7  -7    6.10    9.80
   1   7  -7  169.18   18.20
  -1  -7  -7  201.78   19.70
  -1  -7  -7  195.48   19.20
   1   7  -7  169.68   16.60
   1  -7  -7  144.39   17.60
  -1   7  -7  174.78   18.90
  -1   7  -7  193.58   19.60
   2   7  -7  190.68   18.80
   2   7  -7  184.08   16.90
  -2  -7  -7  176.68   18.10
  -2  -7  -7  185.28   18.80
  -2  -7  -7  178.58   19.50
  -2   7  -7  220.48   20.80
  -2   7  -7  159.98   17.40
   2  -7  -7  173.78   19.00
   3   7  -7   97.69   15.50
   3   7  -7  100.29   12.50
  -3  -7  -7  108.89   16.10
  -3  -7  -7   92.59   14.40
  -3  -7  -7   92.19   16.70
  -3   7  -7  107.99   17.50
   3  -7  -7  127.59   18.40
  -3   7  -7  136.69   16.60
   4   7  -7  146.59   17.70
   4   7  -7  137.79   12.80
  -4  -7  -7  143.79   17.70
  -4  -7  -7  143.29   17.80
  -4  -7  -7  122.19   19.50
   4  -7  -7  145.99   19.30
  -4  -7   7  140.29   14.80
  -4   7  -7  140.39   16.80
  -4   7  -7  158.58   20.30
  -4   7  -7  156.28   21.60
  -5  -7  -7  240.08   21.10
  -5   7   7  242.18   24.10
  -5  -7  -7  257.67   27.30
  -5  -7  -7  262.17   23.50
   5   7  -7  230.18   21.30
  -5   7  -7  243.58   24.90
   5  -7  -7  238.98   23.60
  -5   7  -7  211.78   24.80
  -5  -7   7  201.08   22.40
  -5  -7   7  228.08   22.60
  -5   7  -7  230.48   19.70
  -6   7   7  304.47   27.80
   6   7  -7  392.26   25.70
  -6  -7  -7  397.56   26.50
  -6  -7  -7  384.76   35.30
  -6  -7  -7  375.86   24.40
  -6   7  -7  349.96   28.80
  -6   7  -7  363.46   21.20
  -6   7  -7  350.26   32.90
   6  -7  -7  359.46   28.30
  -6  -7   7  298.07   26.20
   7   7  -7  203.28   21.00
  -7  -7  -7  271.97   31.70
  -7   7   7  208.98   25.10
  -7  -7  -7  219.48   22.50
  -7   7  -7  253.47   27.30
   7  -7  -7  230.88   25.30
  -7  -7   7  231.98   24.80
  -7   7  -7  215.38   28.10
  -8   7   7  105.49   21.40
  -8  -7  -7  136.79   27.40
   8   7  -7   95.69   25.70
  -8  -7   7  114.99   20.90
  -8   7  -7  149.39   26.70
   8  -7  -7  133.69   22.50
  -8   7  -7  111.19   22.60
  -9   7   7  142.49   24.90
  -9  -7  -7  113.59   27.60
   9  -7  -7  145.49   23.60
  -9   7  -7  107.49   27.30
  -9   7  -7  170.28   26.90
  -9  -7   7  169.78   25.50
   0  -8  -7  283.87   22.70
   0   8  -7  323.87   22.60
   0   8  -7  329.47   23.60
   1   8  -7  364.66   25.30
   1   8  -7  406.66   24.10
  -1  -8  -7  401.86   25.20
  -1  -8  -7  405.96   27.70
   1  -8  -7  384.56   25.50
  -1   8  -7  424.56   25.50
  -1   8  -7  374.86   25.30
   2   8  -7  203.28   17.80
   2   8  -7  158.98   18.90
  -2  -8  -7  241.08   22.80
  -2  -8  -7  172.78   19.00
  -2  -8  -7  166.68   20.80
   2  -8  -7  182.48   21.00
  -2   8  -7  188.48   20.60
  -2   8  -7  151.38   18.10
   3   8  -7  441.56   27.20
  -3  -8  -7  460.75   30.40
  -3  -8  -7  445.46   26.60
  -3  -8  -7  408.06   26.00
   3   8  -7  432.66   22.80
   3  -8  -7  431.46   28.40
  -3   8  -7  489.05   30.30
  -3  -8   7  425.66   25.00
  -3   8  -7  454.45   26.60
   4   8  -7  195.78   21.30
   4   8  -7  162.48   19.90
  -4  -8  -7  163.78   22.70
  -4  -8  -7  200.18   20.00
  -4  -8  -7  186.28   20.40
  -4   8  -7  201.88   19.80
   4  -8  -7  193.38   22.10
  -4  -8   7  200.78   18.10
  -4   8  -7  210.98   24.40
  -5  -8  -7  251.67   23.10
  -5   8   7  239.58   25.70
  -5  -8  -7  240.18   28.40
  -5  -8  -7  263.27   24.00
   5   8  -7  216.08   22.50
  -5   8   7  272.37   26.50
  -5   8  -7  221.38   20.30
  -5  -8   7  203.98   19.70
  -5   8  -7  169.58   24.40
  -5  -8   7  231.98   23.10
   5  -8  -7  208.48   23.50
  -5   8  -7  234.68   26.50
  -6  -8  -7   20.90   12.60
  -6   8   7   34.30   16.60
  -6  -8  -7   27.40   14.10
   6   8  -7   46.30   14.90
  -6  -8  -7   13.40   17.80
  -6   8   7    5.20   14.70
  -6   8  -7   48.00   19.00
  -6  -8   7    8.90   13.60
  -6   8  -7   28.10   11.00
  -6   8  -7   30.30   16.50
   6  -8  -7   27.90   16.70
  -7   8   7  153.48   23.80
  -7  -8  -7  165.88   20.30
   7   8  -7  142.59   18.80
  -7  -8  -7  198.08   31.00
  -7   8   7  161.98   23.80
  -7   8  -7  165.88   27.30
   7  -8  -7  131.79   22.30
  -7  -8   7  154.48   21.70
  -7   8  -7  208.58   26.90
   8   8  -7  123.49   22.10
  -8   8   7  113.69   23.10
  -8  -8  -7  141.59   28.40
   8  -8  -7  128.49   22.30
  -8   8  -7  105.19   22.60
  -8   8  -7  109.89   25.10
  -8  -8   7  137.59   23.20
   0   9  -7    7.80   10.90
   0  -9  -7    2.50   12.00
   0   9  -7    1.80   10.20
   1   9  -7  184.18   18.80
  -1  -9  -7  183.68   20.50
   1   9  -7  201.08   21.90
  -1  -9  -7  157.68   20.70
  -1   9  -7  180.88   20.70
   1  -9  -7  142.29   19.40
  -1   9  -7  163.58   20.10
  -2  -9  -7  251.17   26.10
  -2  -9  -7  244.58   22.90
   2   9  -7  246.48   23.30
   2   9  -7  232.58   20.60
  -2   9  -7  202.48   21.40
   2  -9  -7  237.68   23.40
  -2   9  -7  244.08   24.90
  -3  -9  -7  310.77   25.40
  -3  -9  -7  355.96   25.50
  -3  -9  -7  372.16   31.90
   3   9  -7  283.27   21.20
   3   9  -7  309.97   25.30
  -3   9  -7  315.87   27.60
  -3  -9   7  302.27   24.30
   3  -9  -7  318.67   26.70
  -3   9  -7  322.97   24.50
   4   9  -7   66.29   16.10
  -4   9   7   56.59   17.20
  -4  -9  -7   99.89   21.10
  -4  -9  -7   37.30   13.80
  -4  -9  -7   68.49   16.00
   4  -9  -7   32.80   15.90
  -4   9  -7   55.49   17.00
  -4   9  -7   45.80   13.70
  -4  -9   7   53.09   13.80
   5   9  -7  408.26   28.40
  -5  -9  -7  429.36   36.50
  -5  -9  -7  421.56   27.60
  -5   9   7  438.06   32.80
  -5   9   7  383.16   31.30
  -5  -9  -7  537.65   30.00
   5  -9  -7  430.56   31.20
  -5  -9   7  424.56   29.60
  -5   9  -7  378.06   25.50
  -5   9  -7  428.86   32.20
  -5  -9   7  429.66   27.30
  -6   9   7  249.28   27.60
   6   9  -7  268.57   25.10
  -6  -9  -7  281.27   33.30
  -6  -9  -7  265.77   24.20
  -6  -9  -7  325.37   25.00
  -6   9   7  274.17   28.40
  -6  -9   7  314.57   28.20
  -6   9  -7  335.67   33.80
  -6   9  -7  298.57   22.60
   6  -9  -7  286.47   28.90
  -7   9   7  141.99   23.30
  -7  -9  -7  158.68   30.40
   7   9  -7  117.59   19.70
  -7   9   7   94.49   22.40
  -7   9  -7  104.19   23.00
  -7  -9   7   87.99   18.80
   7  -9  -7  120.49   21.90
  -7   9  -7  118.39   25.60
  -8   9   7  117.79   23.20
   8   9  -7  134.69   21.90
  -8  -9  -7  137.59   29.80
  -8   9   7  153.68   25.80
  -8   9  -7  173.58   27.20
   8  -9  -7  161.98   25.70
  -8   9  -7   71.09   24.10
  -8  -9   7  177.38   24.90
   0  10  -7  390.86   27.40
   0 -10  -7  408.76   28.90
   0  10  -7  364.06   27.10
  -1 -10  -7  130.29   21.90
  -1 -10  -7  129.99   18.60
   1  10  -7  144.79   20.10
   1  10  -7  129.99   18.20
  -1  10  -7  142.79   19.40
  -1  10  -7  125.39   19.40
   1 -10  -7  142.69   20.60
  -2 -10  -7   52.59   18.10
   2  10  -7    1.20   12.40
  -2 -10  -7   18.50   12.60
   2  10  -7    0.10   10.20
  -2  10  -7    2.70   13.00
   2 -10  -7   -8.10   12.70
  -2  10  -7   -3.00   11.00
   3  10  -7  272.37   26.20
  -3 -10  -7  276.37   25.10
  -3 -10  -7  309.57   26.60
  -3 -10  -7  275.67   29.30
   3  10  -7  290.87   23.40
  -3 -10   7  299.17   24.90
   3 -10  -7  288.77   28.10
  -3  10  -7  290.07   28.40
  -3  10  -7  282.57   25.10
  -4  10   7  272.57   28.60
   4  10  -7  214.08   23.40
  -4 -10  -7  255.67   30.30
  -4 -10  -7  176.08   21.80
  -4 -10  -7  221.68   23.30
   4 -10  -7  237.08   26.40
  -4 -10   7  189.18   21.20
  -4  10  -7  250.57   23.50
  -4  10  -7  259.77   28.40
   5  10  -7   12.00   12.90
  -5 -10  -7   25.50   13.80
  -5 -10  -7    8.60   18.20
  -5 -10  -7   37.20   14.90
  -5  10   7   16.70   15.70
  -5  10   7  -15.50   14.50
  -5 -10   7   20.30   14.50
  -5  10  -7   -4.00   14.40
  -5  10  -7   28.90   13.20
  -5 -10   7   14.40   13.10
   5 -10  -7    3.10   15.10
  -6 -10  -7    4.50   12.90
   6  10  -7    1.40   13.90
  -6 -10  -7   19.00   20.70
  -6  10   7   16.40   15.90
  -6  10   7   -2.30   15.20
  -6 -10   7   17.50   14.70
   6 -10  -7   15.60   15.60
  -6  10  -7   26.10   16.70
   7  10  -7   63.69   17.50
  -7  10   7   59.19   20.20
  -7  10   7   60.29   20.20
  -7 -10  -7   58.19   25.90
   7 -10  -7   29.30   18.10
  -7  10  -7   38.50   18.70
  -7 -10   7   52.79   18.20
   0 -11  -7   20.40   14.80
   0  11  -7    7.60   12.80
   0  11  -7   15.90   14.00
   1  11  -7  172.08   22.80
  -1 -11  -7  188.68   22.70
  -1 -11  -7  194.58   26.50
   1  11  -7  210.78   23.00
  -1  11  -7  210.18   24.40
  -1  11  -7  202.28   24.20
   1 -11  -7  204.18   24.00
  -2 -11  -7  249.58   25.40
   2  11  -7  257.97   24.10
  -2 -11  -7  259.07   30.00
   2  11  -7  261.47   26.60
   2 -11  -7  303.57   29.20
  -2  11  -7  276.27   27.90
  -2  11  -7  215.68   23.60
  -3 -11  -7   56.49   16.80
   3  11  -7   68.49   17.30
   3  11  -7   50.09   14.50
  -3 -11  -7   40.50   15.80
  -3 -11  -7   43.30   20.10
   3 -11  -7   44.80   17.00
  -3 -11   7   57.29   16.80
  -3  11  -7   55.99   18.40
  -3  11  -7   57.29   15.90
   4  11  -7   74.59   18.40
  -4  11   7   87.99   20.40
  -4 -11  -7   79.59   18.00
  -4 -11  -7   72.19   17.50
  -4 -11  -7   83.09   23.20
  -4 -11   7   87.99   17.70
   4 -11  -7   94.29   20.70
  -4  11  -7   76.99   16.90
  -4  11  -7  117.59   21.60
  -5 -11  -7  253.37   32.80
   5  11  -7  253.57   27.30
  -5 -11  -7  252.67   24.90
  -5  11   7  227.18   27.70
  -5 -11  -7  318.77   26.90
  -5  11   7  227.58   28.20
  -5 -11   7  229.18   24.30
  -5  11  -7  235.48   23.40
  -5  11  -7  237.78   28.80
   5 -11  -7  270.07   30.00
  -5 -11   7  299.47   28.40
  -6  11   7   67.09   20.90
  -6 -11  -7   73.49   17.10
   6  11  -7   83.49   19.80
  -6 -11  -7   57.69   24.70
  -6  11   7   77.49   20.90
  -6  11  -7   66.09   21.20
  -6 -11   7  111.39   21.30
   6 -11  -7   82.19   20.60
   0 -12  -7  462.05   32.30
   0  12  -7  460.35   33.10
   0  12  -7  423.56   30.90
  -1 -12  -7   70.99   22.00
   1  12  -7   77.99   17.30
  -1 -12  -7   76.19   18.10
   1  12  -7   37.80   16.30
  -1  12  -7   61.89   17.40
  -1  12  -7  124.59   22.20
   1 -12  -7   61.09   17.90
  -2 -12  -7   14.40   14.50
  -2 -12  -7   12.40   19.60
   2  12  -7   28.30   14.60
   2  12  -7   21.50   14.50
   2 -12  -7    8.20   15.90
  -2  12  -7   53.49   18.70
  -2  12  -7    6.00   14.60
  -3 -12  -7   87.29   19.20
  -3 -12  -7   80.69   24.30
   3  12  -7  106.19   20.60
  -3  12  -7   92.89   19.10
   3 -12  -7   56.19   18.80
  -3 -12   7   52.89   17.50
  -3  12  -7   95.39   21.00
   4  12  -7  292.97   30.10
  -4 -12  -7  318.27   35.70
  -4  12   7  340.67   34.40
  -4 -12  -7  359.66   30.40
  -4 -12  -7  362.36   29.90
   4 -12  -7  342.97   33.90
  -4  12  -7  356.06   28.10
  -4  12  -7  313.87   32.80
  -4 -12   7  257.47   26.50
  -4 -12   7  367.66   30.90
  -5  12   7   -8.50   15.30
  -5  12   7    7.70   17.40
   5  12  -7   16.30   16.00
  -5 -12  -7   24.90   21.40
  -5 -12  -7   19.10   14.60
  -5 -12   7   46.90   16.70
  -5 -12   7    3.40   15.30
  -5  12  -7   29.40   18.30
   5 -12  -7   17.10   17.50
  -5  12  -7   18.10   13.70
   0 -13  -7   15.80   20.30
   0 -13  -7   10.10   14.40
   0  13  -7   25.80   17.50
   0  13  -7    6.70   13.70
  -1 -13  -7  307.17   29.40
   1  13  -7  253.67   28.10
   1  13  -7  207.78   25.70
  -1 -13  -7  343.67   37.60
  -1  13  -7  238.48   28.60
  -1  13  -7  311.47   29.90
   1 -13  -7  267.77   28.60
  -2 -13  -7   49.20   25.10
   2  13  -7   76.29   18.80
   2  13  -7   41.30   16.00
  -2 -13  -7   55.89   18.10
  -2  13  -7   67.49   19.80
  -2  13  -7   65.59   18.00
   2 -13  -7   74.89   21.40
   3  13  -7   80.79   18.20
  -3 -13  -7   64.99   18.40
  -3 -13  -7   49.80   23.50
  -3 -13   7   60.39   19.70
  -3  13  -7   45.20   20.10
   3 -13  -7   85.29   21.00
  -3  13  -7   50.79   16.60
   0   0  -8 1709.03   49.99
   0   0  -8 1810.12   49.80
   1   0  -8  251.37   17.50
   1   0  -8  206.38   16.90
  -1   0  -8  186.98   17.00
  -1   0  -8  230.48   18.50
  -2   0  -8   79.79   13.10
  -2   0  -8   89.09   10.60
   2   0  -8   71.89   12.10
  -2   0   8   71.89   10.50
   2   0  -8   86.49   12.10
  -2   0  -8   62.09   10.60
  -3   0   8   13.30    8.60
  -3   0  -8   13.30    9.10
  -3   0  -8   29.40   11.20
   3   0  -8   16.00    8.90
   3   0  -8   36.20    9.80
  -3   0  -8   19.90    8.40
  -4   0  -8 1260.47   42.40
  -4   0  -8 1317.27   40.30
   4   0  -8 1272.77   38.60
  -4   0  -8 1190.08   42.80
  -4   0   8 1334.87   40.30
  -4   0   8 1323.87   41.60
   4   0  -8 1304.77   40.30
  -5   0   8  653.63   27.90
  -5   0   8  661.03   29.70
  -5   0  -8  637.44   31.30
   5   0  -8  620.24   25.90
   5   0  -8  631.44   26.50
  -5   0  -8  596.04   29.30
  -5   0  -8  687.43   26.60
  -5   0  -8  616.34   30.30
  -6   0  -8  105.39   17.40
  -6   0   8  166.48   19.50
   6   0  -8  159.78   15.50
  -6   0   8  154.08   17.60
  -6   0  -8  152.08   14.20
   6   0  -8  163.28   15.60
  -6   0  -8  129.09   18.90
  -6   0  -8  154.38   18.20
  -7   0   8   78.29   16.00
  -7   0  -8   56.39   14.00
  -7   0  -8   83.79   17.80
  -7   0  -8   84.59   17.60
  -7   0   8   49.10   15.60
   7   0  -8   48.10   11.60
  -8   0  -8  532.55   30.90
  -8   0  -8  521.85   37.40
  -8   0   8  490.35   30.40
  -8   0   8  541.05   32.50
  -9   0   8  120.59   21.70
  -9   0  -8  132.79   24.90
  -9   0   8   55.69   17.10
  -9   0  -8   98.39   17.60
 -10   0  -8  139.49   25.20
 -10   0   8   89.19   20.60
 -10   0   8   78.29   20.80
 -10   0  -8   90.39   20.20
   0  -1  -8 1160.98   37.80
   0  -1  -8 1154.98   37.60
   0   1  -8 1167.88   36.70
   0   1  -8 1164.08   37.50
  -1  -1  -8  768.32   29.60
  -1  -1  -8  749.42   29.00
   1   1  -8  755.92   28.90
   1   1  -8  819.72   28.40
   1  -1  -8  786.22   29.20
  -1   1  -8  751.82   28.90
  -1   1  -8  747.13   29.20
   1  -1  -8  803.22   30.30
  -1  -1   8  730.73   24.70
   2   1  -8  123.49   14.10
  -2   1   8  108.49   13.10
  -2  -1  -8  113.49   14.50
   2   1  -8  151.68   14.10
  -2  -1  -8   99.59   13.10
  -2  -1  -8  111.89   12.10
  -2  -1   8  100.29   11.40
  -2   1  -8   97.09   14.30
  -2   1  -8  106.59   12.10
  -2   1  -8  108.59   13.10
   2  -1  -8  106.69   13.40
   2  -1  -8  105.49   13.80
  -3   1   8   47.20   10.50
   3   1  -8   43.10   10.50
   3   1  -8   75.39   12.20
  -3  -1  -8   60.39   11.10
  -3   1   8   55.99    9.70
  -3  -1  -8   45.50   10.30
  -3  -1  -8   49.50   12.40
  -3  -1   8   46.30    8.50
  -3   1  -8   34.50   10.10
  -3   1  -8   58.39   11.10
  -3   1  -8   39.80   12.30
  -3  -1   8   58.79   10.50
   3  -1  -8   85.89   12.00
   3  -1  -8   74.09   12.90
   4   1  -8  248.98   18.10
  -4  -1  -8  216.08   18.20
  -4  -1  -8  266.27   20.30
  -4  -1  -8  239.18   21.30
   4   1  -8  226.08   16.50
  -4   1   8  253.87   17.10
  -4   1   8  251.57   19.40
  -4  -1   8  255.77   18.60
   4  -1  -8  210.28   17.60
  -4   1  -8  241.18   18.20
  -4   1  -8  237.58   20.00
  -4   1  -8  234.98   18.90
  -4   1  -8  266.27   20.50
   4  -1  -8  231.68   17.60
  -4  -1   8  269.77   19.30
   5   1  -8  671.33   27.30
  -5  -1  -8  611.14   30.70
  -5   1   8  628.04   29.90
   5   1  -8  575.24   31.00
  -5   1   8  625.04   27.30
  -5  -1  -8  660.13   26.60
  -5  -1  -8  630.94   31.40
  -5  -1   8  716.83   30.50
   5  -1  -8  625.94   26.20
   5  -1  -8  656.13   26.80
  -5  -1   8  700.13   29.40
  -5   1  -8  704.03   32.10
  -5   1  -8  646.64   26.30
  -5   1  -8  641.54   30.40
  -5   1  -8  596.44   31.40
  -6  -1  -8   23.60   11.40
  -6   1   8    6.90   12.00
  -6  -1  -8   22.40   13.90
   6   1  -8   -0.60    8.80
  -6  -1  -8    9.60    8.80
  -6  -1  -8   29.00   13.10
  -6   1   8   17.60   11.90
   6  -1  -8   18.70    9.80
  -6   1  -8   42.60   14.60
  -6   1  -8   28.10   14.00
  -6  -1   8   36.00   13.60
  -6   1  -8   23.30   12.10
   6  -1  -8    8.10   11.00
  -6  -1   8   16.60   11.40
   7   1  -8  102.89   13.60
  -7  -1  -8   80.79   15.20
  -7   1   8  126.19   19.70
  -7  -1  -8  110.69   19.30
  -7  -1  -8  111.69   19.70
  -7   1   8   80.29   15.60
  -7   1  -8   95.59   18.70
   7  -1  -8   71.39   12.50
  -7   1  -8   79.69   16.40
   7  -1  -8  105.29   15.00
  -7  -1   8   96.99   18.00
  -7  -1   8   88.09   16.60
  -8  -1  -8   13.70   15.10
  -8  -1  -8   -6.50   14.90
  -8  -1  -8   -1.30   11.00
  -8   1   8   21.40   13.10
  -8   1   8   10.60   13.80
  -8   1  -8    5.50   15.70
  -8  -1   8   22.60   15.00
   8  -1  -8    9.50   14.90
  -8  -1   8    2.30   12.80
  -8   1  -8    8.70   11.60
  -9  -1  -8  285.37   31.50
  -9   1   8  294.07   29.10
  -9  -1  -8  324.87   25.60
  -9   1   8  334.27   27.90
  -9  -1   8  297.57   29.00
  -9   1  -8  322.07   33.10
  -9   1  -8  317.47   27.10
  -9  -1   8  390.76   30.40
 -10  -1  -8   51.89   20.10
 -10   1   8   36.60   17.90
 -10   1   8   48.20   19.50
 -10  -1   8   76.69   19.10
 -10   1  -8   58.99   21.70
 -10   1  -8   45.00   15.90
 -10  -1   8   62.39   19.60
   0   2  -8 1503.55   44.50
   0  -2  -8 1548.84   46.00
   0  -2  -8 1519.35   46.10
   0   2  -8 1531.65   45.60
   0  -2   8 1508.25   38.30
  -1  -2  -8   89.69   13.40
   1   2  -8  101.49   13.90
   1   2  -8  123.79   13.60
  -1  -2  -8   79.69   12.20
  -1  -2   8  103.89    9.70
  -1   2  -8   77.89   13.00
   1  -2  -8   76.79   12.90
  -1   2  -8  100.39   13.60
   1  -2  -8   97.29   12.90
   2   2  -8  161.08   14.10
  -2  -2  -8  124.09   16.00
  -2  -2  -8  147.99   14.10
   2   2  -8  132.99   15.20
  -2  -2  -8  133.79   14.80
   2  -2  -8  143.69   15.60
  -2   2  -8  140.89   15.10
  -2   2  -8  143.39   15.50
  -2   2  -8  125.69   12.90
  -2  -2   8  153.68   13.00
  -2   2  -8  127.49   15.30
   2  -2  -8  167.38   15.10
  -3   2   8   23.90    8.80
  -3  -2  -8   33.90   12.00
  -3  -2  -8   26.30    9.70
   3   2  -8   20.30    9.20
   3   2  -8   13.80    8.40
  -3  -2  -8   19.90    9.60
  -3   2   8   17.70    9.80
   3  -2  -8   19.60   10.60
  -3   2  -8   31.80   10.60
   3  -2  -8   28.90    9.80
  -3   2  -8   28.60    9.90
  -3  -2   8   26.10    9.20
  -3   2  -8    5.00    9.00
  -3   2  -8   22.40   10.90
  -4   2   8  671.93   29.30
  -4  -2  -8  599.14   28.70
  -4  -2  -8  564.44   26.00
  -4   2   8  619.64   24.50
  -4  -2  -8  606.94   29.30
   4   2  -8  621.14   26.80
  -4  -2   8  640.24   26.50
   4  -2  -8  640.04   26.10
  -4   2  -8  646.64   26.90
  -4   2  -8  663.43   30.30
  -4   2  -8  664.63   30.10
   4  -2  -8  602.94   26.30
  -4   2  -8  672.73   30.20
  -5   2   8  457.05   22.80
  -5  -2  -8  474.95   28.50
  -5   2   8  479.75   27.30
   5   2  -8  448.66   23.60
  -5  -2  -8  455.55   23.40
  -5  -2  -8  549.54   28.30
  -5   2  -8  447.96   27.40
  -5   2  -8  490.55   27.40
   5  -2  -8  470.95   24.30
  -5   2  -8  461.85   28.80
   5  -2  -8  462.25   22.60
  -5   2  -8  469.85   22.30
  -5  -2   8  424.46   24.60
  -5  -2   8  473.05   24.90
   6   2  -8  344.87   21.30
  -6   2   8  374.16   22.70
  -6   2   8  366.46   25.90
  -6  -2  -8  355.66   27.40
  -6  -2  -8  350.36   20.00
  -6  -2  -8  340.97   26.20
  -6   2  -8  356.16   25.70
   6  -2  -8  359.56   20.50
  -6  -2   8  358.76   24.30
  -6   2  -8  380.76   19.20
  -6  -2   8  332.67   23.60
   6  -2  -8  370.76   22.90
  -6   2  -8  386.06   28.70
  -7   2   8   38.80   15.20
   7   2  -8   22.20   11.50
  -7  -2  -8   34.60   15.70
  -7  -2  -8   31.20   12.40
  -7   2   8   22.70   11.80
  -7  -2  -8   24.70   14.30
  -7   2  -8   45.80   16.90
   7  -2  -8   19.10   10.00
  -7  -2   8   24.30   13.80
   7  -2  -8   44.10   13.50
  -7  -2   8   30.90   13.40
  -7   2  -8   29.30   13.30
  -8  -2  -8  369.76   25.00
  -8  -2  -8  315.37   31.00
  -8  -2  -8  371.96   28.70
  -8   2   8  334.07   25.70
  -8   2   8  380.26   30.30
  -8  -2   8  341.77   28.20
  -8   2  -8  363.66   27.50
  -8   2  -8  389.16   34.20
   8  -2  -8  353.46   24.20
  -8  -2   8  365.56   28.40
  -9   2   8  123.69   22.20
  -9  -2  -8  140.09   18.70
  -9   2   8  146.09   21.00
  -9  -2  -8  150.38   25.40
  -9  -2   8  170.98   22.30
  -9   2  -8   87.39   22.60
  -9  -2   8  111.79   21.50
  -9   2  -8  146.09   21.80
   9  -2  -8  155.28   20.40
 -10   2   8  132.49   24.20
 -10   2   8   76.29   18.80
 -10  -2  -8   96.49   24.30
 -10   2  -8  110.69   19.60
 -10  -2   8   77.39   20.30
 -10  -2   8  119.79   21.70
 -10   2  -8   97.09   25.40
   0   3  -8  224.68   17.30
   0  -3  -8  213.18   18.10
   0  -3  -8  204.88   17.50
   0   3  -8  227.68   16.50
   0   3  -8  212.18   17.60
   1   3  -8 1132.79   35.90
   1   3  -8 1071.19   34.00
  -1  -3  -8 1146.69   35.20
   1   3  -8 1112.69   37.20
  -1  -3  -8 1096.19   37.20
  -1  -3  -8 1030.50   37.60
   1  -3  -8 1097.59   37.10
  -1   3  -8 1032.20   36.70
  -1  -3   8 1092.99   30.00
  -1   3  -8 1089.29   36.50
   1  -3  -8 1022.40   35.90
  -1   3  -8 1129.79   37.50
  -2  -3  -8   18.00   10.80
  -2  -3  -8   44.10   10.90
   2   3  -8   27.90   10.20
  -2  -3  -8   38.00   10.40
   2   3  -8   38.90    9.70
  -2   3   8   42.70    7.50
   2  -3  -8   47.30   12.10
  -2   3  -8   56.19   12.60
  -2   3  -8   38.40   10.40
  -2  -3   8   42.00    8.30
  -2   3  -8   44.30    9.80
  -2   3  -8   34.90   11.00
   2  -3  -8   57.09   11.70
   3   3  -8  452.85   23.00
  -3   3   8  391.66   23.50
  -3  -3  -8  414.66   22.60
   3   3  -8  395.76   18.60
  -3  -3  -8  409.56   24.00
  -3  -3  -8  395.06   23.80
  -3   3   8  419.66   17.70
  -3   3  -8  398.06   24.00
  -3  -3   8  439.76   19.90
  -3   3  -8  417.16   22.70
   3  -3  -8  415.36   23.20
  -3   3  -8  428.06   24.50
   3  -3  -8  410.66   21.60
  -3   3  -8  419.16   23.60
  -4   3   8  149.69   17.00
   4   3  -8  212.48   18.30
  -4  -3  -8  189.98   17.30
  -4   3   8  187.48   14.50
  -4  -3  -8  166.18   18.40
  -4  -3  -8  169.08   18.00
  -4  -3   8  174.38   15.90
  -4   3  -8  153.18   18.10
   4  -3  -8  159.28   15.40
  -4  -3   8  167.28   13.40
  -4   3  -8  175.38   16.10
  -4   3  -8  147.79   18.80
   4  -3  -8  180.78   17.90
  -4   3  -8  179.68   18.10
  -5  -3  -8  604.24   30.80
  -5   3   8  648.34   31.80
  -5  -3  -8  631.44   33.00
  -5  -3  -8  661.03   27.50
  -5   3   8  684.03   26.60
   5   3  -8  665.43   28.40
   5  -3  -8  590.44   29.10
  -5   3  -8  632.34   31.60
  -5  -3   8  578.94   28.20
  -5   3  -8  615.64   32.50
  -5  -3   8  594.94   29.50
  -5   3  -8  663.53   26.70
   5  -3  -8  638.94   27.00
  -6   3   8   62.99   15.30
  -6  -3  -8   76.19   12.60
   6   3  -8   48.20   12.30
  -6  -3  -8   65.69   15.80
  -6   3   8   83.19   13.50
  -6  -3  -8   47.80   15.10
  -6   3  -8   64.39   11.20
   6  -3  -8   45.40   11.00
  -6  -3   8   47.10   13.50
  -6   3  -8   51.59   15.90
  -6   3  -8   48.80   15.10
  -6  -3   8   29.10   12.30
   6  -3  -8   58.99   14.80
  -7  -3  -8  127.69   17.10
  -7   3   8  117.09   19.00
  -7  -3  -8  124.69   21.30
   7   3  -8  103.49   14.40
  -7   3   8  117.69   15.90
  -7  -3  -8  113.09   18.80
  -7  -3   8  110.89   18.70
   7  -3  -8   95.49   16.70
  -7   3  -8   81.19   17.20
  -7   3  -8  113.09   20.90
   7  -3  -8   96.79   13.00
  -7  -3   8  124.59   18.50
  -8  -3  -8   73.79   20.70
  -8   3   8   80.19   18.20
  -8  -3  -8   78.69   17.60
  -8  -3  -8   41.20   12.80
  -8   3   8   53.89   15.40
  -8  -3   8   57.09   17.40
  -8  -3   8   53.39   16.40
  -8   3  -8   66.89   17.00
  -8   3  -8   66.09   19.30
   8  -3  -8   55.59   16.10
  -9  -3  -8  227.98   25.00
  -9   3   8  261.27   27.90
  -9  -3  -8  248.18   30.50
  -9   3   8  215.78   22.80
  -9   3  -8  290.17   33.00
  -9   3  -8  244.38   26.40
  -9  -3   8  245.78   26.70
  -9  -3   8  186.78   24.20
   9  -3  -8  272.57   24.80
 -10   3   8    9.60   15.60
 -10   3   8   48.20   19.90
 -10  -3  -8   36.10   20.30
 -10   3  -8   31.20   16.30
 -10  -3   8   49.99   18.80
 -10  -3   8   17.00   17.60
 -10   3  -8   68.39   21.10
   0  -4  -8  708.63   29.60
   0  -4  -8  756.42   30.60
   0   4  -8  802.02   30.50
   0   4  -8  741.63   28.10
   0   4  -8  734.03   30.20
   0  -4  -8  802.12   27.60
  -1  -4  -8  553.44   25.70
  -1  -4  -8  561.34   27.20
   1   4  -8  591.54   23.50
  -1  -4  -8  507.55   24.30
   1   4  -8  628.64   25.90
   1   4  -8  569.14   26.30
   1  -4  -8  553.04   21.90
  -1   4  -8  567.44   26.60
  -1   4  -8  472.05   25.70
  -1  -4   8  564.14   18.50
  -1   4  -8  545.55   25.60
   1  -4  -8  538.15   25.40
   1  -4  -8  565.34   26.40
  -1   4  -8  537.25   25.80
  -2  -4  -8   16.90    9.80
  -2  -4  -8   19.10    9.80
   2   4  -8   42.90    9.70
   2   4  -8   34.30   10.80
   2   4  -8   36.10    9.50
  -2  -4  -8   21.90   10.80
  -2   4   8   33.30    6.50
   2  -4  -8   25.90   11.10
  -2   4  -8   37.70   11.40
  -2  -4   8   44.10    8.30
  -2   4  -8   53.69   12.30
   2  -4  -8   38.40   10.80
  -2   4  -8   25.20   10.30
  -2   4  -8   17.60    9.70
  -3  -4  -8  164.28   18.00
  -3   4   8  163.08   11.70
  -3  -4  -8  181.88   19.30
   3   4  -8  162.08   14.10
   3   4  -8  148.69   16.70
  -3  -4  -8  153.18   17.10
  -3   4  -8  186.08   19.00
  -3   4  -8  184.58   17.40
  -3   4  -8  156.98   16.80
   3  -4  -8  155.58   17.20
  -3  -4   8  181.08   14.60
  -3   4  -8  138.99   16.80
   3  -4  -8  168.48   16.30
   4   4  -8  458.05   20.70
  -4  -4  -8  489.65   25.10
  -4  -4  -8  464.95   28.20
  -4   4   8  489.75   20.30
  -4   4   8  452.15   27.30
   4   4  -8  509.45   25.50
  -4  -4  -8  491.25   26.70
  -4  -4   8  491.65   23.50
  -4   4  -8  503.35   24.50
  -4   4  -8  480.55   27.80
   4  -4  -8  506.75   24.70
  -4   4  -8  451.65   26.80
   4  -4  -8  530.85   26.80
  -5   4   8  103.99   17.20
  -5  -4  -8  132.99   15.90
  -5  -4  -8  102.99   16.80
  -5   4   8   77.79   11.60
   5   4  -8  103.99   11.00
   5   4  -8  112.19   15.50
  -5  -4  -8  128.99   19.40
   5  -4  -8  131.99   17.90
  -5  -4   8  120.89   15.60
   5  -4  -8  104.59   13.90
  -5   4  -8   98.59   17.20
  -5  -4   8   87.29   15.20
  -5   4  -8  102.59   13.80
  -5   4  -8  103.39   17.30
  -6  -4  -8  446.46   27.70
  -6   4   8  481.05   30.60
   6   4  -8  416.36   24.50
  -6  -4  -8  435.36   23.70
  -6  -4  -8  419.06   31.60
  -6   4   8  499.45   24.30
  -6   4  -8  460.35   29.50
  -6   4  -8  436.06   21.40
  -6  -4   8  401.46   27.20
   6  -4  -8  465.45   27.80
  -6  -4   8  457.85   27.30
   6  -4  -8  419.36   23.50
  -6   4  -8  435.96   32.00
  -7   4   8   97.09   15.40
  -7  -4  -8   88.29   17.90
  -7  -4  -8  103.99   20.40
  -7   4   8  110.19   19.50
   7   4  -8   62.59   13.30
  -7  -4   8  119.79   18.60
  -7   4  -8  100.89   18.40
   7  -4  -8   92.09   14.00
  -7   4  -8   99.29   21.40
  -7  -4   8   76.99   16.60
   7  -4  -8  105.39   18.50
  -8  -4  -8  252.97   25.10
  -8  -4  -8  291.97   23.30
  -8   4   8  239.18   25.90
  -8  -4  -8  258.87   30.50
  -8   4   8  271.67   23.00
  -8   4  -8  252.97   30.50
  -8   4  -8  267.07   27.30
  -8  -4   8  264.77   26.00
  -8  -4   8  251.57   25.10
   8  -4  -8  316.07   26.80
  -9   4   8   73.09   20.60
  -9  -4  -8   50.79   21.20
  -9   4   8   62.59   16.50
  -9  -4  -8   71.09   17.70
  -9   4  -8   79.29   22.80
  -9  -4   8   84.19   19.40
   9  -4  -8   46.00   17.60
  -9   4  -8   53.69   16.80
  -9  -4   8   50.99   18.00
 -10   4   8  112.39   20.70
 -10   4   8   75.09   21.60
 -10  -4  -8   95.99   24.30
  10  -4  -8  105.29   20.70
 -10  -4   8   67.79   19.20
 -10   4  -8   78.89   21.80
 -10   4  -8   79.69   23.40
 -10  -4   8   84.79   21.20
   0  -5  -8  105.29   15.30
   0  -5  -8   77.39   13.50
   0  -5  -8   84.19   12.60
   0   5  -8  108.49   13.50
   0   5  -8   78.79   12.80
   0   5  -8   66.19   13.00
   1   5  -8  505.95   26.20
  -1  -5  -8  555.44   26.30
   1   5  -8  558.94   23.00
  -1  -5  -8  482.55   24.80
  -1  -5  -8  574.64   27.40
   1   5  -8  579.34   25.70
  -1   5  -8  532.65   26.10
   1  -5  -8  545.35   26.60
   1  -5  -8  525.65   26.70
  -1   5  -8  533.05   26.60
  -1   5  -8  532.35   25.00
   1  -5  -8  531.45   24.20
   2   5  -8  291.17   16.90
   2   5  -8  303.67   19.00
  -2  -5  -8  293.27   22.00
  -2  -5  -8  321.97   21.10
   2   5  -8  333.77   21.80
  -2  -5  -8  303.27   21.90
  -2  -5   8  285.07   15.30
  -2   5  -8  318.87   21.60
  -2   5  -8  309.27   21.30
   2  -5  -8  314.87   22.00
  -2   5  -8  347.57   23.10
   2  -5  -8  320.27   21.70
  -3  -5  -8  385.96   23.70
   3   5  -8  393.16   23.40
   3   5  -8  383.36   20.40
  -3  -5  -8  365.16   25.50
  -3  -5  -8  369.86   23.20
  -3   5  -8  392.86   24.50
  -3   5  -8  364.06   22.60
  -3  -5   8  390.96   19.50
  -3   5  -8  377.76   24.90
   3  -5  -8  362.06   23.30
   4   5  -8  114.19   15.70
  -4  -5  -8   99.79   15.10
  -4  -5  -8  140.39   19.60
  -4   5   8  118.39   11.10
  -4  -5  -8  231.88   22.80
  -4   5   8  106.29   17.50
   4   5  -8  127.19   12.70
  -4   5  -8  106.79   17.10
  -4   5  -8   95.69   17.10
  -4   5  -8  123.39   15.30
   4  -5  -8  104.59   17.00
  -4  -5   8  112.99   14.10
   5   5  -8  517.15   27.20
  -5   5   8  524.25   31.00
  -5  -5  -8  465.85   32.30
  -5  -5  -8  509.95   26.60
  -5  -5  -8  537.45   29.50
  -5   5   8  483.35   22.20
  -5   5  -8  514.45   31.90
  -5   5  -8  560.64   30.60
  -5  -5   8  523.45   28.90
  -5  -5   8  535.25   26.50
  -5   5  -8  568.54   25.90
   5  -5  -8  488.15   28.50
  -6   5   8  123.99   19.50
  -6   5   8  108.89   14.40
  -6  -5  -8  133.29   19.20
   6   5  -8  130.49   17.00
  -6  -5  -8  116.39   20.50
  -6  -5  -8  119.59   15.30
  -6   5  -8  106.09   20.20
   6  -5  -8  127.09   19.40
  -6   5  -8   89.09   17.90
  -6   5  -8  104.29   13.50
  -6  -5   8  125.59   17.40
  -6  -5   8  124.49   18.30
   7   5  -8   41.80   13.50
  -7  -5  -8   30.60   15.20
  -7   5   8   23.40   15.60
  -7   5   8   31.80   12.50
  -7  -5  -8    1.00   16.20
  -7   5  -8    3.10   16.10
  -7  -5   8   15.30   14.00
  -7  -5   8   27.70   14.20
  -7   5  -8   34.70   15.10
   7  -5  -8   15.10   15.50
  -8  -5  -8  138.09   25.30
  -8   5   8  123.59   22.30
  -8  -5  -8   97.99   23.20
  -8  -5  -8  157.68   21.10
  -8   5   8  134.89   18.40
  -8   5  -8   99.09   19.10
   8  -5  -8  196.68   23.50
  -8  -5   8  109.79   21.00
  -8   5  -8  145.89   25.60
  -8  -5   8  168.48   21.00
  -9   5   8  187.48   22.10
  -9   5   8  181.38   25.80
  -9  -5  -8  160.08   21.70
  -9  -5  -8  181.78   30.20
  -9  -5   8  166.38   24.00
  -9   5  -8  186.48   30.30
  -9   5  -8  189.08   25.30
   9  -5  -8  173.78   24.00
  -9  -5   8  152.18   23.50
   0  -6  -8  361.06   23.70
   0  -6  -8  355.26   23.60
   0   6  -8  351.96   22.50
   0   6  -8  378.76   23.70
   0  -6  -8  360.66   22.70
  -1  -6  -8  470.65   26.00
   1   6  -8  448.96   24.40
   1   6  -8  512.05   26.20
  -1  -6  -8  464.85   25.90
  -1  -6  -8  495.15   26.40
   1  -6  -8  446.96   25.70
  -1   6  -8  451.45   25.70
   1  -6  -8  475.05   26.30
  -1   6  -8  461.85   25.90
   2   6  -8   48.40   12.40
  -2  -6  -8   48.20   12.90
  -2  -6  -8   56.19   13.30
   2   6  -8   35.40   10.40
  -2  -6  -8   44.90   13.80
  -2   6  -8   38.90   12.30
  -2   6  -8   42.90   12.70
   2  -6  -8   57.19   13.60
   3   6  -8  115.29   13.20
  -3  -6  -8  125.39   16.20
  -3  -6  -8  134.89   18.60
  -3  -6  -8  122.69   17.70
   3   6  -8   82.19   14.40
  -3   6  -8  118.39   16.90
  -3   6  -8   98.99   16.20
  -3   6  -8  124.99   16.70
   3  -6  -8  109.89   17.50
  -3  -6   8  111.09   12.20
  -4  -6  -8  746.73   34.50
  -4  -6  -8  762.22   33.20
  -4   6   8  780.92   36.80
   4   6  -8  814.82   33.80
   4   6  -8  743.43   27.80
  -4  -6  -8  794.62   38.70
   4  -6  -8  765.62   35.40
  -4   6  -8  758.82   36.60
  -4  -6   8  797.62   30.10
  -4   6  -8  774.22   37.30
  -4   6  -8  820.72   33.20
   5   6  -8   26.40   12.70
  -5  -6  -8   18.30   12.60
  -5  -6  -8   20.40   12.70
  -5   6   8   10.60   13.30
  -5   6   8   21.00    9.50
  -5  -6  -8   23.20   15.50
  -5  -6   8   26.70   12.30
  -5   6  -8   18.90   14.00
   5  -6  -8   27.80   14.60
  -5   6  -8   42.10   16.00
  -5  -6   8   44.20   14.10
  -5   6  -8   16.20   10.90
  -6  -6  -8   79.49   14.00
  -6   6   8   85.49   18.60
  -6  -6  -8   56.09   17.70
  -6  -6  -8   73.29   16.60
  -6   6   8   59.29   12.30
   6   6  -8   82.19   15.40
   6  -6  -8   66.19   17.80
  -6   6  -8  131.09   21.30
  -6  -6   8   47.90   14.20
  -6   6  -8   34.50   17.70
  -6   6  -8   80.89   13.20
  -6  -6   8  107.39   17.70
  -7  -6  -8  188.88   22.10
   7   6  -8  190.38   20.50
  -7  -6  -8  184.08   27.00
  -7   6   8  228.88   19.40
  -7   6   8  170.48   24.00
  -7  -6  -8  230.28   22.90
  -7  -6   8  246.18   23.50
  -7   6  -8  208.58   27.90
   7  -6  -8  200.58   24.10
  -7  -6   8  168.88   22.30
  -7   6  -8  192.18   24.50
  -8  -6  -8  174.08   28.70
  -8   6   8  141.79   23.30
  -8   6   8  128.39   20.20
  -8  -6  -8  132.89   20.10
  -8   6  -8  145.59   23.90
  -8  -6   8  150.78   22.20
  -8   6  -8  136.49   26.40
   8  -6  -8  127.09   22.00
  -8  -6   8  157.68   22.90
  -9   6   8   80.29   21.60
  -9  -6  -8   74.89   24.00
  -9   6  -8   74.09   24.20
   9  -6  -8  116.49   22.50
  -9  -6   8   38.70   18.50
  -9  -6   8   65.79   20.00
  -9   6  -8   58.09   20.00
   0  -7  -8    2.10   11.60
   0   7  -8   27.60   11.40
   0   7  -8   -0.90   10.50
   0  -7  -8   -4.90   11.40
   0  -7  -8   -2.90   10.20
   1   7  -8  308.17   21.90
  -1  -7  -8  348.87   24.10
   1   7  -8  309.47   22.90
  -1  -7  -8  332.67   24.10
  -1  -7  -8  326.07   24.30
   1  -7  -8  291.67   23.10
  -1   7  -8  330.47   23.60
  -1   7  -8  333.17   23.60
   2   7  -8  180.58   20.40
  -2  -7  -8  196.28   20.80
  -2  -7  -8  167.28   19.00
   2   7  -8  163.08   16.90
  -2  -7  -8  181.38   20.10
  -2   7  -8  147.59   19.20
  -2   7  -8  177.18   20.00
   2  -7  -8  183.18   20.20
   3   7  -8  278.37   23.30
  -3  -7  -8  293.57   26.20
  -3  -7  -8  266.97   24.20
  -3  -7  -8  251.37   22.00
   3   7  -8  268.07   19.30
  -3   7  -8  220.48   23.10
  -3   7  -8  262.07   22.60
   3  -7  -8  237.68   24.10
  -4  -7  -8  223.28   21.50
   4   7  -8  150.08   14.50
  -4  -7  -8  169.08   22.80
   4   7  -8  163.28   20.00
  -4  -7  -8  184.48   20.60
  -4   7  -8  179.18   23.10
   4  -7  -8  152.08   20.20
  -4   7  -8  193.78   23.40
  -4   7  -8  152.98   18.40
  -5  -7  -8  230.18   27.00
  -5  -7  -8  272.97   25.50
  -5  -7  -8  235.68   21.90
   5   7  -8  210.98   21.00
  -5   7   8  199.48   23.90
  -5   7  -8  176.98   18.30
  -5  -7   8  185.48   21.60
   5  -7  -8  204.58   23.30
  -5   7  -8  240.08   25.50
  -5   7  -8  197.18   24.80
   6   7  -8  202.98   21.50
  -6  -7  -8  210.58   20.80
  -6  -7  -8  183.28   26.30
  -6   7   8  185.28   24.40
  -6  -7  -8  225.58   23.50
  -6   7  -8  197.58   25.00
  -6  -7   8  177.68   22.30
   6  -7  -8  177.78   23.50
  -6   7  -8  162.68   17.40
  -6   7  -8  247.38   29.20
  -7  -7  -8   79.69   17.30
  -7   7   8   48.70   18.20
  -7  -7  -8   85.39   23.70
   7   7  -8   61.69   15.80
  -7   7  -8   57.09   18.40
  -7   7  -8   61.89   21.90
   7  -7  -8   91.49   20.50
  -7  -7   8   63.49   17.40
  -8   7   8  256.77   29.30
  -8  -7  -8  239.38   31.80
  -8  -7  -8  247.88   25.00
  -8  -7   8  206.48   25.50
   8  -7  -8  287.77   29.90
  -8   7  -8  280.87   34.20
  -8   7  -8  199.18   27.10
  -9  -7   8  114.29   22.40
   0   8  -8  292.47   23.50
   0  -8  -8  294.67   24.40
   0   8  -8  243.58   22.90
   0  -8  -8  282.77   24.90
  -1  -8  -8  227.48   22.20
   1   8  -8  227.18   20.80
  -1  -8  -8  211.18   22.90
  -1  -8  -8  199.28   21.70
   1   8  -8  193.78   20.40
  -1   8  -8  191.98   20.70
   1  -8  -8  189.38   21.20
  -1   8  -8  247.08   23.50
   2   8  -8  337.77   22.40
  -2  -8  -8  299.07   24.60
   2   8  -8  264.97   23.70
  -2  -8  -8  307.27   27.20
  -2  -8  -8  331.87   24.80
   2  -8  -8  331.67   25.80
  -2   8  -8  310.57   24.10
  -2   8  -8  279.77   24.60
  -3  -8  -8  349.57   24.90
   3   8  -8  285.47   21.00
  -3  -8  -8  245.58   23.50
  -3  -8  -8  310.27   28.10
   3   8  -8  312.17   24.90
  -3   8  -8  309.77   25.70
  -3  -8   8  311.37   22.80
   3  -8  -8  330.67   27.00
  -3   8  -8  336.57   25.20
  -4  -8  -8  470.75   35.00
   4   8  -8  377.76   26.70
  -4  -8  -8  408.16   27.70
  -4  -8  -8  416.86   27.30
   4  -8  -8  369.16   29.00
  -4   8  -8  400.66   26.40
  -4   8  -8  400.56   29.30
  -5  -8  -8   97.49   22.30
  -5  -8  -8   98.09   18.70
  -5  -8  -8  100.59   17.00
  -5   8   8   88.49   19.10
   5   8  -8  103.69   17.30
  -5   8  -8  107.09   16.50
  -5   8  -8  124.19   21.50
   5  -8  -8  126.39   20.60
  -5   8  -8  119.29   22.10
  -5  -8   8  143.49   20.10
   6   8  -8   36.60   14.80
  -6  -8  -8   30.30   14.70
  -6  -8  -8   39.90   21.40
  -6   8   8   25.40   17.10
  -6  -8  -8   19.20   13.60
   6  -8  -8   29.40   17.40
  -6   8  -8   20.10   17.40
  -6   8  -8   23.90   12.00
  -6   8  -8   38.90   17.30
  -6  -8   8   55.09   16.60
   7   8  -8  143.19   21.10
  -7  -8  -8  158.18   28.90
  -7   8   8  139.69   23.30
  -7  -8  -8  148.49   21.30
  -7   8  -8  128.99   26.20
  -7  -8   8  116.59   21.20
  -7   8  -8  173.38   25.90
   7  -8  -8  126.99   23.00
  -8   8   8   64.09   20.40
  -8  -8  -8   77.39   25.60
  -8   8  -8   81.19   23.00
  -8  -8   8   65.79   18.60
   8  -8  -8   60.39   20.30
  -8   8  -8   39.30   23.40
   0  -9  -8    1.10   12.90
   0   9  -8    4.10   10.70
   0   9  -8    2.90   10.70
   0  -9  -8   -0.10   13.40
   1   9  -8  216.48   21.90
   1   9  -8  225.88   21.80
  -1  -9  -8  208.58   22.30
  -1  -9  -8  207.38   23.80
   1  -9  -8  230.78   24.40
  -1   9  -8  272.37   25.60
  -1   9  -8  198.88   22.10
  -2  -9  -8  201.18   22.60
   2   9  -8  224.48   20.60
   2   9  -8  209.88   22.30
  -2  -9  -8  230.58   25.50
  -2  -9  -8  181.88   21.40
   2  -9  -8  186.48   22.70
  -2   9  -8  250.17   24.90
  -2   9  -8  214.08   22.40
  -3  -9  -8  121.79   18.70
   3   9  -8  125.89   18.60
   3   9  -8  154.68   17.20
  -3  -9  -8  162.18   23.10
  -3  -9  -8  196.28   23.30
   3  -9  -8  183.58   23.40
  -3   9  -8  162.28   20.20
  -3  -9   8  134.29   16.60
  -3   9  -8  184.38   23.20
  -4  -9  -8   67.09   17.00
  -4  -9  -8   93.59   17.50
  -4  -9  -8   67.29   21.50
   4   9  -8   82.39   17.20
  -4   9  -8  100.09   17.00
  -4   9  -8  100.49   20.10
   4  -9  -8   82.89   18.90
   5   9  -8  113.89   19.60
  -5  -9  -8  124.89   19.20
  -5   9   8   93.89   20.80
  -5  -9  -8  118.39   19.80
  -5  -9  -8   96.89   23.70
  -5   9  -8  128.49   22.10
   5  -9  -8   60.69   18.40
  -5  -9   8  143.09   20.80
  -5   9  -8  111.59   17.10
   6   9  -8  135.89   19.90
  -6  -9  -8  107.59   25.10
  -6  -9  -8  168.18   21.20
  -6  -9  -8  138.39   20.80
  -6   9   8   95.69   21.20
  -6   9  -8  139.89   20.70
   6  -9  -8   94.79   22.40
  -6   9  -8  129.39   22.70
  -6  -9   8   80.79   19.90
  -7   9   8   40.90   19.10
   7   9  -8   92.79   18.80
  -7  -9  -8  105.39   26.90
  -7  -9   8  104.49   21.40
  -7   9  -8   92.49   23.50
   7  -9  -8   54.59   20.10
  -7   9  -8   46.60   22.40
   0 -10  -8   88.49   20.70
   0  10  -8   71.79   17.40
   0 -10  -8   67.29   17.20
   0  10  -8   93.69   18.10
  -1 -10  -8   90.89   18.60
   1  10  -8   76.09   16.40
   1  10  -8   76.99   17.10
  -1 -10  -8   84.69   20.80
   1 -10  -8   80.69   18.10
  -1  10  -8   86.69   18.20
  -1  10  -8   94.99   17.90
  -2 -10  -8  216.28   24.10
  -2 -10  -8  266.27   28.90
  -2 -10  -8  285.27   27.10
   2  10  -8  180.38   22.80
   2  10  -8  198.98   21.10
   2 -10  -8  231.38   25.90
  -2  10  -8  227.28   24.90
  -2  10  -8  183.18   21.70
  -3 -10  -8  228.58   29.00
   3  10  -8  258.07   22.70
  -3 -10  -8  229.38   24.90
  -3 -10  -8  259.77   25.70
   3  10  -8  234.98   26.10
  -3  10  -8  260.17   27.10
  -3 -10   8  218.88   22.10
   3 -10  -8  187.18   25.50
  -3  10  -8  219.88   23.20
  -4 -10  -8  169.58   26.20
  -4 -10  -8  146.99   20.60
   4  10  -8  151.78   22.00
  -4 -10  -8  114.69   19.90
  -4  10  -8  104.09   18.40
  -4  10  -8  169.88   24.90
   4 -10  -8  126.79   22.00
  -5 -10  -8  104.59   24.50
  -5  10   8   98.89   21.10
  -5 -10  -8   73.89   18.10
   5  10  -8   92.79   18.60
  -5 -10  -8   94.09   18.90
  -5 -10   8   84.69   18.90
   5 -10  -8   84.39   20.40
  -5  10  -8   76.89   16.10
  -5  10  -8   87.49   21.00
  -6 -10  -8   33.10   15.10
  -6  10   8   39.80   18.50
  -6 -10  -8   25.10   15.00
   6  10  -8    6.60   14.50
  -6 -10  -8   -0.90   19.40
  -6  10  -8   20.10   18.00
   6 -10  -8   38.50   19.20
  -6 -10   8   60.69   18.10
  -7 -10  -8  137.29   31.00
   7  10  -8  160.18   22.30
  -7 -10   8  150.18   24.90
   7 -10  -8  206.18   28.50
   0  11  -8   91.29   17.60
   0 -11  -8  137.99   24.30
   0 -11  -8   73.29   18.60
   0  11  -8  106.89   19.00
  -1 -11  -8   96.99   22.20
   1  11  -8  130.09   19.80
   1  11  -8   93.59   17.90
  -1 -11  -8   95.99   19.10
  -1  11  -8  119.79   21.40
   1 -11  -8   89.09   19.80
  -1  11  -8   91.09   17.40
  -2 -11  -8  452.65   37.80
   2  11  -8  296.87   26.30
  -2 -11  -8  389.86   36.40
  -2 -11  -8  264.57   26.50
   2  11  -8  329.57   28.60
  -2  11  -8  325.87   27.40
  -2  11  -8  338.77   32.50
   2 -11  -8  370.96   30.50
   3  11  -8  199.98   21.60
  -3 -11  -8  209.18   25.40
  -3 -11  -8  210.58   29.60
   3  11  -8  191.98   24.70
  -3 -11  -8  166.58   22.80
   3 -11  -8  209.08   26.40
  -3  11  -8  202.08   24.10
  -3 -11   8  236.28   24.00
  -3  11  -8  239.28   28.40
  -4 -11  -8   32.90   16.30
  -4 -11  -8   37.40   21.40
  -4 -11  -8   13.70   13.90
   4  11  -8    5.60   14.40
   4 -11  -8   30.10   17.90
  -4  11  -8    6.10   14.70
  -4  11  -8   13.80   13.60
  -5  11   8   58.09   19.70
  -5 -11  -8   92.29   26.50
  -5 -11  -8   58.79   17.50
  -5 -11  -8   84.79   19.60
   5  11  -8   60.19   19.00
   5 -11  -8   78.69   20.90
  -5  11  -8   72.89   21.10
  -5 -11   8   72.99   19.90
  -5  11  -8   96.29   17.80
  -6 -11  -8  208.98   24.90
   6  11  -8  204.78   25.70
  -6 -11  -8  196.88   32.20
   6 -11  -8  183.48   27.70
  -6 -11   8  166.18   25.20
   0 -12  -8   31.40   17.40
   0  12  -8    6.10   15.40
   0  12  -8   24.30   14.50
   0 -12  -8    0.00   18.40
   1  12  -8   75.09   18.40
   1  12  -8   70.29   18.60
  -1 -12  -8   87.99   19.40
  -1 -12  -8   63.19   23.30
  -1  12  -8   72.39   19.40
   1 -12  -8   64.69   19.80
  -1  12  -8   48.20   16.10
  -2 -12  -8  143.39   21.90
   2  12  -8  119.29   21.50
   2  12  -8  165.48   22.70
  -2 -12  -8  215.88   31.20
  -2  12  -8  186.98   25.40
  -2  12  -8  164.68   23.40
   2 -12  -8  174.18   24.80
  -3 -12  -8  122.79   23.50
  -3 -12  -8  138.89   21.50
  -3 -12  -8   94.49   25.00
   3  12  -8  113.59   21.30
  -3 -12   8  117.69   19.90
  -3  12  -8  145.99   22.30
  -3  12  -8  113.99   22.90
   3 -12  -8  123.99   22.60
   4  12  -8   12.50   14.50
  -4 -12  -8   20.80   16.40
  -4 -12  -8   35.70   22.50
  -4 -12  -8    0.20   14.40
  -4  12  -8   31.00   15.10
   4 -12  -8   -7.30   15.60
  -4  12  -8   37.50   18.20
   0 -13  -8   52.29   18.70
   0 -13  -8   85.19   25.70
   0  13  -8   52.39   16.70
   0  13  -8   32.10   18.30
   1  13  -8   56.39   17.60
  -1 -13  -8   92.89   20.60
  -1 -13  -8   66.19   25.10
   1  13  -8   61.39   19.00
   1 -13  -8   79.89   20.30
  -1  13  -8   61.29   17.60
  -1  13  -8   87.09   21.40
  -2 -13  -8  293.87   35.60
  -2 -13  -8  225.98   27.40
   2  13  -8  217.78   27.10
   2  13  -8  232.68   26.70
   2 -13  -8  228.38   28.60
  -2  13  -8  249.58   30.60
  -2  13  -8  175.68   24.20
   0   0  -9    8.00    9.60
   0   0  -9   -3.20    8.80
  -1   0  -9 1008.10   35.10
   1   0  -9  922.01   33.70
  -1   0  -9  955.10   34.60
   1   0  -9  949.21   34.70
   2   0  -9    3.00    9.00
  -2   0  -9    6.00    7.40
  -2   0  -9   -0.60    9.40
  -2   0   9    3.10    7.40
   2   0  -9   -4.40    9.30
  -2   0  -9   -2.30    7.90
  -3   0  -9  344.87   21.60
   3   0  -9  351.26   21.20
   3   0  -9  349.17   20.80
  -3   0  -9  325.27   23.00
  -3   0   9  307.07   19.60
  -3   0  -9  332.57   20.70
   4   0  -9   81.09   13.10
  -4   0  -9   70.29   14.70
  -4   0  -9   80.59   13.80
  -4   0   9   73.89   13.60
  -4   0   9   96.89   13.70
   4   0  -9   57.09   12.20
  -4   0  -9   65.59   12.70
  -5   0   9  225.48   21.30
   5   0  -9  224.88   18.50
  -5   0  -9  251.57   19.60
  -5   0  -9  192.48   20.50
  -5   0   9  242.18   20.00
  -5   0  -9  183.68   21.10
   5   0  -9  207.88   18.70
  -5   0  -9  241.88   22.50
  -6   0   9  153.88   19.80
  -6   0  -9  144.69   18.80
   6   0  -9  162.78   16.50
  -6   0  -9  167.98   16.10
  -6   0  -9  166.08   21.10
  -6   0   9  141.69   17.60
   6   0  -9  167.98   16.90
  -6   0  -9  165.28   22.10
  -7   0  -9  299.17   25.90
   7   0  -9  318.37   21.30
  -7   0  -9  264.47   27.50
  -7   0  -9  350.06   30.70
  -7   0   9  349.17   25.80
  -7   0   9  305.47   27.00
  -8   0   9   -1.30   14.40
  -8   0   9   32.60   14.80
  -8   0  -9    9.20   15.80
  -8   0  -9    6.10   13.10
  -9   0  -9   12.30   14.10
  -9   0   9   19.20   16.90
  -9   0   9    7.90   14.90
  -9   0  -9   25.50   18.30
 -10   0   9   88.19   19.50
 -10   0  -9   72.49   18.40
 -10   0  -9   84.49   23.20
 -10   0   9   67.09   20.70
   0   1  -9    7.90   10.00
   0  -1  -9   12.60   10.60
   0   1  -9   17.00    8.80
   0  -1  -9   12.40   10.00
   1   1  -9  576.44   26.40
   1   1  -9  590.44   26.00
  -1  -1  -9  595.04   27.40
  -1  -1  -9  570.54   26.60
  -1   1  -9  639.44   27.70
  -1   1  -9  588.64   27.00
  -1  -1   9  571.44   21.90
   1  -1  -9  636.54   27.60
   1  -1  -9  568.24   26.90
  -2  -1  -9  676.83   30.20
  -2  -1  -9  737.53   27.80
   2   1  -9  745.63   28.10
   2   1  -9  744.93   30.10
  -2  -1  -9  744.93   30.10
  -2   1   9  747.93   28.80
   2  -1  -9  709.03   30.20
  -2   1  -9  735.33   27.00
  -2   1  -9  716.83   29.60
  -2  -1   9  700.43   26.50
   2  -1  -9  731.03   30.00
  -2   1  -9  732.43   30.90
  -3  -1  -9  148.59   15.40
  -3  -1  -9  154.08   17.90
  -3  -1  -9  131.99   15.10
   3   1  -9  173.98   16.00
   3   1  -9  148.39   15.80
  -3   1   9  144.49   15.70
  -3   1  -9  167.38   17.00
  -3   1  -9  151.18   15.80
  -3   1  -9  167.58   18.60
   3  -1  -9  172.48   16.70
  -3  -1   9  126.29   14.20
   3  -1  -9  149.09   16.60
  -4   1   9   18.50    9.60
  -4  -1  -9   23.60   13.10
  -4  -1  -9   14.20   10.40
  -4   1   9   19.80   10.90
   4   1  -9   22.40   11.00
   4   1  -9    6.70    9.90
  -4  -1  -9    7.50    9.70
  -4   1  -9   33.20   12.70
  -4   1  -9   26.30   11.40
   4  -1  -9   12.80   10.90
  -4  -1   9    2.00   10.30
  -4  -1   9   18.40   10.20
   4  -1  -9   25.40   11.50
  -4   1  -9   16.00   10.20
  -4   1  -9   12.40   10.60
  -5   1   9  222.88   18.50
  -5  -1  -9  206.08   21.10
  -5   1   9  204.88   20.10
   5   1  -9  208.28   18.00
   5   1  -9  202.28   18.30
  -5  -1  -9  211.78   18.30
  -5  -1  -9  201.98   22.20
   5  -1  -9  191.38   18.40
  -5   1  -9  217.58   22.90
  -5  -1   9  217.48   19.50
   5  -1  -9  210.28   19.10
  -5   1  -9  179.98   20.80
  -5   1  -9  213.98   18.60
  -5   1  -9  224.48   22.00
  -5  -1   9  247.08   20.80
  -6  -1  -9  688.73   33.40
  -6   1   9  774.92   31.90
  -6  -1  -9  672.63   28.30
  -6   1   9  668.03   33.80
   6   1  -9  707.73   30.20
  -6  -1  -9  736.83   35.60
  -6  -1  -9  659.73   35.40
  -6   1  -9  718.83   36.10
  -6  -1   9  673.93   33.10
  -6   1  -9  722.83   28.00
  -6   1  -9  725.93   36.90
   6  -1  -9  727.73   30.40
  -6  -1   9  768.52   33.10
  -6   1  -9  639.64   33.80
   6  -1  -9  720.53   30.90
  -7  -1  -9   53.39   17.30
  -7  -1  -9   70.99   18.30
  -7  -1  -9   87.99   16.20
  -7   1   9   39.40   14.00
  -7   1   9   42.70   16.00
   7   1  -9   55.89   12.80
  -7  -1   9   66.59   16.50
  -7   1  -9   63.69   16.30
   7  -1  -9   73.69   14.40
  -7  -1   9   47.40   15.10
  -7   1  -9   85.59   19.40
  -7   1  -9   78.79   19.40
   7  -1  -9   49.20   12.40
  -8  -1  -9   54.99   15.40
  -8   1   9   15.90   15.60
  -8  -1  -9   78.29   21.00
  -8   1   9   45.30   15.60
  -8  -1  -9   65.49   18.30
  -8  -1   9   57.59   16.30
   8  -1  -9   49.60   19.10
  -8  -1   9   26.70   16.60
  -8   1  -9   90.29   20.30
  -8   1  -9   67.09   16.90
  -9   1   9    7.30   14.20
  -9   1   9  -12.80   14.60
  -9  -1  -9  -19.00   15.60
  -9  -1  -9   10.00   13.10
  -9   1  -9    4.70   17.70
  -9  -1   9   13.90   16.60
  -9  -1   9   12.40   16.10
  -9   1  -9    7.80   13.90
 -10  -1  -9  210.68   30.20
 -10   1   9  254.87   29.70
 -10   1   9  242.88   27.70
 -10   1  -9  225.18   26.20
 -10  -1   9  242.78   27.90
 -10   1  -9  242.68   32.60
 -10  -1   9  234.28   28.10
   0  -2  -9   73.79   14.30
   0   2  -9   64.29   13.10
   0   2  -9   83.89   13.50
   0  -2  -9   64.59   13.50
   0  -2   9   78.79    8.90
  -1  -2  -9  707.93   30.00
   1   2  -9  663.43   29.20
  -1  -2  -9  723.13   29.80
  -1  -2  -9  762.12   26.70
   1   2  -9  714.93   27.60
  -1  -2   9  679.53   23.40
  -1   2  -9  727.43   29.90
   1  -2  -9  718.63   30.10
   1  -2  -9  701.83   29.90
  -1   2  -9  682.63   29.10
   2   2  -9  231.18   16.90
  -2  -2  -9  203.18   16.80
  -2  -2  -9  229.38   20.00
  -2  -2  -9  231.18   21.00
   2   2  -9  239.88   19.30
   2  -2  -9  220.68   18.90
   2  -2  -9  233.18   19.50
  -2  -2   9  213.28   15.50
  -2   2  -9  236.48   16.70
  -2   2  -9  213.78   18.70
  -2   2  -9  226.38   20.10
  -2   2  -9  219.28   19.00
  -3   2   9  153.58   13.70
  -3   2   9  169.78   17.80
  -3  -2  -9  129.29   15.00
  -3  -2  -9  142.89   16.40
   3   2  -9  179.58   15.60
  -3  -2  -9  170.98   18.90
   3   2  -9  159.68   16.70
   3  -2  -9  155.28   16.10
  -3   2  -9  161.88   17.00
  -3   2  -9  122.79   16.50
  -3   2  -9  144.09   15.70
   3  -2  -9  150.18   16.50
  -3  -2   9  148.69   14.60
  -3   2  -9  132.49   17.00
  -4  -2  -9  151.58   17.20
  -4   2   9  185.78   15.90
  -4   2   9  154.28   17.50
  -4  -2  -9  160.38   16.40
   4   2  -9  165.68   14.80
  -4  -2  -9  171.68   20.20
   4   2  -9  182.88   17.50
  -4  -2   9  167.18   16.80
  -4  -2   9  179.38   20.70
   4  -2  -9  133.99   16.90
  -4   2  -9  163.38   19.40
  -4   2  -9  159.08   18.10
  -4   2  -9  175.68   17.20
   4  -2  -9  143.29   16.20
  -4   2  -9  135.19   18.40
   5   2  -9  202.18   18.60
  -5   2   9  202.38   20.50
  -5  -2  -9  211.88   21.70
  -5   2   9  208.48   18.00
  -5  -2  -9  207.48   18.50
  -5  -2  -9  148.89   19.50
  -5   2  -9  209.18   18.30
  -5  -2   9  211.98   19.70
  -5   2  -9  215.48   22.10
  -5   2  -9  229.18   22.40
  -5  -2   9  213.28   20.80
   5  -2  -9  204.48   18.80
  -5   2  -9  235.78   23.50
   5  -2  -9  212.18   19.60
  -6   2   9  205.48   23.30
  -6  -2  -9  205.38   23.60
   6   2  -9  186.68   17.90
  -6  -2  -9  213.58   23.30
  -6   2   9  170.58   17.90
  -6  -2  -9  195.08   17.50
  -6  -2   9  220.78   21.20
  -6   2  -9  213.58   24.90
   6  -2  -9  191.98   17.70
  -6   2  -9  214.78   22.40
   6  -2  -9  175.88   18.90
  -6   2  -9  201.48   17.80
  -6   2  -9  171.38   22.40
  -6  -2   9  168.38   19.80
  -7  -2  -9  467.25   33.60
   7   2  -9  378.86   24.40
  -7  -2  -9  397.26   28.00
  -7  -2  -9  393.46   30.80
  -7   2   9  409.56   29.80
  -7   2   9  413.76   26.10
  -7   2  -9  443.26   30.70
   7  -2  -9  388.06   23.70
  -7  -2   9  410.56   28.40
  -7  -2   9  403.06   28.20
  -7   2  -9  395.76   33.30
   7  -2  -9  394.36   25.40
  -8   2   9   44.10   15.40
  -8  -2  -9   22.20   13.70
  -8   2   9   19.00   15.90
  -8  -2  -9    3.20   16.20
  -8  -2  -9   25.40   17.20
  -8   2  -9   29.80   18.20
  -8  -2   9   17.50   15.40
  -8   2  -9   40.80   15.90
   8  -2  -9   20.80   12.70
  -8  -2   9   24.20   14.80
  -9  -2  -9   16.00   18.60
  -9   2   9    4.70   14.50
  -9   2   9   17.50   17.00
  -9  -2  -9    9.30   13.00
  -9   2  -9    8.50   17.40
  -9  -2   9   25.00   17.00
  -9  -2   9   16.80   15.40
  -9   2  -9   20.50   15.40
 -10  -2  -9  118.49   26.30
 -10   2   9   71.79   19.40
 -10  -2   9   95.09   21.20
 -10   2  -9  127.29   22.00
 -10  -2   9   82.89   22.10
 -10   2  -9   92.69   25.10
   0  -3  -9  387.86   23.40
   0   3  -9  413.66   22.30
   0  -3   9  415.56   15.50
   0  -3  -9  394.56   23.60
   0   3  -9  444.96   23.40
   0   3  -9  396.86   23.20
  -1  -3  -9  134.79   16.80
  -1  -3  -9  176.98   18.80
  -1  -3  -9  148.19   14.20
   1   3  -9  137.89   15.00
   1   3  -9  111.59   14.80
   1   3  -9  157.68   15.70
  -1   3  -9  166.28   17.30
  -1   3  -9  113.49   15.20
  -1   3  -9  119.89   14.90
   1  -3  -9  147.09   16.40
   1  -3  -9  164.48   17.40
  -1  -3   9  146.09   12.00
  -2  -3  -9  775.52   32.70
  -2  -3  -9  816.22   32.80
   2   3  -9  769.12   32.10
  -2  -3  -9  807.52   31.80
   2   3  -9  763.92   28.50
  -2   3  -9  780.72   33.20
   2  -3  -9  796.22   31.50
  -2   3  -9  753.12   28.50
  -2  -3   9  766.12   26.50
  -2   3  -9  771.12   31.90
   2  -3  -9  751.12   31.80
  -2   3  -9  804.72   32.20
  -3   3   9  138.69   12.60
  -3  -3  -9  125.99   15.60
  -3  -3  -9  137.99   17.70
  -3  -3  -9  143.09   16.20
  -3   3   9  143.09   17.00
   3   3  -9  174.58   15.00
   3   3  -9  112.99   14.90
   3  -3  -9  123.59   16.40
  -3   3  -9  143.59   16.60
  -3   3  -9  104.99   14.70
  -3  -3   9  122.39   13.70
  -3   3  -9  123.79   17.60
  -3   3  -9  129.99   16.80
   3  -3  -9  149.09   16.80
  -4   3   9   12.80   11.30
  -4  -3  -9   27.80   11.10
  -4  -3  -9   -3.20   10.10
  -4   3   9   17.70    9.30
   4   3  -9   10.90   10.70
  -4  -3  -9   -2.20   12.20
  -4   3  -9    3.70   12.10
   4  -3  -9   11.70   11.30
  -4   3  -9   22.00   11.70
  -4   3  -9    2.90   10.50
  -4  -3   9   24.60    9.90
   4  -3  -9   14.00   10.10
  -4   3  -9   11.50   10.60
   5   3  -9  294.67   22.60
  -5  -3  -9  276.17   24.30
  -5  -3  -9  296.27   25.10
  -5   3   9  349.57   20.30
  -5   3   9  322.37   25.50
  -5  -3  -9  277.87   21.60
  -5   3  -9  390.36   27.30
  -5   3  -9  306.57   26.30
  -5   3  -9  313.97   21.50
   5  -3  -9  299.37   22.90
   5  -3  -9  351.66   22.20
  -5  -3   9  306.57   23.30
  -5   3  -9  352.76   26.70
  -5  -3   9  286.97   22.20
  -6   3   9  594.84   28.00
  -6  -3  -9  567.44   27.20
  -6  -3  -9  558.04   34.80
   6   3  -9  598.84   29.50
  -6  -3  -9  605.04   33.40
  -6   3   9  569.04   33.00
  -6   3  -9  658.63   36.30
   6  -3  -9  577.34   27.50
  -6   3  -9  626.54   26.60
   6  -3  -9  566.54   29.90
  -6  -3   9  620.64   31.50
  -6  -3   9  571.14   31.30
  -6   3  -9  595.64   33.80
  -7  -3  -9  128.89   19.00
  -7   3   9  139.09   17.30
  -7  -3  -9  138.29   22.90
  -7   3   9  143.19   21.50
   7   3  -9  155.68   18.50
  -7  -3  -9  153.98   21.10
  -7  -3  -9  172.38   16.90
  -7   3  -9  161.08   23.10
   7  -3  -9  166.08   17.00
   7  -3  -9  181.68   20.30
  -7  -3   9  181.28   21.20
  -7  -3   9  107.19   18.90
  -7   3  -9  161.08   21.90
  -8  -3  -9   63.59   18.60
  -8  -3  -9   49.40   19.30
  -8  -3  -9   61.49   15.30
  -8   3   9   81.09   19.80
  -8   3   9   39.90   15.40
  -8  -3   9   77.79   18.20
   8  -3  -9   84.59   17.30
  -8   3  -9   36.60   16.20
  -8   3  -9   87.09   21.30
  -8  -3   9   80.19   18.40
  -9  -3  -9   -7.30   16.10
  -9  -3  -9   17.90   14.50
  -9   3   9    2.50   14.10
  -9  -3  -9    7.70   14.80
  -9   3   9    3.00   16.50
  -9  -3   9    4.30   15.10
  -9   3  -9    6.90   15.00
  -9  -3   9   13.10   15.60
  -9   3  -9    6.90   18.30
   9  -3  -9   36.70   16.50
   0  -4  -9  371.26   23.20
   0   4  -9  367.26   23.20
   0  -4  -9  340.87   23.30
   0   4  -9  339.17   21.50
   0  -4  -9  357.96   19.00
   0   4  -9  384.06   21.30
   1   4  -9  280.57   20.00
  -1  -4  -9  269.17   21.10
  -1  -4  -9  274.77   19.70
   1   4  -9  273.97   18.80
   1   4  -9  296.87   21.60
  -1  -4  -9  262.87   21.20
  -1   4  -9  250.47   20.40
  -1   4  -9  264.77   19.80
   1  -4  -9  232.18   19.80
   1  -4  -9  253.77   16.50
   1  -4  -9  273.97   21.30
  -1   4  -9  279.37   21.10
  -1   4  -9  236.18   16.70
  -2  -4  -9  533.85   28.30
  -2  -4  -9  514.95   26.90
   2   4  -9  508.55   23.10
  -2  -4  -9  543.55   26.90
  -2   4   9  543.25   18.60
   2   4  -9  531.45   27.30
   2   4  -9  520.35   24.80
  -2   4  -9  506.85   27.90
   2  -4  -9  494.65   25.90
  -2  -4   9  532.65   20.70
   2  -4  -9  499.85   30.20
   2  -4  -9  555.44   27.90
  -2   4  -9  520.15   27.00
  -2   4  -9  514.95   25.00
  -2   4  -9  537.95   27.40
  -3  -4  -9  325.27   23.30
  -3   4   9  330.37   16.20
  -3  -4  -9  348.37   25.10
  -3  -4  -9  292.27   23.70
   3   4  -9  344.47   22.80
   3   4  -9  338.27   20.00
  -3   4  -9  286.37   22.60
  -3  -4   9  310.97   18.30
   3  -4  -9  292.87   22.50
  -3   4  -9  307.97   23.40
  -3   4  -9  336.27   22.60
   3  -4  -9  337.67   22.00
  -3   4  -9  277.37   21.90
  -4  -4  -9  128.29   18.10
  -4  -4  -9  129.39   18.70
   4   4  -9  100.19   12.70
  -4  -4  -9  148.99   17.40
   4   4  -9  116.09   15.80
  -4   4   9  109.89   12.10
  -4   4   9  138.99   18.80
  -4   4  -9  115.89   18.70
  -4  -4   9  123.69   14.80
  -4   4  -9  129.89   18.70
  -4   4  -9  134.99   16.50
   4  -4  -9   96.49   15.00
  -4   4  -9   94.09   16.30
   4  -4  -9  156.98   18.70
  -5   4   9  108.49   18.30
   5   4  -9   95.99   12.10
  -5   4   9  136.59   14.10
   5   4  -9   87.29   15.50
  -5  -4  -9  112.59   15.90
  -5  -4  -9  105.39   18.50
  -5  -4  -9  118.89   19.10
  -5   4  -9  131.99   20.00
   5  -4  -9   92.89   14.60
   5  -4  -9  110.79   17.70
  -5   4  -9  115.59   14.80
  -5  -4   9  113.39   16.20
  -5  -4   9  141.09   18.80
  -5   4  -9   83.79   17.20
  -6  -4  -9  139.29   21.70
  -6   4   9  128.49   15.50
  -6  -4  -9  190.28   18.40
  -6  -4  -9  158.78   21.30
  -6   4   9  134.39   20.60
   6   4  -9  151.58   18.60
   6  -4  -9  166.48   20.70
   6  -4  -9  189.38   18.60
  -6  -4   9  148.19   18.40
  -6   4  -9  191.18   23.10
  -6   4  -9  179.58   23.80
  -6   4  -9  204.18   17.80
  -6  -4   9  205.78   21.70
  -7   4   9  666.53   30.70
  -7  -4  -9  651.23   35.30
  -7  -4  -9  659.53   30.10
   7   4  -9  637.14   31.30
  -7   4   9  593.44   36.20
  -7  -4  -9  658.83   40.70
   7  -4  -9  704.43   34.40
  -7  -4   9  588.44   33.00
  -7   4  -9  647.34   36.70
  -7  -4   9  669.43   35.40
   7  -4  -9  650.43   29.70
  -7   4  -9  596.44   39.80
  -8  -4  -9    4.80   14.70
  -8  -4  -9   17.40   13.00
  -8   4   9   11.50   16.10
  -8   4   9   17.10   14.00
  -8  -4  -9   -3.10   16.30
  -8  -4   9   20.60   15.40
   8  -4  -9    4.90   15.10
  -8  -4   9    5.80   14.70
  -8   4  -9   31.00   16.00
  -8   4  -9   40.90   19.20
  -9   4   9   24.50   18.60
  -9  -4  -9   27.80   16.70
  -9   4   9   69.29   17.10
  -9  -4  -9   25.50   18.90
  -9   4  -9   65.59   18.40
  -9  -4   9   41.80   18.30
  -9  -4   9   38.40   18.10
  -9   4  -9   88.69   24.10
   9  -4  -9   67.79   18.30
   0   5  -9  377.96   23.60
   0   5  -9  355.06   21.70
   0  -5  -9  335.97   21.30
   0   5  -9  380.16   24.00
   0  -5  -9  310.37   22.80
   0  -5  -9  349.87   23.90
  -1  -5  -9   23.10   10.70
   1   5  -9   12.50    9.50
  -1  -5  -9   20.10   12.80
   1   5  -9   27.80   11.00
  -1  -5  -9   28.50   11.50
   1   5  -9   19.10   10.20
   1  -5  -9   20.00    9.40
   1  -5  -9   35.90   12.00
  -1  -5   9   17.40    7.20
  -1   5  -9   42.50   12.30
   1  -5  -9    9.60   11.80
  -1   5  -9    4.00   10.50
  -1   5  -9   27.00   11.30
   2   5  -9  732.83   32.40
   2   5  -9  785.52   30.60
  -2  -5  -9  716.93   32.10
  -2  -5  -9  732.03   32.10
   2   5  -9  664.23   26.90
  -2  -5  -9  724.43   33.10
  -2   5  -9  678.13   32.80
   2  -5  -9  767.82   32.50
   2  -5  -9  628.74   31.60
  -2   5  -9  787.52   32.30
  -2   5  -9  703.93   30.20
  -2   5  -9  665.23   31.80
   3   5  -9   71.69   12.30
  -3  -5  -9   88.99   16.00
  -3  -5  -9   78.29   15.80
   3   5  -9   72.99   14.10
  -3  -5  -9   90.29   15.70
   3  -5  -9   91.79   16.50
  -3  -5   9   78.19   11.10
  -3   5  -9   80.79   14.50
   3  -5  -9   73.39   14.00
  -3   5  -9  109.99   16.40
  -3   5  -9   85.09   16.10
  -4   5   9   55.89   15.00
  -4   5   9   48.40    8.90
   4   5  -9   70.79   14.40
  -4  -5  -9   41.50   13.50
  -4  -5  -9   56.19   15.80
   4   5  -9   61.29   11.30
  -4  -5  -9   67.69   16.50
   4  -5  -9   51.79   13.20
  -4   5  -9   53.19   13.40
  -4   5  -9   60.29   15.00
   4  -5  -9   58.09   15.30
  -4   5  -9   73.39   16.30
  -4  -5   9   66.19   12.00
  -5  -5  -9  457.95   30.00
  -5  -5  -9  456.75   32.10
  -5   5   9  417.66   20.90
   5   5  -9  470.95   27.30
  -5   5   9  373.36   28.40
  -5  -5  -9  430.46   26.10
  -5   5  -9  454.25   25.80
  -5   5  -9  444.16   30.10
  -5   5  -9  465.75   32.00
  -5  -5   9  445.76   25.70
  -5  -5   9  428.46   27.90
   5  -5  -9  401.06   27.80
   5  -5  -9  457.55   26.50
  -6  -5  -9  204.28   24.20
  -6  -5  -9  301.67   29.60
  -6   5   9  255.67   19.70
  -6   5   9  231.28   24.90
  -6  -5  -9  309.07   22.40
   6   5  -9  237.28   22.20
   6  -5  -9  250.17   22.10
  -6   5  -9  225.38   19.60
  -6   5  -9  231.08   26.10
  -6  -5   9  214.18   22.80
  -6  -5   9  241.48   22.40
   6  -5  -9  261.57   25.10
  -6   5  -9  210.48   25.40
  -7   5   9  204.28   19.40
  -7  -5  -9  209.68   22.30
  -7  -5  -9  148.29   21.90
  -7  -5  -9  195.38   26.40
   7   5  -9  228.98   22.00
  -7   5   9  180.88   24.60
  -7   5  -9  213.38   27.90
  -7   5  -9  213.58   26.90
   7  -5  -9  181.68   22.90
  -7  -5   9  232.68   23.10
   7  -5  -9  210.08   19.80
  -7  -5   9  201.78   23.50
  -8  -5  -9   70.89   15.90
  -8  -5  -9   67.99   18.40
  -8   5   9   89.49   20.80
  -8   5   9   60.79   15.60
  -8  -5  -9  108.49   24.50
   8  -5  -9   74.09   19.00
  -8  -5   9   89.59   19.70
  -8   5  -9   40.40   17.80
  -8   5  -9   71.39   22.10
  -8  -5   9   90.49   19.20
  -9  -5  -9   58.39   18.80
  -9  -5  -9   47.50   21.90
  -9   5   9   24.10   18.50
  -9   5   9   28.90   15.50
  -9  -5   9   33.30   17.40
  -9   5  -9   79.79   20.10
  -9  -5   9   37.10   18.30
   9  -5  -9   53.19   18.80
  -9   5  -9   72.69   24.60
   0   6  -9  484.55   26.60
   0   6  -9  491.45   26.80
   0  -6  -9  468.75   25.80
   0  -6  -9  461.95   27.30
   0  -6  -9  474.05   27.40
   1   6  -9   10.90   11.30
  -1  -6  -9    4.30   11.20
   1   6  -9   38.70   11.90
  -1  -6  -9    9.90   13.00
  -1  -6  -9    6.80   12.00
   1  -6  -9   24.20   10.60
  -1   6  -9   33.80   12.80
   1  -6  -9   37.70   12.90
  -1   6  -9    9.90   10.90
   1  -6  -9   19.20   12.60
   2   6  -9  126.39   17.10
  -2  -6  -9  141.19   18.40
  -2  -6  -9   69.79   15.80
  -2  -6  -9  115.49   16.80
   2   6  -9  108.09   14.70
   2  -6  -9  141.89   18.20
  -2   6  -9   96.89   16.70
  -2   6  -9  112.49   17.20
   2  -6  -9  130.99   18.40
  -3  -6  -9  482.25   27.90
   3   6  -9  520.45   28.40
  -3  -6  -9  443.86   28.30
   3   6  -9  456.35   23.90
  -3  -6  -9  462.85   30.40
   3  -6  -9  499.05   29.20
  -3   6  -9  512.65   30.30
  -3   6  -9  445.66   29.20
   3  -6  -9  444.56   27.20
  -3   6  -9  462.75   27.20
  -3  -6   9  461.45   21.40
  -4   6   9   95.39   18.50
   4   6  -9   95.69   12.90
  -4  -6  -9   72.49   17.60
  -4  -6  -9   91.69   17.80
   4   6  -9   81.39   15.40
  -4  -6  -9   75.49   15.60
  -4  -6   9  112.39   14.30
  -4   6  -9   98.89   15.90
   4  -6  -9   86.79   16.60
  -4   6  -9   84.39   17.50
   4  -6  -9  124.99   19.40
  -4   6  -9  113.09   19.10
  -5  -6  -9  158.28   23.40
   5   6  -9  168.78   20.00
  -5  -6  -9  110.49   18.90
  -5  -6  -9  124.69   17.40
  -5   6   9  120.29   20.10
  -5   6  -9   99.79   16.00
  -5   6  -9  132.29   21.70
   5  -6  -9  123.89   20.10
  -5  -6   9  142.69   16.90
  -5  -6   9  104.09   18.40
  -5   6  -9  139.39   21.50
  -6  -6  -9  106.39   22.60
   6   6  -9   63.89   15.60
  -6  -6  -9   77.89   17.70
  -6   6   9   51.89   17.50
  -6  -6  -9   74.49   15.20
  -6   6  -9  104.79   21.40
   6  -6  -9   90.49   19.20
  -6   6  -9  129.99   22.70
  -6   6  -9   88.09   14.50
  -6  -6   9  102.89   19.00
  -6  -6   9   80.29   16.70
  -7   6   9  409.06   33.50
   7   6  -9  358.86   26.90
  -7  -6  -9  383.26   37.00
  -7  -6  -9  388.36   29.30
  -7   6  -9  385.06   32.60
  -7  -6   9  413.66   29.20
  -7  -6   9  475.45   32.60
  -7   6  -9  362.96   34.70
   7  -6  -9  388.86   30.80
   7  -6  -9  407.36   26.90
  -8  -6  -9   82.99   19.50
  -8   6   9   75.29   20.20
  -8  -6  -9   42.10   20.60
   8  -6  -9   90.19   20.40
  -8   6  -9   98.19   21.30
  -8   6  -9   76.89   23.40
  -8  -6   9   90.09   19.90
  -8  -6   9   81.59   19.30
  -9  -6  -9   63.59   19.10
  -9  -6   9   11.80   16.80
   0  -7  -9   20.20   12.40
   0  -7  -9   44.40   15.00
   0   7  -9   25.80   12.50
   0   7  -9   28.50   12.20
   0  -7  -9   20.70   13.40
   1   7  -9  217.18   20.50
  -1  -7  -9  242.08   22.40
  -1  -7  -9  189.88   20.70
  -1  -7  -9  190.08   20.20
   1   7  -9  259.17   23.90
   1  -7  -9  219.68   20.50
  -1   7  -9  260.67   24.30
   1  -7  -9  227.48   22.80
   1  -7  -9  265.17   23.70
  -1   7  -9  239.98   22.90
  -2  -7  -9  594.24   32.70
   2   7  -9  579.04   31.00
  -2  -7  -9  526.05   30.10
  -2  -7  -9  595.04   32.00
   2   7  -9  559.64   28.30
   2  -7  -9  606.04   32.40
   2  -7  -9  616.14   31.60
  -2   7  -9  596.24   31.00
  -2   7  -9  555.44   32.50
  -3  -7  -9  166.38   21.20
  -3  -7  -9  204.48   22.00
   3   7  -9  182.48   20.50
  -3  -7  -9  174.48   21.90
   3   7  -9  172.18   17.20
  -3   7  -9  206.68   21.50
   3  -7  -9  205.58   22.90
  -3   7  -9  189.28   22.60
  -4  -7  -9  100.89   19.50
   4   7  -9  132.39   15.00
   4   7  -9  109.89   18.00
  -4  -7  -9  111.89   21.80
  -4  -7  -9  130.79   18.90
  -4   7  -9  149.79   21.50
  -4   7  -9  145.49   18.40
   4  -7  -9  108.79   20.20
  -4   7  -9  131.89   20.40
  -5   7   9  184.58   24.30
  -5  -7  -9  213.88   27.80
  -5  -7  -9  172.88   22.00
   5   7  -9  200.38   21.90
  -5  -7  -9  172.58   20.50
  -5   7  -9  203.08   25.30
  -5   7  -9  181.08   19.60
  -5  -7   9  162.18   21.20
  -5   7  -9  170.58   24.60
   5  -7  -9  138.49   22.20
  -6   7   9  210.78   26.20
  -6  -7  -9  239.88   29.60
  -6  -7  -9  223.78   24.70
  -6  -7  -9  284.47   24.50
   6   7  -9  226.28   22.50
   6  -7  -9  225.48   26.40
  -6   7  -9  225.28   26.10
  -6   7  -9  261.27   30.70
  -6  -7   9  257.77   26.30
  -6   7  -9  198.68   19.40
  -7  -7  -9   93.99   19.60
  -7   7   9   93.99   21.60
  -7  -7  -9  129.29   26.70
   7   7  -9   98.69   18.40
  -7   7  -9   74.99   19.90
  -7  -7   9   93.29   19.90
   7  -7  -9  108.99   21.70
  -7   7  -9   72.19   22.30
  -8  -7  -9   76.39   24.90
  -8  -7  -9   64.29   18.20
  -8   7   9   75.09   21.60
  -8   7  -9   94.99   22.20
   8  -7  -9   84.79   21.10
  -8  -7   9   93.89   20.80
  -8   7  -9  135.49   28.60
   0  -8  -9  385.36   28.10
   0   8  -9  372.06   27.10
   0  -8  -9  378.16   28.10
   0  -8  -9  357.76   27.80
   0   8  -9  414.86   27.50
   1   8  -9   27.70   13.00
  -1  -8  -9   11.20   13.40
   1   8  -9   29.70   12.70
  -1  -8  -9   26.90   14.10
  -1  -8  -9   24.40   13.50
   1  -8  -9    8.80   13.60
   1  -8  -9   17.20   13.80
  -1   8  -9    8.60   11.90
  -1   8  -9   23.10   13.80
  -2  -8  -9  309.57   25.90
  -2  -8  -9  282.37   26.30
   2   8  -9  283.67   23.50
  -2  -8  -9  307.87   25.50
   2   8  -9  282.37   25.40
  -2   8  -9  328.87   25.90
   2  -8  -9  293.27   27.10
  -2   8  -9  317.27   28.00
   3   8  -9  232.28   23.80
  -3  -8  -9  264.77   26.90
   3   8  -9  286.37   22.30
  -3  -8  -9  337.67   29.10
  -3  -8  -9  217.68   23.80
  -3   8  -9  282.87   24.70
   3  -8  -9  277.07   26.70
  -3   8  -9  334.57   28.80
  -4  -8  -9  276.17   25.50
   4   8  -9  249.08   24.80
  -4  -8  -9  326.17   31.50
  -4  -8  -9  269.97   25.50
   4  -8  -9  269.97   27.70
  -4   8  -9  282.87   27.60
  -4   8  -9  270.37   24.70
  -5  -8  -9   75.89   18.70
  -5  -8  -9   84.49   22.10
  -5  -8  -9   63.69   16.50
  -5   8   9   86.89   20.30
   5   8  -9   78.89   17.80
  -5   8  -9   82.89   15.80
  -5   8  -9   87.09   20.10
  -5   8  -9   60.29   20.00
   5  -8  -9  105.39   20.90
  -5  -8   9   75.49   17.80
  -6  -8  -9   23.70   14.60
  -6  -8  -9   16.10   13.90
   6   8  -9   22.50   14.30
  -6   8   9    5.60   16.10
  -6  -8  -9    8.80   19.70
  -6   8  -9    9.30   18.80
  -6   8  -9    0.70   15.40
  -6   8  -9   19.90   13.00
  -6  -8   9   51.69   16.60
   6  -8  -9   48.90   18.50
  -7  -8  -9  309.97   36.10
   7   8  -9  325.17   27.80
  -7   8   9  367.86   34.70
  -7  -8  -9  280.27   28.00
   7  -8  -9  287.97   30.20
  -7   8  -9  293.47   34.20
  -7   8  -9  293.17   32.00
  -7  -8   9  295.27   29.80
   0  -9  -9   83.89   19.20
   0  -9  -9   86.49   19.10
   0   9  -9   92.29   18.10
   0  -9  -9   77.19   17.40
   0   9  -9   96.79   17.10
  -1  -9  -9  223.98   24.20
   1   9  -9  185.18   22.60
   1   9  -9  226.68   22.50
  -1  -9  -9  259.77   26.60
  -1  -9  -9  202.08   23.20
   1  -9  -9  269.37   26.50
  -1   9  -9  285.77   26.30
  -1   9  -9  247.98   24.50
   2   9  -9  288.37   24.50
  -2  -9  -9  340.27   30.90
  -2  -9  -9  254.57   25.60
   2   9  -9  271.37   27.50
  -2  -9  -9  312.57   27.10
   2  -9  -9  257.77   26.70
  -2   9  -9  297.27   25.30
  -2   9  -9  245.38   26.00
   3   9  -9  106.09   20.00
   3   9  -9   86.49   15.50
  -3  -9  -9   65.79   16.30
  -3  -9  -9   45.90   18.80
  -3  -9  -9  112.19   20.50
  -3   9  -9  134.89   21.40
  -3   9  -9   99.69   17.90
   3  -9  -9  109.79   20.50
  -4  -9  -9  130.09   19.90
  -4  -9  -9  111.19   19.00
   4   9  -9  105.29   19.50
  -4  -9  -9  137.49   25.20
   4  -9  -9  105.29   21.40
  -4   9  -9  132.19   19.60
  -4   9  -9   93.29   19.80
  -5  -9  -9   43.40   15.90
  -5  -9  -9   64.59   18.10
  -5   9   9   55.29   18.40
  -5  -9  -9   59.39   22.50
   5   9  -9   65.99   17.10
  -5  -9   9   57.89   17.80
  -5   9  -9   79.19   19.20
  -5   9  -9   74.49   16.00
   5  -9  -9   62.19   20.10
  -6  -9  -9  135.19   21.80
  -6  -9  -9  171.58   29.90
  -6  -9  -9  148.39   21.50
   6   9  -9  118.89   19.80
  -6   9   9  133.29   24.30
  -6   9  -9  142.29   23.80
   6  -9  -9  113.99   23.20
  -6  -9   9  121.79   22.00
   7   9  -9   19.50   15.40
  -7  -9  -9    8.00   21.20
  -7   9   9   23.90   18.90
  -7  -9  -9   43.70   17.90
   7  -9  -9   50.29   20.00
  -7   9  -9   26.60   23.00
  -7  -9   9   37.00   18.00
  -7   9  -9   40.20   20.30
   0 -10  -9  254.17   28.10
   0 -10  -9  240.98   26.20
   0  10  -9  267.17   26.30
   0  10  -9  233.08   24.60
   1  10  -9  106.19   18.70
  -1 -10  -9  146.59   23.30
  -1 -10  -9  181.68   23.70
  -1 -10  -9  146.39   22.20
   1  10  -9  114.29   18.70
  -1  10  -9  185.68   23.30
   1 -10  -9  140.99   22.30
  -1  10  -9  148.99   20.60
   2  10  -9   85.69   17.50
  -2 -10  -9  183.58   25.20
  -2 -10  -9  129.69   20.30
  -2 -10  -9  161.18   24.70
   2  10  -9  106.59   18.10
   2 -10  -9   95.99   20.70
  -2  10  -9  101.99   18.80
  -2  10  -9  133.89   22.10
  -3 -10  -9  195.98   23.80
   3  10  -9  217.78   23.80
  -3 -10  -9  271.87   30.10
  -3 -10  -9  231.38   24.60
   3  10  -9  235.28   22.40
  -3  10  -9  205.58   24.20
  -3  10  -9  221.88   26.50
   3 -10  -9  190.78   25.00
  -4 -10  -9  229.48   24.70
  -4 -10  -9  221.58   30.70
   4  10  -9  161.38   22.70
  -4 -10  -9  178.78   23.40
   4 -10  -9  200.98   26.10
  -4  10  -9  234.08   24.80
  -4  10  -9  240.78   28.30
   5  10  -9   60.59   16.90
  -5 -10  -9   82.39   18.60
  -5 -10  -9   30.60   16.30
  -5 -10  -9   41.50   23.00
  -5  10   9  102.29   23.10
  -5  10  -9   72.29   20.90
  -5 -10   9   57.69   17.60
  -5  10  -9   39.20   14.90
   5 -10  -9   41.20   19.20
  -6 -10  -9   92.69   19.40
   6  10  -9   86.59   20.00
  -6 -10  -9   75.29   25.70
  -6  10   9   71.09   21.80
  -6 -10  -9   68.29   17.80
  -6  10  -9   72.09   21.80
   6 -10  -9   70.69   20.30
  -6 -10   9   82.49   21.10
   0  11  -9    1.40   13.00
   0 -11  -9   23.30   17.20
   0  11  -9   14.20   15.30
   0 -11  -9   23.60   18.00
  -1 -11  -9  415.46   37.00
  -1 -11  -9  396.86   32.40
   1  11  -9  288.07   29.20
  -1 -11  -9  324.97   31.10
   1  11  -9  380.86   30.10
  -1  11  -9  328.87   28.70
   1 -11  -9  333.47   33.20
  -1  11  -9  398.96   32.40
   1 -11  -9  437.66   36.90
   2  11  -9  143.89   20.20
  -2 -11  -9  120.99   21.60
  -2 -11  -9  115.29   21.80
  -2 -11  -9  126.99   24.70
   2  11  -9   99.49   19.30
  -2  11  -9  106.19   21.60
  -2  11  -9  110.99   19.80
   2 -11  -9  108.89   21.50
  -3 -11  -9  110.99   22.50
   3  11  -9  139.29   25.00
   3  11  -9  111.19   20.00
  -3 -11  -9  134.09   26.40
  -3 -11  -9  148.49   23.90
   3 -11  -9  141.69   23.70
  -3  11  -9  126.29   23.30
  -3  11  -9  133.59   20.10
  -4 -11  -9   51.99   17.70
  -4 -11  -9   80.19   23.80
  -4 -11  -9   20.70   16.40
   4  11  -9   40.00   16.10
  -4  11  -9   86.99   21.10
   4 -11  -9   51.49   20.40
  -4  11  -9   66.39   17.80
  -5 -11  -9   45.20   23.50
   5  11  -9   65.09   17.50
  -5 -11  -9   46.60   18.00
  -5  11   9   41.00   18.90
  -5 -11  -9   67.39   18.90
  -5 -11   9   43.40   18.60
  -5  11  -9   85.09   22.50
   5 -11  -9   55.59   21.10
  -5  11  -9   82.89   17.90
   0  12  -9  366.76   33.10
   0  12  -9  334.17   29.50
   0 -12  -9  319.67   32.30
   0 -12  -9  382.86   38.00
  -1 -12  -9  101.99   22.80
  -1 -12  -9   82.49   20.60
   1  12  -9   27.10   14.80
  -1 -12  -9  115.69   26.40
   1  12  -9  115.89   21.60
   1 -12  -9   70.09   20.70
  -1  12  -9   86.79   20.80
   1 -12  -9   70.19   23.90
  -1  12  -9   53.19   17.80
  -2 -12  -9   23.00   17.20
   2  12  -9   64.79   17.90
   2  12  -9   38.90   15.60
  -2 -12  -9   39.60   21.50
  -2 -12  -9   42.30   18.60
  -2  12  -9   40.90   17.70
   2 -12  -9   59.49   19.60
  -2  12  -9   58.09   17.40
  -3 -12  -9   82.89   22.10
  -3 -12  -9   46.20   19.00
  -3 -12  -9   69.19   24.40
   3  12  -9   59.79   18.90
  -3  12  -9   79.19   21.40
  -3  12  -9   70.39   18.50
   3 -12  -9   59.79   20.30
   0   0 -10 1144.79   40.10
   0   0 -10 1124.09   39.30
  -1   0 -10  208.98   19.80
   1   0 -10  180.08   18.00
  -1   0 -10  190.68   19.00
   1   0 -10  173.18   18.60
  -2   0 -10   62.59   10.60
  -2   0 -10   62.19   12.30
  -2   0 -10   68.09   15.00
   2   0 -10   55.79   12.90
  -2   0  10   57.49   11.10
   2   0 -10   68.49   13.40
  -3   0 -10   11.80   12.70
   3   0 -10   34.40   12.90
  -3   0 -10   42.70   11.00
  -3   0 -10   31.10   12.10
  -3   0  10   30.90   10.90
   3   0 -10   26.20   12.50
   4   0 -10  149.49   17.50
   4   0 -10  138.49   17.10
  -4   0 -10  123.59   19.20
  -4   0  10  163.68   17.10
  -4   0  10  121.79   16.00
  -4   0 -10  134.59   16.60
  -4   0 -10  124.19   16.60
  -5   0 -10  155.98   20.00
  -5   0  10  190.28   18.70
  -5   0 -10  194.78   23.30
  -5   0  10  187.98   20.30
  -5   0 -10  167.28   20.30
   5   0 -10  165.28   18.60
  -5   0 -10  181.48   19.00
   5   0 -10  170.08   17.70
  -6   0 -10   38.30   14.50
  -6   0  10   41.70   15.20
   6   0 -10   31.10   12.50
  -6   0 -10   29.20   16.10
   6   0 -10   29.30   12.60
  -6   0 -10   21.70   14.70
  -6   0 -10   39.80   12.30
  -6   0  10   48.00   14.60
  -7   0  10   -0.40   13.10
  -7   0 -10    2.90   12.80
  -7   0 -10   13.20   16.50
  -7   0  10   -0.60   14.30
  -7   0 -10    3.20   14.70
   7   0 -10  -13.60   10.50
  -8   0  10   79.59   18.60
  -8   0 -10   78.69   21.40
  -8   0 -10   66.09   17.40
  -8   0  10   47.40   17.40
  -8   0 -10   52.59   19.40
  -9   0 -10   74.19   19.00
  -9   0  10   76.19   19.50
  -9   0 -10   85.29   22.80
  -9   0  10   79.99   18.90
   0   1 -10  326.47   21.50
   0  -1 -10  321.47   21.70
   0  -1 -10  367.16   22.60
   0   1 -10  295.57   21.10
   1   1 -10  750.52   31.50
  -1  -1 -10  734.13   31.30
   1   1 -10  742.33   30.10
  -1  -1 -10  746.03   31.90
  -1  -1  10  691.53   25.90
  -1   1 -10  742.63   31.70
  -1   1 -10  708.93   31.20
   1  -1 -10  699.23   30.70
   1  -1 -10  738.03   31.50
   2   1 -10   -5.40    8.90
  -2  -1 -10    7.80   10.00
  -2  -1 -10   10.30   11.50
   2   1 -10    5.50    9.90
  -2  -1 -10    3.20    8.30
  -2   1  10   10.50    9.30
   2  -1 -10   -3.10   10.00
   2  -1 -10   14.30   11.70
  -2   1 -10   -2.10    7.50
  -2   1 -10    3.80   10.30
  -2   1 -10    6.00   11.50
  -2  -1  10   12.90    8.60
  -3  -1 -10   31.30   13.00
  -3   1  10   27.30   11.10
  -3  -1 -10   29.30   12.00
   3   1 -10   19.10   10.70
   3   1 -10   30.80   11.50
  -3  -1 -10   30.10   11.00
   3  -1 -10   34.10   12.20
   3  -1 -10    7.40   11.30
  -3   1 -10    9.70   10.80
  -3   1 -10   23.80   12.70
  -3   1 -10   32.70   10.90
  -3  -1  10   15.60    9.90
  -4  -1 -10  361.66   23.80
  -4   1  10  400.76   22.70
   4   1 -10  406.66   22.70
   4   1 -10  406.16   24.60
  -4   1  10  370.86   24.10
  -4  -1 -10  362.56   24.20
  -4  -1 -10  352.56   26.50
  -4   1 -10  390.66   24.30
   4  -1 -10  364.26   24.40
  -4   1 -10  339.47   25.90
  -4   1 -10  298.77   25.70
  -4  -1  10  333.17   23.20
   4  -1 -10  343.47   23.10
  -4   1 -10  341.77   24.40
  -5   1  10 1170.38   43.50
  -5  -1 -10 1171.48   45.80
  -5  -1 -10 1099.79   43.70
  -5  -1 -10 1094.09   40.20
   5   1 -10 1125.99   39.00
  -5   1  10 1138.59   39.40
   5   1 -10 1144.69   41.10
  -5  -1  10 1215.68   42.10
  -5   1 -10 1090.39   44.60
  -5   1 -10 1218.28   40.80
  -5  -1  10 1101.39   41.80
   5  -1 -10 1200.28   42.00
  -5   1 -10 1139.79   44.90
   5  -1 -10 1155.28   40.20
  -5   1 -10 1142.59   45.80
  -6  -1 -10   67.89   16.50
  -6  -1 -10  117.49   15.70
  -6  -1 -10  142.89   20.40
  -6   1  10  125.49   19.40
   6   1 -10  108.29   16.50
  -6  -1 -10   78.99   18.40
  -6   1  10  125.29   17.50
   6  -1 -10  132.19   17.60
  -6   1 -10  127.99   20.40
  -6   1 -10  107.19   18.80
  -6   1 -10  100.09   20.80
   6  -1 -10  131.69   17.10
  -6  -1  10  130.79   18.60
  -6  -1  10  124.79   18.00
  -6   1 -10  124.59   16.20
   7   1 -10  184.48   19.10
  -7  -1 -10  174.98   21.80
  -7  -1 -10  161.08   24.80
  -7   1  10  199.58   23.50
  -7  -1 -10  206.48   20.60
  -7   1  10  171.58   20.90
  -7  -1 -10  177.38   24.70
  -7  -1  10  178.38   22.40
  -7  -1  10  178.08   21.50
   7  -1 -10  197.68   20.70
  -7   1 -10  218.58   26.90
   7  -1 -10  196.08   19.60
  -7   1 -10  172.98   24.00
  -7   1 -10  194.28   23.00
  -8  -1 -10   57.29   16.90
  -8   1  10   54.89   18.50
  -8   1  10   58.19   16.90
  -8  -1 -10   70.99   20.60
  -8  -1 -10   53.89   19.80
  -8   1 -10   55.99   19.80
  -8  -1  10   62.79   17.30
  -8   1 -10   77.49   17.90
  -8  -1  10   46.60   17.00
  -9  -1 -10  206.68   30.90
  -9   1  10  223.88   25.00
  -9   1  10  208.38   26.30
  -9  -1 -10  254.37   27.00
  -9   1 -10  231.88   26.10
  -9   1 -10  251.07   32.20
  -9  -1  10  223.88   26.90
  -9  -1  10  260.87   27.40
   0   2 -10 1555.44   48.50
   0   2 -10 1518.45   49.20
   0  -2 -10 1574.44   50.09
   0  -2  10 1562.14   41.10
   0  -2 -10 1553.44   49.60
  -1  -2 -10  226.68   17.00
   1   2 -10  280.27   20.00
   1   2 -10  260.87   21.20
  -1  -2 -10  234.38   21.30
  -1  -2 -10  239.48   20.60
   1  -2 -10  241.58   22.10
   1  -2 -10  240.48   21.90
  -1   2 -10  263.57   20.60
  -1  -2  10  246.58   15.70
  -1   2 -10  250.27   20.80
   2   2 -10   49.00   12.50
   2   2 -10   52.49   13.50
  -2  -2 -10   67.39   13.20
  -2  -2 -10   38.90   13.10
  -2  -2 -10   56.19   11.30
   2  -2 -10   39.60   13.40
  -2   2 -10   22.50   12.00
  -2   2 -10   46.60   10.40
   2  -2 -10   31.70   12.80
  -2  -2  10   56.99   10.50
  -2   2 -10   40.40   12.60
  -2   2 -10   42.50   13.70
  -3   2  10  225.98   17.40
  -3  -2 -10  251.77   23.80
   3   2 -10  266.37   18.80
   3   2 -10  241.08   22.10
  -3  -2 -10  274.57   20.10
  -3   2  10  249.78   21.40
  -3  -2 -10  249.88   21.10
  -3   2 -10  222.28   19.70
  -3   2 -10  262.07   22.10
   3  -2 -10  247.88   21.40
  -3  -2  10  259.97   18.80
  -3   2 -10  250.27   23.60
   3  -2 -10  229.48   20.90
  -3   2 -10  253.57   21.90
  -4  -2 -10  472.65   29.80
  -4  -2 -10  464.15   27.90
  -4  -2 -10  533.65   27.60
   4   2 -10  486.05   23.60
  -4   2  10  546.45   24.40
   4   2 -10  524.85   27.80
  -4   2  10  462.75   27.50
   4  -2 -10  468.95   27.10
  -4  -2  10  520.05   26.00
  -4   2 -10  542.65   28.60
   4  -2 -10  466.05   27.40
  -4   2 -10  515.65   30.50
  -4   2 -10  507.25   30.10
  -4   2 -10  543.15   27.40
  -5   2  10  172.18   20.30
  -5  -2 -10  214.68   20.00
  -5  -2 -10  165.68   20.90
   5   2 -10  170.88   18.70
  -5   2  10  208.68   18.40
  -5  -2 -10  170.78   20.90
  -5   2 -10  163.48   21.40
  -5  -2  10  181.88   19.60
   5  -2 -10  179.78   19.20
  -5   2 -10  214.38   23.00
  -5  -2  10  193.48   20.10
   5  -2 -10  177.28   19.20
  -5   2 -10  195.48   23.90
  -5   2 -10  177.98   19.30
  -6   2  10   39.10   13.30
  -6  -2 -10   54.09   13.30
  -6   2  10   24.60   14.60
   6   2 -10   21.70   12.30
  -6  -2 -10    8.30   13.40
  -6  -2 -10   25.20   16.90
   6  -2 -10   28.60   12.90
  -6   2 -10   31.90   15.50
  -6   2 -10   33.10   16.80
  -6   2 -10   42.70   12.50
  -6   2 -10   21.70   15.10
   6  -2 -10   23.20   13.90
  -6  -2  10   20.10   13.90
  -6  -2  10   45.80   14.80
  -7  -2 -10   36.60   17.20
  -7  -2 -10   41.20   14.80
  -7   2  10   43.90   13.60
  -7  -2 -10   47.20   14.30
  -7   2  10   44.60   16.80
   7   2 -10   19.40   12.50
  -7  -2 -10   18.40   17.30
  -7  -2  10   61.39   16.30
  -7   2 -10   50.09   17.40
  -7   2 -10   65.09   18.90
   7  -2 -10   54.29   15.00
   7  -2 -10   55.09   14.20
  -7  -2  10   37.30   15.40
  -8  -2 -10  108.49   19.00
  -8   2  10  127.89   23.00
  -8  -2 -10  139.29   24.50
  -8  -2 -10  105.39   21.60
  -8   2  10  112.39   18.90
   8  -2 -10  101.39   18.80
  -8  -2  10  136.19   21.70
  -8   2 -10  108.99   23.50
  -8   2 -10   97.39   20.30
  -8  -2  10   97.49   19.30
  -9  -2 -10   47.00   21.80
  -9  -2 -10   46.10   19.00
  -9   2  10   78.19   18.60
  -9   2  10   95.29   22.50
  -9  -2 -10  109.59   19.60
  -9  -2  10  104.29   21.10
  -9  -2  10   96.39   21.30
  -9   2 -10   75.59   19.50
  -9   2 -10   92.79   24.20
   0  -3 -10  163.78   14.60
   0  -3  10  169.28   11.70
   0  -3 -10  171.68   19.60
   0   3 -10  183.38   18.10
   0   3 -10  158.38   17.40
   0   3 -10  183.38   20.00
   0  -3 -10  135.99   18.80
   1   3 -10  587.44   26.90
   1  -3  10  589.44   19.30
   1   3 -10  510.05   28.00
  -1  -3 -10  538.85   29.10
  -1  -3 -10  577.64   26.90
  -1  -3 -10  588.34   29.90
  -1   3 -10  617.94   29.50
   1  -3 -10  651.43   29.90
  -1  -3  10  594.84   21.70
  -1   3 -10  595.44   28.70
  -1   3 -10  625.24   29.80
   1  -3 -10  610.64   29.90
   2   3 -10    9.80   12.00
   2   3 -10   27.40   11.30
  -2  -3 -10   33.00   12.40
  -2  -3 -10   25.50   10.10
  -2  -3 -10   11.50   11.80
   2  -3 -10   17.00   12.80
   2  -3 -10   24.90   11.80
  -2   3 -10   28.50   12.00
  -2   3 -10   24.60    9.90
  -2   3 -10   24.50   12.30
  -2   3 -10   21.40   11.60
  -2  -3  10   29.80    9.40
   3   3 -10   37.60   11.10
   3   3 -10   36.80   12.70
  -3  -3 -10   55.49   15.60
  -3  -3 -10   44.30   12.90
  -3  -3 -10   51.19   13.70
  -3   3  10   50.79   13.60
  -3   3  10   54.39   10.00
   3  -3 -10   30.60   13.90
  -3   3 -10   36.00   12.80
  -3   3 -10   27.00   13.80
   3  -3 -10   27.90   12.00
  -3   3 -10   32.10   11.60
  -3  -3  10   40.40   11.10
  -3   3 -10   53.09   14.60
   4   3 -10  103.59   14.50
  -4  -3 -10   98.19   16.80
  -4  -3 -10  113.89   18.20
  -4   3  10   91.79   12.70
  -4   3  10   88.29   16.40
  -4  -3 -10   73.79   15.00
   4   3 -10   78.99   14.90
  -4   3 -10   85.79   18.30
  -4   3 -10  107.39   16.90
  -4  -3  10   66.99   12.60
   4  -3 -10  115.59   17.30
  -4   3 -10  102.49   16.10
  -4   3 -10   65.59   15.60
   4  -3 -10  126.89   16.80
  -5  -3 -10  571.64   29.10
  -5  -3 -10  510.85   32.10
  -5  -3 -10  568.04   32.50
   5   3 -10  568.54   30.10
  -5   3  10  539.65   32.40
  -5   3  10  578.34   26.40
  -5   3 -10  520.75   32.70
  -5   3 -10  592.34   33.70
  -5   3 -10  518.05   32.90
   5  -3 -10  534.15   28.20
   5  -3 -10  536.75   29.70
  -5  -3  10  580.44   29.00
  -5  -3  10  564.24   30.50
  -5   3 -10  643.44   29.10
  -6   3  10  173.88   22.50
  -6   3  10  210.28   18.70
  -6  -3 -10  174.78   23.40
  -6  -3 -10  177.58   18.50
  -6  -3 -10  158.98   22.30
   6   3 -10  181.78   20.70
   6  -3 -10  193.48   19.20
  -6   3 -10  196.08   22.90
  -6   3 -10  208.18   24.80
  -6   3 -10  190.38   18.60
  -6  -3  10  184.78   20.30
  -6  -3  10  190.38   21.60
   6  -3 -10  209.08   21.70
  -7  -3 -10    6.60   11.60
   7   3 -10   13.40   12.20
  -7  -3 -10   15.90   13.40
  -7   3  10   18.90   13.30
  -7  -3 -10    9.60   15.70
  -7   3  10   25.30   15.20
  -7  -3 -10   26.20   16.50
  -7   3 -10   10.20   15.40
   7  -3 -10    6.00   11.60
  -7   3 -10   10.70   16.00
  -7  -3  10   24.10   15.00
   7  -3 -10    8.70   13.10
  -7  -3  10    9.00   14.20
  -8  -3 -10  146.79   23.80
  -8  -3 -10  156.88   26.20
  -8  -3 -10  133.29   20.30
  -8   3  10  131.69   22.80
  -8   3  10  157.08   19.70
  -8  -3  10  117.59   20.30
  -8   3 -10  102.49   20.00
   8  -3 -10  175.28   22.20
  -8  -3  10  121.99   21.00
  -8   3 -10  119.89   24.80
  -9  -3 -10  180.58   28.90
  -9   3  10  199.48   27.10
  -9   3  10  187.98   22.70
  -9  -3 -10  207.08   24.10
  -9  -3 -10  142.19   23.70
  -9  -3  10  142.19   23.30
  -9   3 -10  163.38   29.00
   9  -3 -10  200.68   24.30
  -9  -3  10  172.78   24.90
  -9   3 -10  189.58   25.70
   0   4 -10  500.45   26.80
   0  -4 -10  455.75   27.90
   0  -4 -10  475.45   27.30
   0   4 -10  491.85   25.60
   0  -4 -10  481.75   23.20
   0   4 -10  503.05   27.90
   1   4 -10  534.75   27.60
  -1  -4 -10  515.65   28.30
  -1  -4 -10  506.95   29.60
   1   4 -10  522.55   25.70
   1   4 -10  550.04   28.70
  -1  -4 -10  519.65   25.60
  -1   4 -10  531.55   27.60
   1  -4 -10  529.85   22.30
  -1   4 -10  492.55   28.30
   1  -4 -10  501.85   27.90
  -1   4 -10  530.75   27.90
   1  -4 -10  478.85   27.40
   2   4 -10   45.50   12.00
   2   4 -10   31.80   13.00
   2   4 -10   61.79   12.50
  -2   4  10   35.70    8.10
  -2  -4 -10   37.70   12.80
  -2  -4 -10   44.30   14.40
  -2   4 -10   36.30   13.80
   2  -4 -10   33.70   12.30
  -2   4 -10   28.70   11.20
   2  -4 -10   21.40   10.30
  -2   4 -10   42.00   13.30
  -2   4 -10   49.00   14.20
   2  -4 -10   46.20   14.60
  -2  -4  10   33.60    8.70
   3   4 -10  111.69   16.30
   3   4 -10  101.39   14.30
   3   4 -10  126.99   14.20
  -3  -4 -10   70.79   16.70
  -3  -4 -10  124.89   17.30
  -3  -4 -10  102.59   16.40
  -3   4  10  149.59   12.50
  -3   4 -10  101.79   17.50
   3  -4 -10  124.09   18.40
  -3   4 -10  121.49   17.90
  -3   4 -10   82.59   15.60
  -3   4 -10  122.09   16.00
   3  -4 -10  125.59   16.80
  -3  -4  10  122.69   13.80
   4   4 -10  636.94   28.10
  -4  -4 -10  633.54   33.80
  -4   4  10  643.04   33.50
  -4  -4 -10  620.44   30.90
  -4   4  10  668.03   25.40
   4   4 -10  665.23   32.30
  -4  -4 -10  590.94   33.80
  -4   4 -10  640.14   33.10
  -4  -4  10  676.23   28.90
   4  -4 -10  680.43   31.70
   4  -4 -10  651.13   32.40
  -4   4 -10  662.53   35.30
  -4   4 -10  659.63   33.90
  -4   4 -10  664.73   31.30
   5   4 -10  158.98   18.90
  -5  -4 -10  161.08   22.00
   5   4 -10  156.88   15.40
  -5  -4 -10   96.19   19.20
  -5  -4 -10  172.78   19.30
  -5   4  10  120.19   19.30
  -5   4  10  150.48   15.00
  -5   4 -10  185.98   22.50
  -5   4 -10  127.89   20.30
  -5  -4  10  130.69   19.00
   5  -4 -10  187.78   19.40
  -5   4 -10  131.69   17.10
   5  -4 -10  138.39   19.70
  -5  -4  10  162.38   18.10
  -6   4  10  134.19   21.30
  -6   4  10  206.18   18.40
  -6  -4 -10  180.48   19.50
   6   4 -10  177.38   20.00
  -6  -4 -10  202.18   24.40
  -6  -4 -10  175.58   23.60
  -6   4 -10  125.49   22.10
  -6  -4  10  144.49   19.10
  -6   4 -10  207.78   25.40
  -6  -4  10  197.18   22.70
   6  -4 -10  173.58   19.30
  -6   4 -10  201.48   19.50
   6  -4 -10  203.18   22.80
  -7  -4 -10   33.60   17.40
  -7  -4 -10   23.90   13.80
   7   4 -10   26.30   13.80
  -7   4  10    2.30   11.80
  -7   4  10    0.10   15.10
  -7  -4 -10   33.00   17.80
   7  -4 -10   18.10   12.30
  -7  -4  10   14.70   14.50
   7  -4 -10   28.30   15.20
  -7   4 -10   22.10   18.00
  -7  -4  10   18.20   14.40
  -7   4 -10   18.70   15.50
  -8  -4 -10  218.78   29.50
  -8  -4 -10  214.78   25.90
  -8  -4 -10  176.58   22.50
  -8   4  10  195.48   21.70
  -8   4  10  160.28   25.10
  -8   4 -10  220.98   27.30
  -8  -4  10  199.08   25.40
   8  -4 -10  217.88   25.00
  -8  -4  10  200.18   23.70
  -8   4 -10  243.68   30.70
  -9   4  10   65.49   21.10
  -9  -4 -10   88.89   20.30
  -9  -4 -10   45.80   22.20
  -9   4  10   80.99   19.50
  -9   4 -10   69.69   23.90
  -9  -4  10   95.79   20.70
  -9   4 -10   84.99   21.00
  -9  -4  10   59.09   19.40
   9  -4 -10   60.79   19.80
   0   5 -10  318.97   23.70
   0  -5 -10  312.27   20.70
   0   5 -10  266.97   21.00
   0   5 -10  287.37   23.20
   0  -5 -10  271.47   24.20
   0  -5 -10  285.07   23.00
  -1  -5 -10  459.15   27.60
   1   5 -10  484.05   27.20
   1   5 -10  469.15   28.00
  -1  -5 -10  509.45   29.60
  -1  -5 -10  484.55   26.80
   1   5 -10  482.75   25.70
  -1   5 -10  520.65   28.80
   1  -5 -10  490.65   28.30
   1  -5 -10  506.05   24.00
   1  -5 -10  522.45   29.70
  -1   5 -10  461.65   27.00
  -1   5 -10  528.25   29.20
  -2  -5 -10  110.79   18.00
   2   5 -10   90.99   15.80
  -2  -5 -10   93.79   17.00
   2   5 -10  105.39   15.30
  -2  -5 -10   82.39   14.80
   2   5 -10  103.59   14.30
  -2   5 -10   87.99   15.10
  -2  -5  10   82.89   10.40
  -2   5 -10  111.59   17.30
  -2   5 -10  117.69   17.90
  -2   5 -10  105.49   15.00
   2  -5 -10   67.99   15.50
   2  -5 -10   86.09   12.50
   2  -5 -10  113.69   18.30
  -3  -5 -10  352.16   26.80
   3   5 -10  352.56   22.70
  -3  -5 -10  390.56   26.80
   3   5 -10  395.06   25.80
  -3  -5 -10  345.87   28.60
  -3   5 -10  381.36   25.80
   3  -5 -10  382.66   27.40
   3  -5 -10  420.26   26.40
  -3   5 -10  412.26   26.80
  -3   5 -10  350.56   26.30
  -3  -5  10  354.16   20.40
  -4  -5 -10  194.08   22.10
  -4  -5 -10  173.38   21.70
  -4  -5 -10  239.28   22.00
   4   5 -10  117.89   17.90
   4   5 -10  146.79   15.80
  -4   5  10  149.09   20.60
  -4   5 -10  181.98   21.50
  -4   5 -10  202.58   23.50
   4  -5 -10  157.58   19.40
   4  -5 -10  160.28   21.20
  -4   5 -10  175.58   19.50
  -4  -5  10  146.59   16.30
   5   5 -10  164.38   20.00
  -5  -5 -10  157.88   22.70
  -5  -5 -10  169.18   23.70
  -5  -5 -10  160.98   19.70
  -5   5  10  155.98   22.20
  -5  -5  10  179.58   21.60
  -5  -5  10  138.29   17.00
   5  -5 -10  190.68   22.30
  -5   5 -10  173.68   22.90
  -5   5 -10  171.28   20.10
  -5   5 -10  157.88   21.60
   5  -5 -10  182.68   20.20
  -6  -5 -10  187.78   24.30
  -6  -5 -10  204.68   20.80
  -6  -5 -10  210.08   26.80
  -6   5  10  183.08   24.00
   6   5 -10  183.08   21.20
  -6   5 -10  198.78   26.00
  -6  -5  10  216.28   24.30
  -6  -5  10  155.48   19.80
   6  -5 -10  170.38   22.70
  -6   5 -10  201.98   19.20
  -6   5 -10  207.88   25.20
   6  -5 -10  234.78   22.10
  -7  -5 -10   76.69   19.60
  -7   5  10   79.09   19.70
  -7  -5 -10   52.49   19.70
   7   5 -10   51.29   16.20
  -7  -5  10   41.00   15.60
   7  -5 -10   57.39   15.10
  -7   5 -10   88.59   20.00
  -7  -5  10   61.49   18.30
  -7   5 -10   44.20   19.90
   7  -5 -10   60.59   17.20
  -8   5  10  106.39   22.30
  -8  -5 -10  138.19   22.20
  -8  -5 -10  173.28   29.20
  -8  -5  10  129.59   21.70
  -8   5 -10  143.39   24.20
  -8  -5  10  141.99   21.70
   8  -5 -10  153.28   22.80
  -8   5 -10  166.48   28.30
   0   6 -10   73.59   14.70
   0  -6 -10   99.89   15.20
   0  -6 -10   89.19   16.40
   0   6 -10  106.09   16.40
   0  -6 -10  104.59   18.00
  -1  -6 -10  459.55   27.60
   1   6 -10  462.35   28.30
   1   6 -10  476.35   24.80
  -1  -6 -10  425.26   29.00
   1   6 -10  447.76   26.70
  -1  -6 -10  430.16   28.00
   1  -6 -10  405.96   24.70
  -1   6 -10  432.46   27.40
   1  -6 -10  472.95   28.50
   1  -6 -10  425.46   29.10
  -1   6 -10  485.45   29.30
   2   6 -10  169.28   18.00
   2   6 -10  148.99   19.60
   2   6 -10  143.49   17.50
  -2  -6 -10  145.49   20.10
  -2  -6 -10  153.88   19.60
  -2  -6 -10  139.59   18.90
   2  -6 -10  150.68   20.20
  -2   6 -10  147.99   20.00
   2  -6 -10  155.18   19.60
  -2   6 -10  144.39   19.20
   2  -6 -10  148.19   16.70
  -3  -6 -10   63.69   16.20
   3   6 -10   36.60   14.40
   3   6 -10   53.79   12.90
  -3  -6 -10   68.59   16.70
  -3  -6 -10   47.10   14.60
   3  -6 -10   41.30   14.10
  -3  -6  10   24.90   11.10
  -3   6 -10   44.00   15.20
  -3   6 -10   57.49   14.80
   3  -6 -10   32.70   15.40
  -3   6 -10   21.90   13.80
   4   6 -10  360.46   23.40
   4   6 -10  395.26   28.10
  -4   6  10  426.46   30.30
  -4  -6 -10  400.66   29.50
  -4  -6 -10  351.36   31.70
  -4  -6 -10  376.46   27.60
  -4   6 -10  406.06   30.20
   4  -6 -10  312.07   25.50
  -4   6 -10  422.76   31.10
  -4   6 -10  367.46   26.80
  -4  -6  10  358.86   22.30
   4  -6 -10  383.06   28.60
  -5  -6 -10  120.69   21.90
   5   6 -10  160.88   20.80
  -5   6  10  122.39   21.10
  -5  -6 -10  133.99   18.70
  -5  -6 -10  164.98   22.00
  -5  -6  10  108.29   16.00
  -5   6 -10  148.29   23.00
   5  -6 -10  104.79   19.90
  -5  -6  10  108.49   19.80
   5  -6 -10  114.69   18.10
  -5   6 -10  124.49   21.80
  -5   6 -10  119.99   17.80
   6   6 -10  165.78   21.10
  -6  -6 -10  177.58   20.60
  -6   6  10  161.48   24.10
  -6  -6 -10  142.69   21.50
  -6  -6 -10  131.09   24.90
   6  -6 -10  172.38   23.10
  -6  -6  10  170.68   22.90
  -6   6 -10  200.48   25.80
   6  -6 -10  186.28   21.20
  -6   6 -10  162.28   25.70
  -6  -6  10  149.99   19.60
  -6   6 -10  145.79   17.60
  -7   6  10   56.49   19.10
   7   6 -10   51.89   16.00
  -7  -6 -10   22.60   16.50
  -7  -6 -10   42.70   19.70
  -7   6 -10   54.69   19.70
  -7   6 -10   68.09   22.00
   7  -6 -10   23.60   14.00
  -7  -6  10   50.09   18.30
  -7  -6  10   37.80   16.50
   7  -6 -10   14.20   16.70
  -8  -6 -10  164.58   29.60
  -8   6  10  173.68   27.00
  -8  -6 -10  135.09   22.20
  -8  -6  10  128.59   22.40
   8  -6 -10  151.18   25.00
  -8   6 -10  147.69   23.80
  -8  -6  10  128.49   22.60
  -8   6 -10  170.28   29.20
   0  -7 -10    7.50   12.60
   0   7 -10   17.10   12.20
   0   7 -10   17.70   12.60
   0  -7 -10   18.70   12.20
   0  -7 -10   11.20   14.10
   1   7 -10  370.66   27.30
  -1  -7 -10  405.66   28.20
  -1  -7 -10  412.16   28.20
   1   7 -10  381.06   26.80
  -1  -7 -10  388.16   29.00
  -1   7 -10  384.96   26.90
   1  -7 -10  422.06   27.60
  -1   7 -10  427.86   28.80
   1  -7 -10  401.06   28.10
   1  -7 -10  444.36   30.40
   2   7 -10  210.18   22.40
  -2  -7 -10  241.98   23.50
   2   7 -10  198.38   20.20
  -2  -7 -10  176.68   23.00
  -2  -7 -10  233.68   24.60
  -2   7 -10  192.08   22.50
  -2   7 -10  231.48   23.50
   2  -7 -10  308.87   25.60
   2  -7 -10  226.88   24.90
   3   7 -10  679.33   30.70
   3   7 -10  637.04   33.70
  -3  -7 -10  606.64   36.70
  -3  -7 -10  599.24   34.60
  -3  -7 -10  642.64   34.10
  -3   7 -10  678.43   37.40
   3  -7 -10  632.94   34.00
  -3   7 -10  630.64   33.50
   3  -7 -10  672.63   36.20
  -4  -7 -10  120.09   20.20
  -4  -7 -10  118.09   22.00
  -4  -7 -10  128.59   19.70
   4   7 -10  124.59   18.80
   4   7 -10   91.19   14.50
  -4   7  10   93.99   19.50
   4  -7 -10  123.09   20.70
  -4   7 -10   98.29   17.60
  -4   7 -10  112.99   21.00
   4  -7 -10   97.79   17.90
  -4   7 -10  125.79   21.60
  -5  -7 -10   69.09   17.80
  -5  -7 -10   61.79   20.60
   5   7 -10   50.09   15.60
  -5  -7 -10   51.09   16.00
  -5   7  10   92.79   20.80
  -5  -7  10   61.19   17.40
  -5   7 -10   56.29   19.90
   5  -7 -10   87.49   19.40
  -5   7 -10   77.69   15.90
  -5   7 -10   38.00   17.70
   5  -7 -10   70.49   16.80
  -6  -7 -10   92.39   19.30
   6   7 -10  123.39   19.60
  -6   7  10  121.19   22.50
  -6  -7 -10   96.89   23.50
  -6  -7 -10  147.49   19.90
  -6  -7  10  134.69   22.00
   6  -7 -10  133.99   20.00
  -6   7 -10  124.09   17.80
  -6   7 -10  164.08   27.10
   6  -7 -10  109.79   22.10
  -6   7 -10  113.19   22.50
  -7  -7 -10   20.90   20.20
  -7  -7 -10   42.80   17.90
  -7   7  10   48.00   19.30
   7   7 -10   38.90   16.10
  -7   7 -10   46.00   22.70
  -7   7 -10   60.09   18.60
   7  -7 -10   34.50   18.60
  -7  -7  10   73.89   19.00
   7  -7 -10   81.79   19.50
  -8  -7 -10   52.39   18.40
   8  -7 -10   46.10   19.70
   0   8 -10   82.49   16.70
   0  -8 -10   79.59   18.60
   0   8 -10   67.89   16.60
   0  -8 -10  118.89   19.20
  -1  -8 -10   71.89   18.40
   1   8 -10   42.60   15.80
  -1  -8 -10   73.79   17.10
   1   8 -10   60.49   14.90
  -1  -8 -10   54.29   15.80
   1  -8 -10   91.99   19.80
  -1   8 -10   58.69   15.30
   1  -8 -10   40.20   14.10
  -1   8 -10   83.19   18.30
   1  -8 -10   54.19   18.00
  -2  -8 -10  150.58   22.10
  -2  -8 -10  156.08   21.60
   2   8 -10   88.69   16.70
   2   8 -10  168.98   22.00
  -2  -8 -10  157.48   22.00
  -2   8 -10  140.79   21.60
   2  -8 -10   85.59   19.10
  -2   8 -10  135.29   20.10
   2  -8 -10  145.19   21.80
  -3  -8 -10  113.99   19.90
  -3  -8 -10   83.19   18.50
  -3  -8 -10  106.89   21.50
   3   8 -10  103.39   17.00
   3   8 -10   60.29   16.30
   3  -8 -10   71.29   17.00
  -3   8 -10   76.59   16.50
  -3   8 -10   88.99   19.40
   3  -8 -10   81.49   19.70
  -4  -8 -10  191.38   23.70
   4   8 -10  204.78   22.80
  -4  -8 -10  150.98   22.20
  -4  -8 -10  187.88   26.80
  -4   8 -10  166.78   24.60
   4  -8 -10  196.28   23.30
  -4   8 -10  184.08   21.20
   4  -8 -10  146.29   22.80
  -5  -8 -10   69.79   21.70
  -5   8  10   56.89   18.90
  -5  -8 -10   65.59   17.90
   5   8 -10   48.20   16.10
  -5  -8 -10   76.39   18.60
[truncated: 115,117 more chars]
