# Supplementary material for: (Chlorido/bromido)[(1,2,5,6-η)-cyclo­octa-1,5-diene](4-isopropyl-1-methyl-1,2,4-triazol-5-yl­idene)rhodium(I)
Source: IUCrdata. 2021 Aug 13;6(Pt 8):x210811. doi: 10.1107/S2414314621008117 (PMC9462365; doi:10.1107/S2414314621008117)
Supplement: Supplementary file 2 [file x-06-x210811-Isup2.hkl]

data_I                                                                          
_shelx_title ' mo_jr02_1_0m_a.res in P2(1)2(1)2(1)'                             
_shelx_refln_list_code          4                                               
_shelx_F_calc_maximum      254.70                                               
_exptl_crystal_F_000       771.16                                               
_reflns_d_resolution_high  0.7911                                               
                                                                                
loop_                                                                           
 _space_group_symop_operation_xyz                                               
 'x, y, z'                                                                      
 '-x+1/2, -y, z+1/2'                                                            
 '-x, y+1/2, -z+1/2'                                                            
 'x+1/2, -y+1/2, -z'                                                            
                                                                                
_cell_length_a     9.4146                                                       
_cell_length_b    11.9706                                                       
_cell_length_c    13.7022                                                       
_cell_angle_alpha  90.000                                                       
_cell_angle_beta   90.000                                                       
_cell_angle_gamma  90.000                                                       
                                                                                
_shelx_F_squared_multiplier     1.000                                           
                                                                                
loop_                                                                           
 _refln_index_h                                                                 
 _refln_index_k                                                                 
 _refln_index_l                                                                 
 _refln_F_squared_calc                                                          
 _refln_F_squared_meas                                                          
 _refln_F_squared_sigma                                                         
 _refln_observed_status                                                         
   2   0   0        122.61        121.35        42.40 o                         
   4   0   0      10231.55       9595.04       237.58 o                         
   6   0   0         16.38         31.38        36.59 o                         
   8   0   0       2464.89       2377.00       102.76 o                         
  10   0   0       2373.29       2469.26       124.27 o                         
   1   1   0      20897.44      21466.27       207.29 o                         
   2   1   0       2068.99       1884.43        62.03 o                         
   3   1   0        479.18        631.24        34.40 o                         
   4   1   0        830.67        901.88        42.64 o                         
   5   1   0      12927.01      12523.76       130.36 o                         
   6   1   0        840.00        816.13        36.63 o                         
   7   1   0        212.93        254.56        29.53 o                         
   8   1   0          0.90         -4.65        28.06 o                         
   9   1   0       4964.60       5069.47       105.63 o                         
  10   1   0        144.41        180.91        46.53 o                         
  11   1   0        226.99        282.48        53.20 o                         
   0   2   0      64873.96      73094.27      1556.92 o                         
   1   2   0       6656.43       6996.57        79.93 o                         
   2   2   0         47.91         69.47        20.28 o                         
   3   2   0          0.37         17.88        21.07 o                         
   4   2   0       7849.87       7375.96        86.72 o                         
   5   2   0         72.02         96.04        22.88 o                         
   6   2   0        931.97        844.54        37.71 o                         
   7   2   0        106.28        104.13        28.17 o                         
   8   2   0       1625.04       1627.61        57.14 o                         
   9   2   0         10.38         14.77        33.38 o                         
  10   2   0       2764.64       2899.68       103.07 o                         
  11   2   0        191.69        262.81        63.18 o                         
   1   3   0      18295.38      19250.80       224.01 o                         
   2   3   0       5266.91       5748.86        72.09 o                         
   3   3   0       5141.29       4947.08        63.59 o                         
   4   3   0       2891.18       2696.42        49.30 o                         
   5   3   0       7958.72       7750.23        92.67 o                         
   6   3   0       4502.86       4167.42        76.84 o                         
   7   3   0       1144.55       1311.98        54.15 o                         
   8   3   0         32.32         91.40        35.21 o                         
   9   3   0       4449.71       4646.16       101.00 o                         
  10   3   0       1123.29       1113.76        72.52 o                         
  11   3   0        346.89        339.45        69.17 o                         
   0   4   0      15585.41      16501.00       405.64 o                         
   1   4   0       3142.83       3037.75        68.20 o                         
   2   4   0        360.88        354.00        25.38 o                         
   3   4   0          4.48         25.54        18.79 o                         
   4   4   0      16302.54      17018.02       164.27 o                         
   5   4   0       1510.12       1425.73        41.95 o                         
   6   4   0       2093.68       1916.68        55.92 o                         
   7   4   0        860.17        992.72        48.06 o                         
   8   4   0       1346.44       1407.76        57.81 o                         
   9   4   0         95.21         49.39        43.79 o                         
  10   4   0        532.41        564.75        61.05 o                         
  11   4   0       1170.89       1069.87        90.32 o                         
   1   5   0      10555.88      10420.20       118.51 o                         
   2   5   0        326.01        327.21        24.56 o                         
   3   5   0       4764.80       4817.37        72.56 o                         
   4   5   0        246.22        230.37        23.58 o                         
   5   5   0       6245.99       6285.88        94.84 o                         
   6   5   0       5030.28       4998.10        88.39 o                         
   7   5   0        127.01        124.96        32.74 o                         
   8   5   0         30.60         23.18        33.92 o                         
   9   5   0       2512.88       2642.96        97.81 o                         
  10   5   0        921.70        894.66        71.88 o                         
  11   5   0         16.08        -40.32        59.89 o                         
   0   6   0       6807.14       7167.75       166.16 o                         
   1   6   0       1271.43       1339.39        54.30 o                         
   2   6   0       1301.64       1183.54        43.68 o                         
   3   6   0       2648.70       2673.38        51.35 o                         
   4   6   0      10425.95      10590.09       128.47 o                         
   5   6   0        400.14        381.82        34.89 o                         
   6   6   0       3416.27       3423.82        98.55 o                         
   7   6   0       2620.19       2680.89        75.69 o                         
   8   6   0       4715.76       4769.07       100.71 o                         
   9   6   0          3.82         17.04        46.29 o                         
  10   6   0         22.60        -47.81        47.81 o                         
   1   7   0       2072.71       1906.82        63.79 o                         
   2   7   0       3011.85       2840.25        80.28 o                         
   3   7   0       4932.82       4729.78        85.75 o                         
   4   7   0        237.84        248.88        33.00 o                         
   5   7   0       3150.34       3185.43        69.32 o                         
   6   7   0       2201.51       2137.16        68.37 o                         
   7   7   0        288.66        296.82        42.29 o                         
   8   7   0        431.55        436.18        57.12 o                         
   9   7   0       1519.10       1539.49       105.39 o                         
  10   7   0        929.45        991.37        78.64 o                         
   0   8   0       1247.37       1454.50        93.21 o                         
   1   8   0       1787.67       1842.74        57.69 o                         
   2   8   0        787.03        825.00        42.34 o                         
   3   8   0       2440.39       2412.15        66.82 o                         
   4   8   0       5748.60       5765.11        92.03 o                         
   5   8   0        585.77        538.73        45.37 o                         
   6   8   0        305.68        278.21        42.78 o                         
   7   8   0       5128.82       5342.31       116.82 o                         
   8   8   0       3270.33       3251.74        95.16 o                         
   9   8   0        673.36        535.41        80.36 o                         
  10   8   0         12.96         -9.86        52.33 o                         
   1   9   0       1963.56       1934.94        64.10 o                         
   2   9   0       4770.17       4566.16        86.67 o                         
   3   9   0        990.22       1080.07        46.28 o                         
   4   9   0       1077.90       1023.04        57.14 o                         
   5   9   0       1559.00       1570.80        81.00 o                         
   6   9   0       1901.46       1935.57        77.44 o                         
   7   9   0         74.38         39.02        42.97 o                         
   8   9   0        545.67        535.85        59.13 o                         
   9   9   0        951.19       1042.22       134.19 o                         
   0  10   0        585.01        673.50        61.26 o                         
   1  10   0         14.22         14.33        31.69 o                         
   2  10   0       1102.27       1197.50        54.14 o                         
   3  10   0       2303.28       2305.89        74.15 o                         
   4  10   0       2123.71       1955.82        64.19 o                         
   5  10   0        581.34        582.09        51.93 o                         
   6  10   0         82.75        142.92        43.75 o                         
   7  10   0       3985.00       4114.63       112.74 o                         
   8  10   0        484.56        525.94        61.61 o                         
   1  11   0       2889.79       2920.81        84.65 o                         
   2  11   0       7398.84       7412.22       124.77 o                         
   3  11   0         10.60        -34.21        34.21 o                         
   4  11   0        242.39        283.61        41.29 o                         
   5  11   0       1550.45       1601.15        92.85 o                         
   6  11   0       2040.63       1954.88        85.45 o                         
   7  11   0        550.85        616.39        62.14 o                         
   8  11   0        297.39        281.21        59.97 o                         
   0  12   0       1719.71       1930.33       138.01 o                         
   1  12   0        134.09        148.09        40.57 o                         
   2  12   0         17.25         21.47        32.22 o                         
   3  12   0       3729.15       3619.09        98.91 o                         
   4  12   0        251.15        290.46        43.40 o                         
   5  12   0        558.52        643.85        59.53 o                         
   6  12   0        145.56        159.88        56.93 o                         
   7  12   0       2443.91       2423.99       116.64 o                         
   1  13   0         43.41          2.35        38.48 o                         
   2  13   0       4258.67       4361.58       127.74 o                         
   3  13   0         44.10         40.42        51.53 o                         
   4  13   0          2.56         -2.45        51.77 o                         
   5  13   0        937.52        955.72        79.48 o                         
   6  13   0       1633.18       1636.74       120.32 o                         
   0  14   0       1238.22       1437.85       122.60 o                         
   1  14   0       1112.91       1246.80        82.19 o                         
   2  14   0        206.35        293.44        69.12 o                         
   3  14   0       1365.68       1403.08        85.01 o                         
   4  14   0         50.57         58.05        71.09 o                         
   1  15   0         71.53        149.51        65.21 o                         
   1   0   1      21942.82      22969.56       285.26 o                         
   2   0   1       2343.58       2367.77        92.47 o                         
   3   0   1       2514.70       2390.80        74.80 o                         
   4   0   1        580.28        537.78        33.46 o                         
   5   0   1       8867.43       9119.96       113.01 o                         
   6   0   1       1669.49       1665.50        61.19 o                         
   7   0   1       7433.70       7344.58        99.08 o                         
   8   0   1        248.74        267.01        33.99 o                         
   9   0   1        140.56        145.96        40.59 o                         
  10   0   1         22.31         48.50        41.99 o                         
  11   0   1       3117.26       3135.48       114.92 o                         
 -11   1   1        230.12        197.63        76.87 o                         
 -10   1   1       4532.41       4386.22       120.15 o                         
  -9   1   1        583.26        621.21        51.31 o                         
  -8   1   1       1401.40       1401.97        53.36 o                         
  -7   1   1       1264.33       1245.97        43.96 o                         
  -6   1   1      17857.91      17861.27       178.04 o                         
  -5   1   1        243.22        242.52        25.40 o                         
  -4   1   1       5435.62       5528.95        84.07 o                         
  -3   1   1        982.33       1108.60        57.87 o                         
  -2   1   1       2974.25       2818.87       118.79 o                         
  -1   1   1       2765.99       2853.03        34.52 o                         
   0   1   1         64.52         -5.16        36.19 o                         
   1   1   1       2791.74       2800.65        69.81 o                         
   2   1   1       3238.65       3265.98        69.73 o                         
   3   1   1        897.79        981.30        39.28 o                         
   4   1   1       5341.10       5504.47        84.36 o                         
   5   1   1        209.41        194.87        24.09 o                         
   6   1   1      17879.89      17790.57       178.32 o                         
   7   1   1       1268.63       1307.20        52.20 o                         
   8   1   1       1365.92       1457.06        59.70 o                         
   9   1   1        572.84        643.26        50.62 o                         
  10   1   1       4591.16       4407.85       106.18 o                         
  11   1   1        220.62        196.42        50.58 o                         
 -11   2   1       3524.09       3690.10       122.26 o                         
 -10   2   1        236.08        264.74        55.07 o                         
  -9   2   1        124.06        121.17        44.76 o                         
  -8   2   1        518.09        508.46        42.13 o                         
  -7   2   1       6609.33       6398.82       101.35 o                         
  -6   2   1        156.34        158.64        30.18 o                         
  -5   2   1       4115.26       4059.44        94.44 o                         
  -4   2   1        659.57        680.18        42.14 o                         
  -3   2   1      11646.16      11359.98       125.85 o                         
  -2   2   1      12132.14      12553.44       121.23 o                         
  -1   2   1      12485.68      13795.98       158.55 o                         
   0   2   1       1070.49       1273.28        78.22 o                         
   1   2   1      12292.72      13500.66       184.57 o                         
   2   2   1      11874.48      12421.50       132.83 o                         
   3   2   1      11469.34      11312.17       129.29 o                         
   4   2   1        679.27        692.64        28.43 o                         
   5   2   1       4106.00       4022.18        65.57 o                         
   6   2   1        142.42        141.15        25.71 o                         
   7   2   1       6682.22       6522.30        99.26 o                         
   8   2   1        511.68        525.28        39.70 o                         
   9   2   1        125.06        114.99        36.00 o                         
  10   2   1        202.67        250.73        58.46 o                         
  11   2   1       3572.10       3765.84       150.56 o                         
 -11   3   1        244.23        268.77        60.39 o                         
 -10   3   1       3178.04       3223.47       107.10 o                         
  -9   3   1        400.38        464.80        48.12 o                         
  -8   3   1       2235.28       2120.60        71.08 o                         
  -7   3   1         27.29          5.61        29.50 o                         
  -6   3   1      11489.81      11512.31       142.03 o                         
  -5   3   1       3935.74       3625.81        60.03 o                         
  -4   3   1       1630.32       1609.78        53.61 o                         
  -3   3   1        122.20        111.17        17.07 o                         
  -2   3   1      16758.88      17079.99       181.86 o                         
  -1   3   1       1368.04       1326.49        40.17 o                         
   0   3   1        281.86        312.51        40.55 o                         
   1   3   1       1374.41       1407.29        45.42 o                         
   2   3   1      16981.79      17202.18       165.73 o                         
   3   3   1         91.54        116.48        21.23 o                         
   4   3   1       1624.11       1546.62        40.97 o                         
   5   3   1       3941.09       3708.08        65.87 o                         
   6   3   1      11370.95      11416.11       127.76 o                         
   7   3   1         27.78         52.39        29.89 o                         
   8   3   1       2239.52       2162.54        83.91 o                         
   9   3   1        448.82        602.61        55.21 o                         
  10   3   1       3135.86       3020.74       285.93 o                         
  11   3   1        254.99        176.81        63.75 o                         
 -11   4   1       2393.53       2389.81       121.77 o                         
 -10   4   1        871.24        994.30        82.73 o                         
  -9   4   1        392.65        412.29        48.24 o                         
  -8   4   1        199.93        191.52        38.14 o                         
  -7   4   1       5035.51       5018.95        82.76 o                         
  -6   4   1        284.33        321.06        26.16 o                         
  -5   4   1       4262.95       4316.66        61.89 o                         
  -4   4   1       1718.70       1625.08        34.18 o                         
  -3   4   1      10016.50      10014.44        98.20 o                         
  -2   4   1       1687.81       1729.28        44.84 o                         
  -1   4   1       4758.92       4896.91        71.69 o                         
   0   4   1      26563.89      28291.16       376.29 o                         
   1   4   1       4887.93       5048.97        75.49 o                         
   2   4   1       1733.41       1767.92        46.10 o                         
   3   4   1      10040.65       9943.65        95.90 o                         
   4   4   1       1650.68       1604.08        40.91 o                         
   5   4   1       4223.77       4271.48        65.42 o                         
   6   4   1        311.52        391.57        33.36 o                         
   7   4   1       5080.69       4944.20        89.24 o                         
   8   4   1        202.29        196.27        36.17 o                         
   9   4   1        406.49        310.70        50.36 o                         
  10   4   1        851.41        914.01        81.82 o                         
  11   4   1       2408.67       2652.03       122.44 o                         
 -11   5   1        159.21        148.72        68.08 o                         
 -10   5   1       1748.86       1772.63        89.71 o                         
  -9   5   1        401.42        512.16        57.21 o                         
  -8   5   1       1399.23       1338.78        60.22 o                         
  -7   5   1        272.66        300.34        37.45 o                         
  -6   5   1       4886.13       5061.26        88.31 o                         
  -5   5   1       3623.08       3603.99        70.70 o                         
  -4   5   1        248.74        279.78        24.51 o                         
  -3   5   1        989.97       1055.67        46.13 o                         
  -2   5   1      11566.71      11306.55       125.71 o                         
  -1   5   1       3574.53       3806.52        67.89 o                         
   0   5   1          0.52         -5.16        26.24 o                         
   1   5   1       3575.58       3799.96        63.57 o                         
   2   5   1      11305.59      10806.28       122.87 o                         
   3   5   1       1009.02       1115.44        33.73 o                         
   4   5   1        255.25        316.32        27.71 o                         
   5   5   1       3591.23       3529.87        71.76 o                         
   6   5   1       4915.16       4813.85        87.46 o                         
   7   5   1        220.20        218.22        36.67 o                         
   8   5   1       1386.65       1386.87        60.47 o                         
   9   5   1        376.55        493.43        57.43 o                         
  10   5   1       1655.15       1666.90        94.40 o                         
  11   5   1        162.78        123.60        63.67 o                         
 -10   6   1        902.11        928.58        78.70 o                         
  -9   6   1        882.73        816.57        66.60 o                         
  -8   6   1        540.04        583.71        49.63 o                         
  -7   6   1       6137.27       6167.29       108.76 o                         
  -6   6   1        173.08        209.71        34.42 o                         
  -5   6   1       2030.43       2031.64        76.03 o                         
  -4   6   1       3445.50       3436.08        66.08 o                         
  -3   6   1       4788.05       4426.06        79.92 o                         
  -2   6   1       1147.93       1323.71        72.80 o                         
  -1   6   1       1244.32       1428.94        62.96 o                         
   0   6   1      11102.24      11684.48       146.09 o                         
   1   6   1       1248.70       1380.78        74.39 o                         
   2   6   1       1134.42       1272.48        52.51 o                         
   3   6   1       4865.18       4499.94        61.13 o                         
   4   6   1       3533.47       3570.98        61.80 o                         
   5   6   1       2032.70       2053.86        56.15 o                         
   6   6   1        197.70        217.42        34.27 o                         
   7   6   1       6250.33       6421.14       109.90 o                         
   8   6   1        564.87        556.53        60.90 o                         
   9   6   1        919.67        883.73        67.33 o                         
  10   6   1        878.56       1012.23        76.79 o                         
 -10   7   1        717.83        725.67        72.68 o                         
  -9   7   1       1452.94       1549.19       110.20 o                         
  -8   7   1        955.92       1024.12        60.05 o                         
  -7   7   1        290.21        346.06        42.93 o                         
  -6   7   1       1374.27       1510.25        72.60 o                         
  -5   7   1       1433.01       1434.74        59.81 o                         
  -4   7   1        197.07        241.79        27.54 o                         
  -3   7   1       1279.18       1310.43        51.74 o                         
  -2   7   1       9520.97       9247.27       138.64 o                         
  -1   7   1       5074.54       5259.40       128.82 o                         
   0   7   1        196.98        276.20        32.40 o                         
   1   7   1       5012.45       5077.93       101.13 o                         
   2   7   1       9403.94       9095.14       143.93 o                         
   3   7   1       1264.38       1279.89        41.62 o                         
   4   7   1        217.79        220.98        32.97 o                         
   5   7   1       1378.53       1352.24        47.33 o                         
   6   7   1       1317.95       1404.69        58.13 o                         
   7   7   1        277.63        314.92        41.77 o                         
   8   7   1       1003.53        974.80        58.97 o                         
   9   7   1       1382.33       1519.86        82.42 o                         
  10   7   1        718.16        805.59        74.72 o                         
 -10   8   1        183.28        184.44        59.58 o                         
  -9   8   1        263.26        203.10        62.08 o                         
  -8   8   1       1983.18       2112.42        87.59 o                         
  -7   8   1       2821.56       2975.29       128.40 o                         
  -6   8   1       1258.41       1272.54        55.45 o                         
  -5   8   1        967.77       1004.55        55.71 o                         
  -4   8   1       2345.25       2460.92        62.27 o                         
  -3   8   1       5409.63       5396.12        85.41 o                         
  -2   8   1        691.52        758.20        43.11 o                         
  -1   8   1       1845.68       1828.21        64.55 o                         
   0   8   1       5747.18       5755.77       122.84 o                         
   1   8   1       1850.48       1837.41        76.11 o                         
   2   8   1        675.21        745.14        50.68 o                         
   3   8   1       5354.26       5425.43        89.45 o                         
   4   8   1       2375.58       2522.07       102.50 o                         
   5   8   1       1017.85       1023.72        54.98 o                         
   6   8   1       1287.37       1371.65        64.82 o                         
   7   8   1       2814.69       2833.24        84.45 o                         
   8   8   1       2019.44       1964.28        78.56 o                         
   9   8   1        264.91        322.11        60.78 o                         
  10   8   1        194.81        140.95        57.56 o                         
  -9   9   1       1553.72       1433.55        96.29 o                         
  -8   9   1        569.06        587.63        61.83 o                         
  -7   9   1        190.27        219.61        47.36 o                         
  -6   9   1        986.69        965.10        60.45 o                         
  -5   9   1       1078.38       1046.58        58.81 o                         
  -4   9   1         42.56         56.99        28.65 o                         
  -3   9   1       1793.10       1904.78        85.69 o                         
  -2   9   1       5105.80       5065.98        92.24 o                         
  -1   9   1       9087.31       9538.69       156.53 o                         
   0   9   1        906.36       1103.50        54.28 o                         
   1   9   1       9228.18       9352.65       160.71 o                         
   2   9   1       5165.78       5373.72        97.62 o                         
   3   9   1       1836.93       1864.68        59.67 o                         
   4   9   1         39.14         54.94        33.20 o                         
   5   9   1       1028.49       1058.80        58.98 o                         
   6   9   1        941.01       1004.21        62.13 o                         
   7   9   1        191.51        287.43        48.56 o                         
   8   9   1        599.19        531.80        58.73 o                         
   9   9   1       1549.42       1554.87        96.53 o                         
  -8  10   1       2147.40       2149.03        96.00 o                         
  -7  10   1       1064.83       1230.74        73.44 o                         
  -6  10   1       1812.40       1863.79        90.47 o                         
  -5  10   1       1251.08       1120.98        96.59 o                         
  -4  10   1       2906.91       3022.39        75.45 o                         
  -3  10   1       1199.15       1299.50        59.82 o                         
  -2  10   1       1751.48       1785.48        79.17 o                         
  -1  10   1        453.54        496.45        39.96 o                         
   0  10   1       3085.83       3209.00        93.33 o                         
   1  10   1        440.18        438.44        38.98 o                         
   2  10   1       1755.07       1803.38        66.15 o                         
   3  10   1       1252.33       1324.32        72.89 o                         
   4  10   1       2964.45       3085.53        85.35 o                         
   5  10   1       1279.55       1106.70        62.25 o                         
   6  10   1       1788.56       1783.30        78.70 o                         
   7  10   1       1095.24       1163.28        70.54 o                         
   8  10   1       2186.22       2268.63       112.22 o                         
  -8  11   1        327.57        280.37        58.83 o                         
  -7  11   1         94.41         43.90        62.50 o                         
  -6  11   1       1519.16       1590.28        91.05 o                         
  -5  11   1       1593.25       1721.75        77.91 o                         
  -4  11   1         33.15         45.55        33.67 o                         
  -3  11   1       1957.37       2091.99        75.09 o                         
  -2  11   1        752.61        834.98        53.68 o                         
  -1  11   1       4290.03       4384.08        93.43 o                         
   0  11   1        178.67        201.14        55.92 o                         
   1  11   1       4404.28       4511.33        92.03 o                         
   2  11   1        690.61        765.02        76.22 o                         
   3  11   1       1939.23       2052.55       127.04 o                         
   4  11   1         23.95         16.54        35.27 o                         
   5  11   1       1583.21       1664.27        75.46 o                         
   6  11   1       1454.55       1569.42        91.66 o                         
   7  11   1         84.37         66.78        54.83 o                         
   8  11   1        328.03        352.12        85.02 o                         
  -7  12   1         83.29         98.84        51.81 o                         
  -6  12   1        602.41        653.46        62.00 o                         
  -5  12   1        442.45        406.80        52.50 o                         
  -4  12   1       3186.41       3195.01        96.91 o                         
  -3  12   1        173.90        235.17        47.25 o                         
  -2  12   1        930.68        943.23        68.68 o                         
  -1  12   1        891.21       1005.10        69.89 o                         
   0  12   1       1834.15       2046.90       125.53 o                         
   1  12   1        879.28       1006.96        61.59 o                         
   2  12   1        918.62       1085.71        67.38 o                         
   3  12   1        198.64        205.44        43.21 o                         
   4  12   1       3207.54       3152.26       139.36 o                         
   5  12   1        436.99        444.18        62.54 o                         
   6  12   1        545.74        648.84        83.61 o                         
   7  12   1         87.17         35.83        68.05 o                         
  -6  13   1        502.55        508.82       108.54 o                         
  -5  13   1       2008.48       2258.36       112.48 o                         
  -4  13   1        693.42        808.21        79.87 o                         
  -3  13   1       1550.27       1660.68        94.96 o                         
  -2  13   1        213.91        247.48        54.65 o                         
  -1  13   1       1773.59       2024.86        96.86 o                         
   0  13   1         18.92         21.03        38.30 o                         
   1  13   1       1757.11       1901.95        81.99 o                         
   2  13   1        204.43        230.69        49.18 o                         
   3  13   1       1501.50       1567.66       118.08 o                         
   4  13   1        714.72        886.80        87.41 o                         
   5  13   1       1977.83       2127.21       123.14 o                         
   6  13   1        522.78        504.49        98.28 o                         
  -4  14   1       2731.98       2762.28       139.53 o                         
  -3  14   1         97.96        145.93        66.35 o                         
  -2  14   1        171.64        155.78        98.67 o                         
  -1  14   1        673.59        703.96        62.80 o                         
   0  14   1       3769.77       3906.47       110.72 o                         
   1  14   1        680.95        696.07        69.45 o                         
   2  14   1        193.29        118.84        62.90 o                         
   3  14   1         94.49        193.27        57.53 o                         
   4  14   1       2842.19       2986.35       194.23 o                         
  -1  15   1       1972.03       2031.15       102.70 o                         
   0  15   1         55.81         98.76        52.18 o                         
   1  15   1       1917.16       1765.34       156.28 o                         
   0   0   2      33559.73      33740.33       730.21 o                         
   1   0   2        153.25        165.04        17.75 o                         
   2   0   2       1519.50       1631.21        50.75 o                         
   3   0   2       4715.95       4752.85        68.04 o                         
   4   0   2       5045.38       4546.57        75.21 o                         
   5   0   2        712.68        646.57        30.69 o                         
   6   0   2       1142.16       1080.91        52.59 o                         
   7   0   2       1073.24       1199.48        45.81 o                         
   8   0   2       1617.70       1470.37        67.26 o                         
   9   0   2          2.34        -29.97        42.45 o                         
  10   0   2       3758.94       3630.87       123.06 o                         
  11   0   2        326.69        292.27        59.95 o                         
 -11   1   2         98.04         82.36        54.66 o                         
 -10   1   2        461.84        369.34        56.31 o                         
  -9   1   2       4649.65       4648.53       113.22 o                         
  -8   1   2       1792.98       1665.50        70.37 o                         
  -7   1   2       1126.03       1138.89        42.78 o                         
  -6   1   2        616.46        634.59        32.15 o                         
  -5   1   2      12947.48      12825.30       143.93 o                         
  -4   1   2       1344.42       1256.64        51.24 o                         
  -3   1   2      10861.70      10674.49       135.83 o                         
  -2   1   2        354.97        355.82        27.59 o                         
  -1   1   2      31811.80      33818.38       376.47 o                         
   0   1   2       1409.50       1453.63        42.72 o                         
   1   1   2      32312.29      34036.35       540.62 o                         
   2   1   2        311.74        356.58        26.14 o                         
   3   1   2      11037.54      10597.91       135.57 o                         
   4   1   2       1382.93       1407.89        42.04 o                         
   5   1   2      12728.28      12401.72       131.14 o                         
   6   1   2        608.22        612.25        34.01 o                         
   7   1   2       1127.46       1183.56        45.79 o                         
   8   1   2       1805.69       1757.87        58.51 o                         
   9   1   2       4631.73       4650.30       101.51 o                         
  10   1   2        453.44        465.05        55.00 o                         
  11   1   2        107.98        105.62        61.73 o                         
 -11   2   2        359.55        380.04        69.72 o                         
 -10   2   2       1345.13       1374.05        79.53 o                         
  -9   2   2        158.73        161.94        46.94 o                         
  -8   2   2       3658.44       3527.30        81.66 o                         
  -7   2   2        158.78        138.61        27.79 o                         
  -6   2   2        661.48        594.67        36.59 o                         
  -5   2   2         52.50         28.35        23.01 o                         
  -4   2   2      13393.08      13033.60       137.16 o                         
  -3   2   2       1534.29       1497.23        31.68 o                         
  -2   2   2       3189.04       3298.42        44.19 o                         
  -1   2   2        288.16        365.49        20.34 o                         
   0   2   2      36002.88      38134.75       834.75 o                         
   1   2   2        328.29        403.43        61.37 o                         
   2   2   2       3321.69       3455.97        66.44 o                         
   3   2   2       1697.69       1569.09        48.40 o                         
   4   2   2      13294.16      12536.48       152.42 o                         
   5   2   2         48.17         70.90        20.48 o                         
   6   2   2        690.26        671.77        38.21 o                         
   7   2   2        157.36         85.69        35.74 o                         
   8   2   2       3666.43       3529.72        81.23 o                         
   9   2   2        149.00         94.05        39.27 o                         
  10   2   2       1405.58       1370.36        77.93 o                         
  11   2   2        327.87        316.16        60.07 o                         
 -11   3   2         13.23         -0.77        52.92 o                         
 -10   3   2        507.48        521.19        62.93 o                         
  -9   3   2       5706.25       5910.24       113.31 o                         
  -8   3   2         35.67         66.88        35.13 o                         
  -7   3   2       1443.56       1445.47        56.16 o                         
  -6   3   2       2470.94       2409.85        61.96 o                         
  -5   3   2       8235.95       7965.28        86.75 o                         
  -4   3   2       1590.50       1552.28        36.79 o                         
  -3   3   2       3105.15       3010.97        41.43 o                         
  -2   3   2       1646.46       1519.96        35.62 o                         
  -1   3   2      11485.13      11831.98       133.16 o                         
   0   3   2        450.74        436.34        63.60 o                         
   1   3   2      11524.22      11815.14       176.99 o                         
   2   3   2       1612.80       1438.35        56.03 o                         
   3   3   2       3165.42       3008.63        56.23 o                         
   4   3   2       1563.08       1452.97        48.30 o                         
   5   3   2       7927.22       7829.48       104.37 o                         
   6   3   2       2437.14       2265.44        59.63 o                         
   7   3   2       1407.64       1464.83        55.19 o                         
   8   3   2         49.57         43.81        33.32 o                         
   9   3   2       5741.69       5962.66       113.21 o                         
  10   3   2        486.99        433.58        52.50 o                         
  11   3   2         20.27        107.22        78.71 o                         
 -11   4   2        251.10        304.48        62.07 o                         
 -10   4   2        521.21        545.63        62.57 o                         
  -9   4   2        206.00        236.69        45.16 o                         
  -8   4   2       3773.87       3740.30        88.30 o                         
  -7   4   2        570.47        551.28        40.54 o                         
  -6   4   2       3535.82       3539.02        65.90 o                         
  -5   4   2       1156.42       1178.25        37.20 o                         
  -4   4   2      10603.76      10545.48        92.05 o                         
  -3   4   2         84.30         83.88        21.10 o                         
  -2   4   2       1927.73       2025.58        50.72 o                         
  -1   4   2        712.57        690.87        34.34 o                         
   0   4   2      14347.97      14924.10       216.44 o                         
   1   4   2        809.88        942.03        53.43 o                         
   2   4   2       1988.05       2146.62        64.33 o                         
   3   4   2         98.79         84.46        18.61 o                         
   4   4   2      10402.30      10081.46       121.69 o                         
   5   4   2       1147.67       1208.25        41.77 o                         
   6   4   2       3547.76       3459.51        73.14 o                         
   7   4   2        568.47        598.99        42.67 o                         
   8   4   2       3869.49       3602.43        95.61 o                         
   9   4   2        187.33        119.45        45.99 o                         
  10   4   2        576.73        712.58        64.35 o                         
  11   4   2        240.37        273.21        69.13 o                         
 -11   5   2         13.17        -56.99        60.97 o                         
 -10   5   2        923.64        949.51        73.66 o                         
  -9   5   2       3032.16       3334.90       104.21 o                         
  -8   5   2        722.75        711.76        49.04 o                         
  -7   5   2        536.37        588.22        42.86 o                         
  -6   5   2       2441.92       2620.60        72.89 o                         
  -5   5   2       5821.42       5892.17        74.71 o                         
  -4   5   2       2360.43       2309.49        52.78 o                         
  -3   5   2       5959.62       6117.29        92.10 o                         
  -2   5   2       1316.34       1213.05        42.21 o                         
  -1   5   2      13902.39      14419.37       165.19 o                         
   0   5   2        943.47       1065.67        47.35 o                         
   1   5   2      14234.75      14883.66       157.03 o                         
   2   5   2       1254.77       1189.98        50.00 o                         
   3   5   2       5955.23       6050.80        77.70 o                         
   4   5   2       2330.24       2238.44        43.67 o                         
   5   5   2       5858.97       6036.93        91.85 o                         
   6   5   2       2485.13       2532.67        65.46 o                         
   7   5   2        554.56        611.33        52.57 o                         
   8   5   2        698.57        774.81        61.48 o                         
   9   5   2       3027.59       3170.94       101.80 o                         
  10   5   2        886.01        917.81        70.89 o                         
  11   5   2          9.45         18.37        56.60 o                         
 -10   6   2        802.21        796.09        92.25 o                         
  -9   6   2        467.58        536.41        89.61 o                         
  -8   6   2       2663.59       2878.08        83.72 o                         
  -7   6   2       1445.14       1584.18        63.43 o                         
  -6   6   2       2127.39       2116.38        65.28 o                         
  -5   6   2       3558.42       3535.31        88.72 o                         
  -4   6   2       7292.31       7382.27       160.42 o                         
  -3   6   2       4107.49       4049.54        75.62 o                         
  -2   6   2       1766.93       1729.13        48.74 o                         
  -1   6   2       3536.75       3665.85        64.05 o                         
   0   6   2       5122.94       5103.38       152.57 o                         
   1   6   2       3493.39       3581.48       105.83 o                         
   2   6   2       1724.63       1744.77        59.44 o                         
   3   6   2       4138.83       4015.44        67.66 o                         
   4   6   2       7300.72       7294.71        85.96 o                         
   5   6   2       3529.78       3460.39        63.39 o                         
   6   6   2       2122.11       1991.40        64.12 o                         
   7   6   2       1510.32       1604.73        71.03 o                         
   8   6   2       2629.60       2564.52        94.54 o                         
   9   6   2        453.67        416.89        57.42 o                         
  10   6   2        805.03        880.02        73.84 o                         
 -10   7   2        708.56        712.28        72.53 o                         
  -9   7   2       1276.31       1345.52        81.11 o                         
  -8   7   2        669.92        695.44        53.88 o                         
  -7   7   2        876.02        914.14        72.42 o                         
  -6   7   2       2790.43       2721.65        83.00 o                         
  -5   7   2       2881.12       2778.00        66.99 o                         
  -4   7   2        680.38        714.95        36.77 o                         
  -3   7   2       3695.53       3705.60        65.88 o                         
  -2   7   2       5426.76       5300.61        79.85 o                         
  -1   7   2       3870.04       3879.05        69.38 o                         
   0   7   2       6207.42       6603.36       115.82 o                         
   1   7   2       3877.02       3778.71        85.74 o                         
   2   7   2       5595.62       5531.83       105.53 o                         
   3   7   2       3774.44       3705.79        82.64 o                         
   4   7   2        685.53        773.56        39.46 o                         
   5   7   2       2851.52       2796.75        89.99 o                         
   6   7   2       2793.46       2898.31        76.43 o                         
   7   7   2        843.81        785.66        60.39 o                         
   8   7   2        607.02        607.84        57.74 o                         
   9   7   2       1252.06       1351.23        79.09 o                         
  10   7   2        680.72        710.46        70.71 o                         
 -10   8   2        409.00        256.59       133.04 o                         
  -9   8   2         31.50        -27.12        58.14 o                         
  -8   8   2       2614.86       2569.67       172.98 o                         
  -7   8   2       2025.26       2242.08        91.32 o                         
  -6   8   2       1188.15       1247.10        55.54 o                         
  -5   8   2       1151.97       1215.09        60.41 o                         
  -4   8   2       3460.45       3325.80        63.93 o                         
  -3   8   2       3577.82       3492.34        78.62 o                         
  -2   8   2        618.47        685.92        38.53 o                         
  -1   8   2        380.32        457.28        32.62 o                         
   0   8   2       1795.78       1810.00        66.27 o                         
   1   8   2        383.20        448.25        43.41 o                         
   2   8   2        651.01        632.50        48.24 o                         
   3   8   2       3625.54       3491.57        70.75 o                         
   4   8   2       3619.17       3623.72        73.51 o                         
   5   8   2       1112.60       1337.39        60.33 o                         
   6   8   2       1166.69       1092.39       106.86 o                         
   7   8   2       2054.26       2132.51        99.38 o                         
   8   8   2       2570.40       2806.99       103.41 o                         
   9   8   2         26.77         21.46        49.36 o                         
  10   8   2        389.80        602.28       150.59 o                         
  -9   9   2       1092.63       1057.26        88.44 o                         
  -8   9   2        580.80        542.28        59.67 o                         
  -7   9   2        489.11        586.62        57.87 o                         
  -6   9   2       3302.73       3260.41        82.43 o                         
  -5   9   2       1296.34       1368.32        65.17 o                         
  -4   9   2        132.27        161.64        27.48 o                         
  -3   9   2       1220.89       1232.31        49.68 o                         
  -2   9   2       5048.38       5070.48        91.42 o                         
  -1   9   2       2722.09       2644.35        84.44 o                         
   0   9   2        597.99        684.16        51.99 o                         
   1   9   2       2759.50       2787.40        84.46 o                         
   2   9   2       5249.62       5276.34        95.97 o                         
   3   9   2       1267.91       1290.58        47.55 o                         
   4   9   2        124.55        115.85        31.23 o                         
   5   9   2       1254.03       1165.36        59.65 o                         
   6   9   2       3252.27       3230.06       103.58 o                         
   7   9   2        471.60        602.88        82.43 o                         
   8   9   2        581.26        627.74        75.38 o                         
   9   9   2       1100.36       1061.16        91.72 o                         
  -8  10   2        968.44        972.19        93.34 o                         
  -7  10   2       2289.16       2366.61        94.71 o                         
  -6  10   2       1072.31       1080.84        59.02 o                         
  -5  10   2       1115.62       1183.45        64.50 o                         
  -4  10   2       1853.82       1682.34        67.11 o                         
  -3  10   2       2340.23       2225.49        64.53 o                         
  -2  10   2         79.87         93.48        30.78 o                         
  -1  10   2       1175.65       1204.95        55.88 o                         
   0  10   2       3203.94       3297.84        94.56 o                         
   1  10   2       1191.37       1198.43        68.09 o                         
   2  10   2         99.49        140.71        33.63 o                         
   3  10   2       2432.91       2339.02        66.01 o                         
   4  10   2       1974.53       1912.65        78.28 o                         
   5  10   2       1100.48       1144.20       113.63 o                         
   6  10   2       1041.01        976.49        87.24 o                         
   7  10   2       2280.59       2462.94       129.87 o                         
   8  10   2        977.07        856.36        94.32 o                         
  -8  11   2        664.62        597.29        77.09 o                         
  -7  11   2        193.44        168.09        50.99 o                         
  -6  11   2       1323.96       1468.31        76.23 o                         
  -5  11   2        743.18        858.14        60.71 o                         
  -4  11   2        251.96        187.84        46.59 o                         
  -3  11   2         59.38         38.30        30.28 o                         
  -2  11   2       3278.06       3349.12        81.03 o                         
  -1  11   2       1116.57       1142.88        91.14 o                         
   0  11   2        223.95        211.22        46.24 o                         
   1  11   2       1020.65       1049.76        70.11 o                         
   2  11   2       3276.97       3279.35       102.89 o                         
   3  11   2         66.01         36.94        34.08 o                         
   4  11   2        247.06        276.69        60.26 o                         
   5  11   2        745.08        729.91        80.27 o                         
   6  11   2       1286.36       1263.39        97.64 o                         
   7  11   2        186.29        262.65        71.44 o                         
   8  11   2        725.96        782.80        96.76 o                         
  -7  12   2       2304.47       2021.53        99.77 o                         
  -6  12   2        291.15        291.36        63.05 o                         
  -5  12   2        747.26        628.00        70.86 o                         
  -4  12   2       1039.55       1204.24       103.16 o                         
  -3  12   2       3387.98       3497.01       119.42 o                         
  -2  12   2         19.60         33.64        40.88 o                         
  -1  12   2       2771.63       2786.79       120.60 o                         
   0  12   2       1571.35       1598.05        86.03 o                         
   1  12   2       2791.53       2761.86        86.56 o                         
   2  12   2         23.23          2.53        43.21 o                         
   3  12   2       3363.64       3448.23        99.44 o                         
   4  12   2       1103.80       1129.93       122.27 o                         
   5  12   2        764.90        910.79        87.99 o                         
   6  12   2        276.35        266.60        73.36 o                         
   7  12   2       2275.38       2185.97       131.89 o                         
  -5  13   2        376.36        476.56        71.27 o                         
  -4  13   2        235.79        259.61        63.38 o                         
  -3  13   2        201.66        236.44        57.20 o                         
  -2  13   2       3305.46       3277.99       102.94 o                         
  -1  13   2        129.80        200.42        50.77 o                         
   0  13   2         50.81        -27.83        37.00 o                         
   1  13   2        135.15         91.82        42.50 o                         
   2  13   2       3218.93       3074.97        96.05 o                         
   3  13   2        198.98        112.29        51.46 o                         
   4  13   2        246.60        300.36        60.71 o                         
   5  13   2        415.87        417.04        65.88 o                         
  -4  14   2         55.41        125.91        71.28 o                         
  -3  14   2       1876.10       1911.13       196.34 o                         
  -2  14   2         46.55         36.00        55.03 o                         
  -1  14   2       1176.16       1126.31        83.84 o                         
   0  14   2         53.68         32.72        42.45 o                         
   1  14   2       1115.67       1236.98        92.42 o                         
   2  14   2         41.81         -0.01        45.92 o                         
   3  14   2       1896.22       1882.66       123.93 o                         
   4  14   2         52.76         18.05        52.64 o                         
   0  15   2          5.23         -6.16        54.81 o                         
   1   0   3       1298.70       1415.08        50.75 o                         
   2   0   3      11837.70      12213.62       132.70 o                         
   3   0   3      18971.25      18906.11       200.19 o                         
   4   0   3       1736.72       1699.50        40.78 o                         
   5   0   3       1076.25       1037.02        38.00 o                         
   6   0   3         84.46         39.45        25.75 o                         
   7   0   3       6948.87       6612.91       103.10 o                         
   8   0   3        103.00         65.24        32.78 o                         
   9   0   3        167.41        182.47        46.95 o                         
  10   0   3         33.93        -21.52        46.39 o                         
  11   0   3       3281.15       3303.51       128.87 o                         
 -11   1   3         29.39         86.89        53.95 o                         
 -10   1   3       2018.13       2044.42        91.32 o                         
  -9   1   3        669.26        599.14        57.48 o                         
  -8   1   3        825.91        755.74        45.99 o                         
  -7   1   3       1880.74       1866.29        51.98 o                         
  -6   1   3       8800.65       8980.02       105.71 o                         
  -5   1   3        156.28        188.55        19.16 o                         
  -4   1   3        544.45        562.06        28.65 o                         
  -3   1   3        211.58        203.18        20.33 o                         
  -2   1   3      29293.88      28912.36       288.15 o                         
  -1   1   3       2584.18       2583.18        62.05 o                         
   0   1   3       1384.92       1423.86        42.07 o                         
   1   1   3       2717.45       2663.67        54.44 o                         
   2   1   3      29568.12      28778.46       321.20 o                         
   3   1   3        284.56        302.89        25.53 o                         
   4   1   3        533.21        614.20        30.46 o                         
   5   1   3        162.03        189.46        24.85 o                         
   6   1   3       8832.02       8753.60       116.55 o                         
   7   1   3       1884.47       1873.17        60.08 o                         
   8   1   3        798.01        777.06        47.71 o                         
   9   1   3        693.10        668.16        54.56 o                         
  10   1   3       2043.40       1880.31        97.97 o                         
  11   1   3         28.96        -13.22        59.09 o                         
 -11   2   3       2317.65       2209.23       102.27 o                         
 -10   2   3        116.50         87.87        49.82 o                         
  -9   2   3        269.98        269.93        49.15 o                         
  -8   2   3       1083.63        982.05        51.40 o                         
  -7   2   3       6871.86       6800.54        94.92 o                         
  -6   2   3        268.30        273.17        22.86 o                         
  -5   2   3       2624.11       2518.91        59.60 o                         
  -4   2   3       2287.73       2337.52        44.43 o                         
  -3   2   3      20584.58      20741.64       174.92 o                         
  -2   2   3       2221.65       2131.62        41.59 o                         
  -1   2   3      11157.35      11347.30       138.16 o                         
   0   2   3        178.18        170.13        37.74 o                         
   1   2   3      10893.62      11078.63       200.54 o                         
   2   2   3       2300.09       2136.92        50.39 o                         
   3   2   3      20405.59      20572.77       218.88 o                         
   4   2   3       2383.16       2489.32        54.80 o                         
   5   2   3       2649.86       2460.08        49.79 o                         
   6   2   3        290.19        283.54        27.11 o                         
   7   2   3       7055.83       6981.12       107.02 o                         
   8   2   3       1140.37       1125.23        54.59 o                         
   9   2   3        270.45        213.64        41.67 o                         
  10   2   3        117.09         98.43        49.58 o                         
  11   2   3       2354.96       2348.70       117.01 o                         
 -11   3   3        144.34        243.59        60.88 o                         
 -10   3   3       1408.09       1514.26        82.83 o                         
  -9   3   3        475.93        487.02        50.39 o                         
  -8   3   3       1495.31       1435.81        60.90 o                         
  -7   3   3        398.70        297.17        31.34 o                         
  -6   3   3       6295.43       6330.70        80.54 o                         
  -5   3   3        218.48        208.26        20.99 o                         
  -4   3   3       1603.04       1600.18        32.89 o                         
  -3   3   3       1448.68       1471.52        32.16 o                         
  -2   3   3      21557.76      21838.57       192.98 o                         
  -1   3   3       4363.11       4479.26        72.28 o                         
   0   3   3       8850.19       8649.23       240.50 o                         
   1   3   3       4255.56       4477.85        89.56 o                         
   2   3   3      22086.50      22198.08       256.99 o                         
   3   3   3       1398.78       1389.26        39.77 o                         
   4   3   3       1543.53       1550.28        49.70 o                         
   5   3   3        199.85        264.20        28.20 o                         
   6   3   3       6297.53       6298.78        96.94 o                         
   7   3   3        391.46        359.85        37.09 o                         
   8   3   3       1437.24       1469.57        78.73 o                         
   9   3   3        466.02        405.59        49.35 o                         
  10   3   3       1404.78       1462.49        71.81 o                         
  11   3   3        153.89         86.26        55.24 o                         
 -11   4   3       2941.40       3141.31       119.18 o                         
 -10   4   3        418.22        423.39        60.56 o                         
  -9   4   3        374.08        335.69        46.47 o                         
  -8   4   3        744.66        781.85        52.15 o                         
  -7   4   3       7307.73       7093.95        93.40 o                         
  -6   4   3        451.53        487.19        30.61 o                         
  -5   4   3        572.99        571.04        29.77 o                         
  -4   4   3       1433.04       1432.15        34.77 o                         
  -3   4   3      11497.79      11516.50       110.76 o                         
  -2   4   3        811.90        948.89        34.07 o                         
  -1   4   3       6587.48       6575.91       104.15 o                         
   0   4   3       3755.24       3752.49        74.99 o                         
   1   4   3       6610.35       6594.67       121.68 o                         
   2   4   3        777.81        800.19        43.16 o                         
   3   4   3      11487.31      11537.34       128.09 o                         
   4   4   3       1400.57       1428.18        35.78 o                         
   5   4   3        539.70        498.01        50.61 o                         
   6   4   3        449.37        447.85        36.47 o                         
   7   4   3       7351.48       7249.03       113.30 o                         
   8   4   3        775.70        781.18        51.64 o                         
   9   4   3        361.39        349.60        46.74 o                         
  10   4   3        428.79        424.95        58.75 o                         
  11   4   3       2907.42       2882.75       128.34 o                         
 -11   5   3        539.76        478.33        94.45 o                         
 -10   5   3       1539.35       1411.12        83.42 o                         
  -9   5   3       1670.19       1763.78        74.90 o                         
  -8   5   3       1610.10       1624.52        60.42 o                         
  -7   5   3        497.42        522.67        36.12 o                         
  -6   5   3       4999.67       5054.07        75.70 o                         
  -5   5   3       1171.02       1191.53        38.18 o                         
  -4   5   3        425.38        454.15        29.34 o                         
  -3   5   3       1034.88       1059.20        47.21 o                         
  -2   5   3      11551.50      11488.17       140.95 o                         
  -1   5   3       3644.36       3733.90        86.20 o                         
   0   5   3        200.29        275.23        32.75 o                         
   1   5   3       3708.96       3871.45        72.12 o                         
   2   5   3      11788.93      11898.03       163.26 o                         
   3   5   3       1037.20       1019.77        43.01 o                         
   4   5   3        420.00        436.57        25.98 o                         
   5   5   3       1223.53       1308.36        62.14 o                         
   6   5   3       5178.38       5349.84       101.38 o                         
   7   5   3        489.19        433.75        44.92 o                         
   8   5   3       1672.59       1741.95        75.57 o                         
   9   5   3       1600.51       1775.59        83.61 o                         
  10   5   3       1567.43       1569.66        85.25 o                         
  11   5   3        543.48        462.08        65.84 o                         
 -10   6   3        718.50        722.02        70.77 o                         
  -9   6   3         20.71         17.74        49.40 o                         
  -8   6   3       1317.63       1288.39        65.22 o                         
  -7   6   3       2037.69       2045.76        74.70 o                         
  -6   6   3        546.77        565.82        39.68 o                         
  -5   6   3       1172.60       1249.64        40.29 o                         
  -4   6   3       3171.18       3073.73        58.67 o                         
  -3   6   3       4921.63       4869.51        85.64 o                         
  -2   6   3         44.64         35.76        21.62 o                         
  -1   6   3       3839.01       3890.98        82.61 o                         
   0   6   3       2538.23       2609.37        68.67 o                         
   1   6   3       3868.05       3676.60        82.04 o                         
   2   6   3         57.20          8.06        32.76 o                         
   3   6   3       4735.57       4798.74        82.27 o                         
   4   6   3       3116.17       3020.40        56.67 o                         
   5   6   3       1141.29       1199.04        54.65 o                         
   6   6   3        537.03        585.32        56.24 o                         
   7   6   3       1981.03       2034.37        77.63 o                         
   8   6   3       1245.24       1211.12       109.71 o                         
   9   6   3         18.63         26.58        60.14 o                         
  10   6   3        715.50        685.93        69.62 o                         
 -10   7   3       1065.54       1096.07        80.90 o                         
  -9   7   3       1786.49       1858.47       100.88 o                         
  -8   7   3        488.79        489.32        53.59 o                         
  -7   7   3        383.89        316.58        46.61 o                         
  -6   7   3       3672.06       3832.05        80.79 o                         
  -5   7   3       2045.16       1932.42        75.63 o                         
  -4   7   3        446.74        415.41        34.63 o                         
  -3   7   3       1787.86       1692.54        48.27 o                         
  -2   7   3       7885.30       8016.51       103.73 o                         
  -1   7   3       3389.68       3494.14        81.62 o                         
   0   7   3        297.28        400.94        39.75 o                         
   1   7   3       3389.71       3568.12        84.21 o                         
   2   7   3       7811.28       7848.51       156.68 o                         
   3   7   3       1842.39       1759.51        59.38 o                         
   4   7   3        403.30        393.62        34.62 o                         
   5   7   3       2024.39       1987.69        52.04 o                         
   6   7   3       3704.74       3844.60       121.57 o                         
   7   7   3        404.44        488.07        51.13 o                         
   8   7   3        519.63        535.69        55.88 o                         
   9   7   3       1777.28       1769.72        85.49 o                         
  10   7   3       1122.27       1258.95        83.65 o                         
  -9   8   3         98.67         14.04        57.81 o                         
  -8   8   3        803.22        809.16        64.87 o                         
  -7   8   3       2527.55       2594.07        90.47 o                         
  -6   8   3        606.18        688.47        47.30 o                         
  -5   8   3        880.24        916.54        51.40 o                         
  -4   8   3       4831.12       4852.80        77.22 o                         
  -3   8   3       2563.90       2471.55        59.65 o                         
  -2   8   3        194.73        247.89        29.33 o                         
  -1   8   3       2557.82       2500.44        75.53 o                         
   0   8   3       3121.18       3199.72        84.66 o                         
   1   8   3       2442.19       2364.82        94.53 o                         
   2   8   3        189.95        243.41        38.90 o                         
   3   8   3       2603.12       2579.06        67.40 o                         
   4   8   3       4646.56       4490.66        89.86 o                         
   5   8   3        815.70        774.79        63.31 o                         
   6   8   3        571.14        609.38        50.79 o                         
   7   8   3       2578.92       2625.24        90.78 o                         
   8   8   3        790.95        829.62        77.40 o                         
   9   8   3         91.48        145.90        62.51 o                         
  -9   9   3       2266.39       2312.88       143.28 o                         
  -8   9   3        382.42        394.65        56.91 o                         
  -7   9   3         54.58         39.18        45.23 o                         
  -6   9   3       1820.85       1848.40        68.95 o                         
  -5   9   3       4027.86       3846.59        97.65 o                         
  -4   9   3        126.71        194.01        31.78 o                         
  -3   9   3        488.75        546.19        37.72 o                         
  -2   9   3       4599.50       4504.54        80.28 o                         
  -1   9   3       1613.40       1768.35        72.57 o                         
   0   9   3         13.16          5.82        33.17 o                         
   1   9   3       1598.79       1767.01        75.13 o                         
   2   9   3       4522.44       4464.12       105.93 o                         
   3   9   3        522.68        556.86        42.30 o                         
   4   9   3        129.68        115.28        41.51 o                         
   5   9   3       3972.48       4011.10       131.44 o                         
   6   9   3       1720.38       1750.28       146.70 o                         
   7   9   3         61.43         45.80        59.37 o                         
   8   9   3        386.59        455.96        70.91 o                         
   9   9   3       2276.73       2415.61       122.30 o                         
  -8  10   3       1298.67       1370.49       108.55 o                         
  -7  10   3       1539.08       1545.77        80.24 o                         
  -6  10   3        372.28        420.05        45.78 o                         
  -5  10   3       1876.33       1746.87        76.14 o                         
  -4  10   3       4287.16       4279.04        97.12 o                         
  -3  10   3        835.50        825.09        44.98 o                         
  -2  10   3         22.50         30.79        27.24 o                         
  -1  10   3       2177.47       2269.42        83.71 o                         
   0  10   3       6517.93       6594.79       135.98 o                         
   1  10   3       2148.38       2153.33        99.81 o                         
   2  10   3         21.64         45.36        39.10 o                         
   3  10   3        813.45        913.66        66.93 o                         
   4  10   3       4273.63       4283.01       107.20 o                         
   5  10   3       1822.16       1696.12       119.46 o                         
   6  10   3        366.97        313.59        98.89 o                         
   7  10   3       1521.15       1520.01       108.40 o                         
   8  10   3       1281.50       1229.56       106.47 o                         
  -7  11   3        254.91        254.25        54.09 o                         
  -6  11   3        436.95        483.60        50.64 o                         
  -5  11   3       2703.45       2740.72       114.14 o                         
  -4  11   3        295.60        282.54        69.00 o                         
  -3  11   3        974.40       1027.13        62.57 o                         
  -2  11   3       1025.50       1058.00        63.76 o                         
  -1  11   3       1359.37       1477.46        79.58 o                         
   0  11   3       1046.52        931.71        66.54 o                         
   1  11   3       1377.72       1431.23        78.24 o                         
   2  11   3        999.16       1071.74        70.80 o                         
   3  11   3        991.51       1033.60        63.28 o                         
   4  11   3        311.22        321.97        48.73 o                         
   5  11   3       2666.23       2737.46       141.14 o                         
   6  11   3        419.35        400.32        62.79 o                         
   7  11   3        254.62        208.89        70.51 o                         
  -6  12   3        324.94        364.69        66.35 o                         
  -5  12   3        729.28        720.27        74.75 o                         
  -4  12   3       2244.72       2201.06       129.01 o                         
  -3  12   3        679.16        777.37        61.62 o                         
  -2  12   3        102.71        109.68        43.96 o                         
  -1  12   3        261.83        261.09        52.07 o                         
   0  12   3       4409.84       4442.61       123.55 o                         
   1  12   3        284.04        387.61        55.96 o                         
   2  12   3         79.25        172.41        49.88 o                         
   3  12   3        671.01        682.17        59.52 o                         
   4  12   3       2253.22       2311.52       103.56 o                         
   5  12   3        713.77        626.95        71.55 o                         
   6  12   3        296.21        214.63        63.58 o                         
  -5  13   3       2375.34       2386.49       143.38 o                         
  -4  13   3        179.08        182.05        75.64 o                         
  -3  13   3        745.34        809.11        76.03 o                         
  -2  13   3        565.83        500.93        56.79 o                         
  -1  13   3       1847.08       1872.33        95.02 o                         
   0  13   3        225.55        211.64        53.31 o                         
   1  13   3       1888.72       1875.61        97.50 o                         
   2  13   3        541.03        567.91        65.53 o                         
   3  13   3        762.01        811.11        65.52 o                         
   4  13   3        176.30        169.46        80.76 o                         
   5  13   3       2340.94       2200.38       110.19 o                         
  -3  14   3        364.18        313.46        83.61 o                         
  -2  14   3        128.29        104.40        50.84 o                         
  -1  14   3         15.41        -20.59        47.76 o                         
   0  14   3       3034.87       3180.56       119.95 o                         
   1  14   3         16.32          6.24        50.11 o                         
   2  14   3        129.12         83.39        70.98 o                         
   3  14   3        370.16        269.78        60.67 o                         
   0   0   4        660.30        627.74        59.21 o                         
   1   0   4       1424.26       1468.83        65.73 o                         
   2   0   4        507.14        548.79        57.15 o                         
   3   0   4       7602.63       8027.45        93.13 o                         
   4   0   4      28783.72      28921.64       277.88 o                         
   5   0   4        316.56        362.55        29.06 o                         
   6   0   4       3011.14       2822.91        91.43 o                         
   7   0   4          0.28        -21.85        30.55 o                         
   8   0   4       6419.37       6214.56       123.53 o                         
   9   0   4         99.32        113.16        44.82 o                         
  10   0   4       1080.48       1169.02       115.32 o                         
  11   0   4        176.52        130.64        61.55 o                         
 -11   1   4         72.59         69.77        62.93 o                         
 -10   1   4         56.33         30.67        64.47 o                         
  -9   1   4       4107.88       4048.63       107.62 o                         
  -8   1   4        943.55        855.91        50.02 o                         
  -7   1   4        496.53        403.39        38.17 o                         
  -6   1   4        262.74        210.42        27.11 o                         
  -5   1   4       3972.06       3920.99        65.35 o                         
  -4   1   4        532.73        607.78        27.31 o                         
  -3   1   4      18384.18      19271.75       195.28 o                         
  -2   1   4       3304.60       3156.01        55.49 o                         
  -1   1   4       5031.30       4630.90       110.01 o                         
   0   1   4        622.38        501.02        37.46 o                         
   1   1   4       4808.33       4366.77        85.91 o                         
   2   1   4       3424.87       3199.95        50.70 o                         
   3   1   4      18179.06      18303.08       228.83 o                         
   4   1   4        598.49        632.71        32.72 o                         
   5   1   4       4023.26       3753.57        74.70 o                         
   6   1   4        269.33        278.07        30.52 o                         
   7   1   4        507.66        504.63        39.18 o                         
   8   1   4        983.57       1011.02        50.94 o                         
   9   1   4       4058.12       3973.64        91.03 o                         
  10   1   4         57.49         38.87        54.69 o                         
  11   1   4         82.81         72.18        61.68 o                         
 -11   2   4         35.03         64.72        55.83 o                         
 -10   2   4       1429.24       1497.60        82.65 o                         
  -9   2   4        184.44        153.43        47.25 o                         
  -8   2   4       5444.85       5468.23       100.09 o                         
  -7   2   4        977.64        923.76        42.14 o                         
  -6   2   4       1648.14       1569.05        43.82 o                         
  -5   2   4        531.96        556.05        31.52 o                         
  -4   2   4      13743.95      13637.85       111.36 o                         
  -3   2   4       5919.02       6086.51        78.34 o                         
  -2   2   4        796.97        842.03        36.65 o                         
  -1   2   4       2487.14       2447.17       105.63 o                         
   0   2   4       3729.54       3404.09        79.90 o                         
   1   2   4       2373.29       2349.10        65.48 o                         
   2   2   4        798.49        760.89        32.39 o                         
   3   2   4       6025.32       6034.29        65.30 o                         
   4   2   4      13562.02      13460.17       148.82 o                         
   5   2   4        530.41        507.80        37.36 o                         
   6   2   4       1668.89       1598.38        54.43 o                         
   7   2   4        929.55        956.43        79.12 o                         
   8   2   4       5354.15       5184.29       109.73 o                         
   9   2   4        162.52        125.63        44.85 o                         
  10   2   4       1446.95       1469.57        71.21 o                         
  11   2   4         34.45        125.58        62.57 o                         
 -11   3   4         29.19         48.89        56.94 o                         
 -10   3   4         60.29         24.32        49.48 o                         
  -9   3   4       3408.43       3477.99       103.81 o                         
  -8   3   4        687.76        580.64        46.79 o                         
  -7   3   4       1671.53       1701.13        45.30 o                         
  -6   3   4        684.60        721.18        35.57 o                         
  -5   3   4       4442.29       4337.91        78.77 o                         
  -4   3   4        334.84        340.89        30.05 o                         
  -3   3   4       9556.99       9564.75        90.00 o                         
  -2   3   4       1730.94       1551.45        58.59 o                         
  -1   3   4       6067.35       5740.27       134.87 o                         
   0   3   4         48.46         41.40        28.28 o                         
   1   3   4       6064.90       5795.53       138.16 o                         
   2   3   4       1711.02       1591.15        45.04 o                         
   3   3   4       9628.21       9507.58       113.38 o                         
   4   3   4        353.39        324.16        24.31 o                         
   5   3   4       4462.73       4232.12        67.64 o                         
   6   3   4        679.37        701.11        40.95 o                         
   7   3   4       1787.85       1851.25        62.21 o                         
   8   3   4        648.00        604.35        46.46 o                         
   9   3   4       3439.50       3488.98        91.06 o                         
  10   3   4         56.29         33.40        42.88 o                         
  11   3   4         24.50        -51.45        51.45 o                         
 -11   4   4        145.38         48.25        56.18 o                         
 -10   4   4       2459.71       2551.67       102.86 o                         
  -9   4   4        528.79        592.76        52.80 o                         
  -8   4   4       4956.60       5131.66        91.00 o                         
  -7   4   4       1916.83       1896.79        49.80 o                         
  -6   4   4       1061.81       1024.98        53.30 o                         
  -5   4   4        780.60        778.93        28.45 o                         
  -4   4   4       6310.69       5892.35        91.89 o                         
  -3   4   4       5677.56       5547.11        66.75 o                         
  -2   4   4       1133.45       1180.79        43.21 o                         
  -1   4   4        276.62        308.63        29.90 o                         
   0   4   4      14193.25      14500.76       187.73 o                         
   1   4   4        259.26        338.36        34.80 o                         
   2   4   4       1080.35       1135.75        38.31 o                         
   3   4   4       5710.61       5720.42        89.35 o                         
   4   4   4       6159.31       5868.67        70.50 o                         
   5   4   4        788.74        777.44        39.33 o                         
   6   4   4       1058.33        997.84        45.96 o                         
   7   4   4       1871.48       1825.60        64.66 o                         
   8   4   4       5028.78       5166.40       102.81 o                         
   9   4   4        536.23        556.06        51.88 o                         
  10   4   4       2554.01       2467.76       100.42 o                         
  11   4   4        149.67        117.45        88.62 o                         
 -10   5   4        518.62        518.83        64.03 o                         
  -9   5   4       3963.17       3945.70       103.04 o                         
  -8   5   4         75.89        125.67        34.97 o                         
  -7   5   4       1804.85       1796.09        54.24 o                         
  -6   5   4        898.69        843.55        40.88 o                         
  -5   5   4       5701.28       5690.48        71.10 o                         
  -4   5   4        504.72        496.72        28.06 o                         
  -3   5   4        670.31        631.10        43.09 o                         
  -2   5   4       5060.32       4817.52        70.57 o                         
  -1   5   4       3917.45       4004.00        79.43 o                         
   0   5   4        146.92        187.29        36.81 o                         
   1   5   4       4027.71       4033.93       100.91 o                         
   2   5   4       5086.78       4926.04       110.04 o                         
   3   5   4        717.66        674.69        55.49 o                         
   4   5   4        543.96        565.58        32.65 o                         
   5   5   4       5552.12       5503.86        89.00 o                         
   6   5   4        942.13        948.43        47.19 o                         
   7   5   4       1820.76       1884.75        69.18 o                         
   8   5   4         59.34         64.86        37.62 o                         
   9   5   4       3983.68       4433.96       114.56 o                         
  10   5   4        510.22        502.20        61.66 o                         
 -10   6   4       1838.61       1995.91        97.93 o                         
  -9   6   4         55.53        125.61        52.16 o                         
  -8   6   4       1969.69       1974.32        92.96 o                         
  -7   6   4       1789.91       1835.55        74.42 o                         
  -6   6   4         15.72         18.03        27.04 o                         
  -5   6   4       1740.68       1831.74        52.65 o                         
  -4   6   4       4678.47       4577.21        73.17 o                         
  -3   6   4       4332.99       4134.97        69.39 o                         
  -2   6   4        477.59        489.63        33.93 o                         
  -1   6   4        173.22        149.52        31.09 o                         
   0   6   4      18352.80      18646.23       242.45 o                         
   1   6   4        177.46        111.29        35.99 o                         
   2   6   4        456.35        500.42        48.73 o                         
   3   6   4       4159.17       4093.42       124.41 o                         
   4   6   4       4659.62       4512.83        65.25 o                         
   5   6   4       1830.21       1937.30        52.74 o                         
   6   6   4         19.76          5.88        32.31 o                         
   7   6   4       1767.00       1822.62        74.71 o                         
   8   6   4       1940.04       1855.42       119.30 o                         
   9   6   4         77.95         62.49        47.81 o                         
  10   6   4       1849.42       1908.97        93.37 o                         
 -10   7   4        694.32        820.51        84.76 o                         
  -9   7   4       3581.37       3521.45       129.90 o                         
  -8   7   4        228.21        237.51        49.06 o                         
  -7   7   4       1780.76       1761.28        77.47 o                         
  -6   7   4       1783.95       1857.19        63.69 o                         
  -5   7   4       5376.67       5189.42       121.76 o                         
  -4   7   4        624.29        598.10        34.42 o                         
  -3   7   4        209.67        191.29        26.75 o                         
  -2   7   4       4463.29       4275.71        84.85 o                         
  -1   7   4       4820.12       4844.57        99.49 o                         
   0   7   4        572.49        567.16        44.13 o                         
   1   7   4       4840.84       4917.64       117.31 o                         
   2   7   4       4684.75       4699.46       115.30 o                         
   3   7   4        216.44        210.18        38.87 o                         
   4   7   4        637.01        596.69        34.22 o                         
   5   7   4       5544.62       5470.50        84.94 o                         
   6   7   4       1797.56       1736.63        71.13 o                         
   7   7   4       1796.68       1942.68       112.65 o                         
   8   7   4        213.32        184.27        58.49 o                         
   9   7   4       3507.47       3555.64       129.95 o                         
  10   7   4        715.01        732.46        75.10 o                         
  -9   8   4         47.78         44.50        99.39 o                         
  -8   8   4       1073.52       1070.09        70.58 o                         
  -7   8   4       1122.65       1151.53        68.87 o                         
  -6   8   4        282.34        211.66        38.69 o                         
  -5   8   4       1736.14       1735.10        57.46 o                         
  -4   8   4       1079.92       1050.82        46.59 o                         
  -3   8   4       4905.24       4740.32        82.10 o                         
  -2   8   4        289.28        317.06        37.42 o                         
  -1   8   4       4454.61       4482.86       106.57 o                         
   0   8   4       4173.67       4207.93        97.74 o                         
   1   8   4       4461.14       4365.54       101.59 o                         
   2   8   4        274.22        336.33        66.82 o                         
   3   8   4       4851.95       4971.63       112.36 o                         
   4   8   4       1092.55       1203.35       156.47 o                         
   5   8   4       1682.29       1758.61        69.83 o                         
   6   8   4        271.07        193.77        45.65 o                         
   7   8   4       1118.54       1243.16       114.88 o                         
   8   8   4       1047.68       1052.53        82.97 o                         
   9   8   4         46.32        -15.41        51.35 o                         
  -9   9   4       1400.58       1337.30        95.52 o                         
  -8   9   4        449.60        429.15        58.42 o                         
  -7   9   4        601.88        678.32        64.04 o                         
  -6   9   4       1491.38       1590.46        66.68 o                         
  -5   9   4       2727.56       2807.70        69.89 o                         
  -4   9   4       2184.44       2067.19        64.39 o                         
  -3   9   4        631.07        535.35        39.55 o                         
  -2   9   4        808.25        741.96        50.76 o                         
  -1   9   4       2131.94       2150.08        79.28 o                         
   0   9   4        382.44        443.86        49.01 o                         
   1   9   4       2101.42       1982.92       104.66 o                         
   2   9   4        832.33        943.27        91.07 o                         
   3   9   4        624.87        614.89        56.19 o                         
   4   9   4       2260.49       2246.32        78.00 o                         
   5   9   4       2749.42       2649.52        92.45 o                         
   6   9   4       1538.93       1550.55        87.16 o                         
   7   9   4        632.98        575.75        67.53 o                         
   8   9   4        434.10        362.56        61.40 o                         
   9   9   4       1404.65       1275.51        87.23 o                         
  -8  10   4        987.88        886.20        71.89 o                         
  -7  10   4        870.65        798.11        70.39 o                         
  -6  10   4        373.96        381.17        45.48 o                         
  -5  10   4        626.33        580.24        48.89 o                         
  -4  10   4       1153.98       1282.47       141.59 o                         
  -3  10   4       2295.17       2339.86        91.36 o                         
  -2  10   4         70.51         48.82        38.07 o                         
  -1  10   4       4673.08       4635.64       114.25 o                         
   0  10   4       2507.30       2543.89        90.22 o                         
   1  10   4       4760.58       4725.71       116.42 o                         
   2  10   4         70.06         86.91        49.69 o                         
   3  10   4       2270.74       2315.51        94.25 o                         
   4  10   4       1193.80       1227.32        71.28 o                         
   5  10   4        596.31        698.25        57.14 o                         
   6  10   4        332.38        333.03        60.45 o                         
   7  10   4        851.45        884.52        78.31 o                         
   8  10   4        976.44        820.03        83.17 o                         
  -7  11   4          1.19         51.38        57.16 o                         
  -6  11   4       3028.92       3104.27       105.65 o                         
  -5  11   4       1322.56       1319.55        89.67 o                         
  -4  11   4       1041.44        996.90        76.90 o                         
  -3  11   4       1212.97       1272.55        70.09 o                         
  -2  11   4       3690.99       3894.60       103.72 o                         
  -1  11   4       2323.40       2203.45       110.89 o                         
   0  11   4        106.46         48.62        43.44 o                         
   1  11   4       2400.05       2517.59        95.08 o                         
   2  11   4       3620.10       3516.14       144.99 o                         
   3  11   4       1236.28       1120.03        77.91 o                         
   4  11   4       1028.25        831.36        61.02 o                         
   5  11   4       1321.87       1280.18        83.93 o                         
   6  11   4       3106.29       3080.25       121.63 o                         
   7  11   4          2.47         66.04        58.36 o                         
  -6  12   4        584.79        609.56        65.72 o                         
  -5  12   4        266.49        205.93        63.58 o                         
  -4  12   4        630.19        713.35        90.70 o                         
  -3  12   4       1652.17       1896.37        85.82 o                         
  -2  12   4         91.28         23.28        44.78 o                         
  -1  12   4       2857.83       2691.33       176.50 o                         
   0  12   4         42.14         40.28        44.35 o                         
   1  12   4       2881.09       2894.23       107.27 o                         
   2  12   4        104.33        121.05        61.24 o                         
   3  12   4       1677.94       1760.52        97.14 o                         
   4  12   4        641.82        559.30        59.50 o                         
   5  12   4        228.21        212.50        57.82 o                         
   6  12   4        563.25        543.18        81.16 o                         
  -5  13   4         73.53          0.32        58.48 o                         
  -4  13   4        719.62        811.52        95.77 o                         
  -3  13   4        561.77        564.58        60.51 o                         
  -2  13   4       3309.95       3389.20       109.29 o                         
  -1  13   4        448.29        459.23        62.21 o                         
   0  13   4          5.20         78.70        49.04 o                         
   1  13   4        462.32        457.81        61.84 o                         
   2  13   4       3293.66       3213.35       136.07 o                         
   3  13   4        568.79        570.75        59.68 o                         
   4  13   4        728.46        778.73        66.21 o                         
   5  13   4         65.45         53.85        57.74 o                         
  -3  14   4       2148.85       2183.28       141.52 o                         
  -2  14   4        139.20        121.03        52.88 o                         
  -1  14   4       1540.59       1638.50        90.50 o                         
   0  14   4          2.37         32.22        51.50 o                         
   1  14   4       1539.23       1680.40       118.15 o                         
   2  14   4        153.55        153.51        65.98 o                         
   3  14   4       2068.47       1881.37        91.78 o                         
   1   0   5       4721.28       4628.12        94.06 o                         
   2   0   5          1.18         11.16        21.03 o                         
   3   0   5      21654.05      21989.48       199.96 o                         
   4   0   5         45.42         54.53        20.72 o                         
   5   0   5        514.89        445.36        31.45 o                         
   6   0   5        129.29        197.71        27.69 o                         
   7   0   5       7063.16       7211.64       121.78 o                         
   8   0   5          4.03        -10.86        35.25 o                         
   9   0   5       1671.49       1783.59        82.46 o                         
  10   0   5        401.57        343.69        64.02 o                         
  11   0   5       1067.75       1185.98        93.65 o                         
 -11   1   5        537.72        597.42        77.43 o                         
 -10   1   5       1029.07        923.60        81.34 o                         
  -9   1   5         13.36         43.05        52.55 o                         
  -8   1   5       1467.44       1479.77        67.29 o                         
  -7   1   5        606.22        558.60        44.29 o                         
  -6   1   5       1913.79       1924.48        56.59 o                         
  -5   1   5        261.39        307.27        33.07 o                         
  -4   1   5        485.80        573.36        31.20 o                         
  -3   1   5       2411.29       2352.29        46.19 o                         
  -2   1   5      25678.79      25096.00       264.10 o                         
  -1   1   5        684.17        689.36        56.65 o                         
   0   1   5        455.34        282.62       124.78 o                         
   1   1   5        720.64        792.12        46.85 o                         
   2   1   5      25550.10      25076.81       239.11 o                         
   3   1   5       2498.76       2408.07        40.41 o                         
   4   1   5        437.07        527.42        26.49 o                         
   5   1   5        258.79        341.32        27.17 o                         
   6   1   5       1971.78       1878.95        55.31 o                         
   7   1   5        570.62        579.85        40.50 o                         
   8   1   5       1443.90       1540.77        60.39 o                         
   9   1   5         17.26          4.48        38.98 o                         
  10   1   5       1048.20       1103.07       107.81 o                         
  11   1   5        516.86        468.37        72.95 o                         
 -11   2   5       1320.64       1337.79        97.69 o                         
 -10   2   5         35.71         50.80        55.54 o                         
  -9   2   5        198.98        132.46        54.15 o                         
  -8   2   5       2216.62       1946.44        74.42 o                         
  -7   2   5       6215.51       6349.54       102.10 o                         
  -6   2   5        748.65        818.32        37.67 o                         
  -5   2   5       1051.34       1112.95        46.24 o                         
  -4   2   5        258.93        279.07        26.37 o                         
  -3   2   5      16742.30      16921.77       173.35 o                         
  -2   2   5       8372.12       8732.54       113.60 o                         
  -1   2   5       3406.39       3378.25       143.99 o                         
   0   2   5        235.16        287.11        38.29 o                         
   1   2   5       3492.59       3385.01        81.72 o                         
   2   2   5       8292.65       8551.04        88.28 o                         
   3   2   5      16451.29      16625.11       160.08 o                         
   4   2   5        220.00        185.15        24.87 o                         
   5   2   5       1110.73       1175.29        50.90 o                         
   6   2   5        679.82        663.96        40.36 o                         
   7   2   5       6158.58       6002.71       150.56 o                         
   8   2   5       2167.11       2214.69        71.66 o                         
   9   2   5        216.14        278.15        43.69 o                         
  10   2   5         43.05          9.07        47.11 o                         
  11   2   5       1310.65       1135.29       123.50 o                         
 -11   3   5        796.53        758.96        85.42 o                         
 -10   3   5       1180.28       1200.87        92.20 o                         
  -9   3   5        538.14        622.41        67.37 o                         
  -8   3   5       1311.77       1343.76        69.63 o                         
  -7   3   5       1410.10       1425.56        43.81 o                         
  -6   3   5       4220.56       4313.46        68.59 o                         
  -5   3   5        707.66        803.94        31.75 o                         
  -4   3   5       3713.78       3737.88        59.91 o                         
  -3   3   5       1785.16       1741.15        46.31 o                         
  -2   3   5      15640.03      15785.01       161.35 o                         
  -1   3   5       2315.97       2318.23        60.98 o                         
   0   3   5       1681.46       1640.15        48.48 o                         
   1   3   5       2278.91       2209.24        56.25 o                         
   2   3   5      15742.71      15639.01       179.61 o                         
   3   3   5       1862.37       1771.08        45.38 o                         
   4   3   5       3760.64       3893.51        68.56 o                         
   5   3   5        653.28        739.07        44.92 o                         
   6   3   5       4305.55       4375.45        82.75 o                         
   7   3   5       1328.78       1120.38        53.19 o                         
   8   3   5       1274.75       1385.21        61.02 o                         
   9   3   5        566.39        538.63        54.70 o                         
  10   3   5       1172.37       1200.54        67.76 o                         
  11   3   5        782.88        779.46        86.20 o                         
 -10   4   5        179.58         92.07        53.18 o                         
  -9   4   5          6.97         37.70        42.24 o                         
  -8   4   5       2668.88       2737.38        71.45 o                         
  -7   4   5       2717.21       2680.39        72.85 o                         
  -6   4   5        418.40        440.48        32.16 o                         
  -5   4   5       2254.14       2244.16        47.20 o                         
  -4   4   5       2444.08       2402.08        44.55 o                         
  -3   4   5      10075.71      10112.13       111.01 o                         
  -2   4   5       3843.07       3744.01        72.38 o                         
  -1   4   5       8033.15       7853.46       109.23 o                         
   0   4   5        362.39        389.48        41.01 o                         
   1   4   5       8188.05       8040.70       240.78 o                         
   2   4   5       3851.55       3825.71        63.86 o                         
   3   4   5      10112.71      10083.06       131.84 o                         
   4   4   5       2379.20       2248.66        49.93 o                         
   5   4   5       2231.83       2052.20        59.81 o                         
   6   4   5        398.09        422.42        38.67 o                         
   7   4   5       2719.90       2818.26        76.10 o                         
   8   4   5       2645.27       2608.92        98.96 o                         
   9   4   5          5.94        -32.08        40.23 o                         
  10   4   5        214.00        261.14        50.79 o                         
 -10   5   5       1909.94       1758.71        91.52 o                         
  -9   5   5       1095.63       1029.27        63.67 o                         
  -8   5   5        640.80        628.36        41.54 o                         
  -7   5   5        427.28        379.85        37.31 o                         
  -6   5   5       4854.97       4867.04        81.09 o                         
  -5   5   5         55.65         80.60        30.25 o                         
  -4   5   5       3690.91       3619.56        58.50 o                         
  -3   5   5       2437.81       2430.32        44.39 o                         
  -2   5   5       5302.81       5004.12        78.78 o                         
  -1   5   5       4375.78       4490.55        88.84 o                         
   0   5   5          5.92         18.21        32.24 o                         
   1   5   5       4349.79       4342.60       104.94 o                         
   2   5   5       5268.84       5106.16       100.94 o                         
   3   5   5       2458.53       2299.61        62.52 o                         
   4   5   5       3628.02       3511.14        59.62 o                         
   5   5   5         53.34         -7.23        21.89 o                         
   6   5   5       4665.66       4585.66        80.25 o                         
   7   5   5        385.84        338.35        37.68 o                         
   8   5   5        632.74        676.54        47.94 o                         
   9   5   5       1080.31       1120.12        80.07 o                         
  10   5   5       1836.76       1791.31       114.85 o                         
 -10   6   5        395.98        394.13        88.55 o                         
  -9   6   5          6.66        -25.86        47.13 o                         
  -8   6   5       1122.58       1126.89        58.83 o                         
  -7   6   5       1348.68       1379.93        65.66 o                         
  -6   6   5        369.90        364.74        32.69 o                         
  -5   6   5        903.10        919.62        45.07 o                         
  -4   6   5       2670.81       2604.93        58.89 o                         
  -3   6   5       2828.20       2785.01        54.62 o                         
  -2   6   5       1421.01       1341.92        51.71 o                         
  -1   6   5       9985.85      10157.51       139.24 o                         
   0   6   5         20.45          3.78        35.35 o                         
   1   6   5       9986.66       9971.38       180.77 o                         
   2   6   5       1384.17       1375.07        71.74 o                         
   3   6   5       2849.40       2714.95        76.97 o                         
   4   6   5       2587.84       2590.00        65.93 o                         
   5   6   5        861.15        862.00        39.40 o                         
   6   6   5        385.07        408.37        42.37 o                         
   7   6   5       1409.31       1372.87        64.76 o                         
   8   6   5       1088.78       1013.69        91.87 o                         
   9   6   5          9.59         18.34        49.21 o                         
  10   6   5        419.22        420.81        64.46 o                         
  -9   7   5       1022.58       1100.50        86.09 o                         
  -8   7   5        563.55        511.59        58.73 o                         
  -7   7   5        529.11        451.45        51.75 o                         
  -6   7   5       5059.34       5356.09        91.16 o                         
  -5   7   5       1920.93       1819.32        58.02 o                         
  -4   7   5       3140.87       3067.80        62.48 o                         
  -3   7   5       1337.22       1327.74        48.00 o                         
  -2   7   5       2953.90       2946.03        78.92 o                         
  -1   7   5        819.11        717.34        44.54 o                         
   0   7   5        445.52        415.36        48.01 o                         
   1   7   5        830.45        829.52        60.75 o                         
   2   7   5       2907.86       2897.48        96.08 o                         
   3   7   5       1303.37       1331.16        65.23 o                         
   4   7   5       3187.60       3230.90        75.84 o                         
   5   7   5       1919.18       1835.74        63.87 o                         
   6   7   5       5192.98       5139.13       115.57 o                         
   7   7   5        503.69        478.99        56.02 o                         
   8   7   5        546.17        625.84        61.81 o                         
   9   7   5       1061.66       1173.13        80.58 o                         
  -9   8   5        196.58        271.95        67.38 o                         
  -8   8   5       1187.74       1304.14        75.91 o                         
  -7   8   5        747.67        733.05        61.06 o                         
  -6   8   5        655.27        662.31        48.05 o                         
  -5   8   5        639.17        694.24        44.80 o                         
  -4   8   5       2782.75       2683.41        61.59 o                         
  -3   8   5       1542.69       1525.70        62.69 o                         
  -2   8   5       1235.24       1234.28        56.62 o                         
  -1   8   5       5516.45       5464.25       114.56 o                         
   0   8   5       3747.19       3732.32        96.38 o                         
   1   8   5       5662.81       5452.10       134.63 o                         
   2   8   5       1230.48       1273.03       106.92 o                         
   3   8   5       1438.88       1526.81        90.74 o                         
   4   8   5       2766.36       2736.11        81.19 o                         
   5   8   5        620.08        512.86        45.36 o                         
   6   8   5        648.75        606.62        48.32 o                         
   7   8   5        741.06        709.30        64.05 o                         
   8   8   5       1208.57       1203.37        91.02 o                         
   9   8   5        210.22        168.72        57.84 o                         
  -8   9   5        726.02        777.60        74.57 o                         
  -7   9   5        570.61        604.07        59.01 o                         
  -6   9   5       1937.18       1878.83        71.91 o                         
  -5   9   5       4987.59       5202.17       130.84 o                         
  -4   9   5       2488.75       2433.55        70.52 o                         
  -3   9   5        942.54        924.86        55.08 o                         
  -2   9   5       1842.93       1855.75        71.25 o                         
  -1   9   5        202.56        210.47        41.62 o                         
   0   9   5        632.20        613.77        53.31 o                         
   1   9   5        171.55        135.95        47.22 o                         
   2   9   5       1792.77       1959.63       141.10 o                         
   3   9   5        897.40        914.18        64.32 o                         
   4   9   5       2580.38       2435.77        81.76 o                         
   5   9   5       5072.72       4986.10       111.41 o                         
   6   9   5       1931.67       1882.16        95.67 o                         
   7   9   5        605.41        579.81        73.15 o                         
   8   9   5        745.42        799.51        72.32 o                         
  -8  10   5        670.55        611.00        66.45 o                         
  -7  10   5        517.72        548.22        72.15 o                         
  -6  10   5        149.50        177.28        51.41 o                         
  -5  10   5        734.36        708.30        54.53 o                         
  -4  10   5       2907.26       2821.27       138.22 o                         
  -3  10   5       1312.39       1386.20        69.64 o                         
  -2  10   5        935.97        938.14        59.82 o                         
  -1  10   5       1157.27       1111.45        69.32 o                         
   0  10   5       4894.42       5152.13       123.60 o                         
   1  10   5       1181.32       1074.77        80.64 o                         
   2  10   5        950.71        964.80        78.57 o                         
   3  10   5       1245.03       1296.08        77.26 o                         
   4  10   5       2882.36       2631.53        89.15 o                         
   5  10   5        719.15        715.17        58.76 o                         
   6  10   5        155.75        113.20        53.44 o                         
   7  10   5        517.71        552.55        69.23 o                         
   8  10   5        647.31        466.42        73.14 o                         
  -7  11   5        898.28       1010.45       107.51 o                         
  -6  11   5        193.38        124.23        50.70 o                         
  -5  11   5       3586.11       3793.18       113.66 o                         
  -4  11   5        125.10        158.89        55.12 o                         
  -3  11   5        498.50        482.84        52.42 o                         
  -2  11   5       1304.33       1347.35        72.49 o                         
  -1  11   5        815.03        899.27        69.58 o                         
   0  11   5        473.57        465.56        56.38 o                         
   1  11   5        834.86        847.35        79.64 o                         
   2  11   5       1301.33       1339.56        93.71 o                         
   3  11   5        475.16        605.25        65.66 o                         
   4  11   5        109.57        155.16        45.68 o                         
   5  11   5       3675.01       3670.47       131.02 o                         
   6  11   5        184.75        153.52        59.25 o                         
   7  11   5        902.93        999.67        87.70 o                         
  -6  12   5        159.90        133.31        54.22 o                         
  -5  12   5        362.11        329.90        58.89 o                         
  -4  12   5       2184.38       2209.20       114.41 o                         
  -3  12   5        448.41        437.74        61.24 o                         
  -2  12   5         75.21        113.74        46.50 o                         
  -1  12   5        211.32        197.21        48.37 o                         
   0  12   5       2895.51       2912.36       109.66 o                         
   1  12   5        226.19        298.43        64.99 o                         
   2  12   5         67.90        152.08        59.78 o                         
   3  12   5        452.85        411.18        64.50 o                         
   4  12   5       2260.06       2029.14        89.75 o                         
   5  12   5        355.13        346.27        72.48 o                         
   6  12   5        150.27        145.92        61.95 o                         
  -5  13   5       1301.17       1280.59       181.29 o                         
  -4  13   5        162.37         92.76        78.24 o                         
  -3  13   5        558.33        587.41        71.67 o                         
  -2  13   5        752.43        745.76        66.41 o                         
  -1  13   5       1533.85       1583.40        84.60 o                         
   0  13   5        100.60         10.73        49.48 o                         
   1  13   5       1585.93       1473.73       104.38 o                         
   2  13   5        760.76        635.13        83.10 o                         
   3  13   5        571.86        553.61        70.74 o                         
   4  13   5        182.33        150.00        51.79 o                         
  -2  14   5         17.34         45.81        51.95 o                         
  -1  14   5         88.09        130.23        53.16 o                         
   0  14   5       2056.14       2250.31       192.73 o                         
   1  14   5        101.49         11.98        67.99 o                         
   2  14   5         13.18        -54.70        60.79 o                         
   0   0   6        246.28        107.94        36.99 o                         
   1   0   6       1091.63       1267.56        51.55 o                         
   2   0   6         40.02        119.43        24.74 o                         
   3   0   6          2.73          3.49        22.70 o                         
   4   0   6      12345.07      12603.83       123.32 o                         
   5   0   6       2687.69       2810.33        51.46 o                         
   6   0   6       3045.04       3094.26        57.27 o                         
   7   0   6        488.87        489.63        40.26 o                         
   8   0   6       6470.86       6741.50       126.03 o                         
   9   0   6        471.34        467.19        53.15 o                         
  10   0   6         93.11         99.35        70.38 o                         
  11   0   6          2.36        -29.10        66.92 o                         
 -11   1   6         82.66         19.38       121.91 o                         
 -10   1   6        726.52        819.81        79.80 o                         
  -9   1   6       4605.38       4511.42       122.43 o                         
  -8   1   6         40.39         -1.95        36.67 o                         
  -7   1   6        267.38        287.12        37.03 o                         
  -6   1   6         47.18        110.12        26.20 o                         
  -5   1   6       4816.13       4939.20        73.50 o                         
  -4   1   6       2190.55       2256.19        53.26 o                         
  -3   1   6       8114.55       8093.63       123.95 o                         
  -2   1   6       1620.58       1569.74        56.96 o                         
  -1   1   6       7324.58       6672.71       125.89 o                         
   0   1   6       3477.49       3409.25        66.14 o                         
   1   1   6       7330.78       6623.54        85.54 o                         
   2   1   6       1704.86       1742.25        49.95 o                         
   3   1   6       8026.24       7914.99        85.87 o                         
   4   1   6       2184.82       2150.88        45.64 o                         
   5   1   6       4799.67       4918.57        72.72 o                         
   6   1   6         50.70         47.50        27.16 o                         
   7   1   6        251.94        262.20        35.27 o                         
   8   1   6         38.19         56.99        33.09 o                         
   9   1   6       4579.66       4579.70       114.69 o                         
  10   1   6        748.16        690.75        75.09 o                         
  11   1   6         80.82         88.38        73.05 o                         
 -11   2   6         49.24        -45.84        72.45 o                         
 -10   2   6        247.49        301.22        65.79 o                         
  -9   2   6        259.45        256.59        56.58 o                         
  -8   2   6       5738.43       5709.02       116.11 o                         
  -7   2   6       2447.08       2497.51        61.65 o                         
  -6   2   6        965.86        946.98        41.14 o                         
  -5   2   6       1172.92       1203.60        45.01 o                         
  -4   2   6      10939.87      11135.73       131.78 o                         
  -3   2   6         21.71         13.82        22.29 o                         
  -2   2   6       1006.51        983.60        41.72 o                         
  -1   2   6        896.99        900.86        55.05 o                         
   0   2   6       5713.02       5163.73       108.58 o                         
   1   2   6        845.93        897.78        32.92 o                         
   2   2   6        986.77       1022.89        48.96 o                         
   3   2   6          7.81         24.45        18.46 o                         
   4   2   6      10972.57      11127.84       114.19 o                         
   5   2   6       1223.66       1227.84        41.88 o                         
   6   2   6       1009.54        972.73        41.08 o                         
   7   2   6       2404.29       2392.31        69.75 o                         
   8   2   6       5643.52       5854.90       106.14 o                         
   9   2   6        285.79        297.76        48.73 o                         
  10   2   6        229.89        137.33        59.25 o                         
  11   2   6         45.27         35.44        71.93 o                         
 -10   3   6        149.20        155.29        61.44 o                         
  -9   3   6       4093.36       4147.50       128.28 o                         
  -8   3   6        530.93        510.70        52.08 o                         
  -7   3   6        200.44        193.39        32.57 o                         
  -6   3   6         37.97         50.98        29.80 o                         
  -5   3   6       6436.70       6506.16        87.22 o                         
  -4   3   6       1657.07       1549.36        54.96 o                         
  -3   3   6       1762.02       1727.77        43.48 o                         
  -2   3   6       5887.56       5933.89        81.56 o                         
  -1   3   6       3953.14       3739.14        79.28 o                         
   0   3   6        719.82        784.71        39.19 o                         
   1   3   6       3969.51       3777.64        74.33 o                         
   2   3   6       6008.39       5851.52        76.23 o                         
   3   3   6       1690.87       1618.46        48.95 o                         
   4   3   6       1722.77       1574.02        43.64 o                         
   5   3   6       6533.64       6453.50        96.95 o                         
   6   3   6         36.69         65.60        29.84 o                         
   7   3   6        188.15        172.94        36.69 o                         
   8   3   6        528.32        436.63        45.42 o                         
   9   3   6       4133.71       4233.25       110.52 o                         
  10   3   6        143.40        175.67        52.96 o                         
 -10   4   6       1298.57       1355.17        92.33 o                         
  -9   4   6        636.03        558.34        69.17 o                         
  -8   4   6       2230.14       2126.80        83.02 o                         
  -7   4   6        735.62        804.63        53.26 o                         
  -6   4   6        576.89        594.40        39.73 o                         
  -5   4   6        473.00        515.38        36.75 o                         
  -4   4   6       7370.72       7078.48        89.85 o                         
  -3   4   6       2079.48       1949.90        78.95 o                         
  -2   4   6        198.13        248.76        29.76 o                         
  -1   4   6        340.55        327.47        31.41 o                         
   0   4   6      13327.39      12982.78       205.32 o                         
   1   4   6        358.58        380.93        37.51 o                         
   2   4   6        197.84        271.41        29.67 o                         
   3   4   6       2170.43       2086.03        52.19 o                         
   4   4   6       7482.73       7163.73       102.70 o                         
   5   4   6        471.51        511.31        37.93 o                         
   6   4   6        685.81        679.29        43.85 o                         
   7   4   6        716.06        702.82        50.35 o                         
   8   4   6       2243.94       2085.63        77.21 o                         
   9   4   6        650.43        676.20        72.82 o                         
  10   4   6       1289.56       1233.99        79.18 o                         
 -10   5   6          5.92        -66.31        66.31 o                         
  -9   5   6       4271.39       3991.74       184.35 o                         
  -8   5   6       1371.55       1267.02        58.44 o                         
  -7   5   6       1274.43       1383.59        59.47 o                         
  -6   5   6        368.99        363.66        31.91 o                         
  -5   5   6       6590.35       6583.70        94.21 o                         
  -4   5   6       1860.01       1798.20        45.15 o                         
  -3   5   6        826.71        767.71        46.11 o                         
  -2   5   6       5037.16       4871.40        87.03 o                         
  -1   5   6       2952.55       2766.50        65.80 o                         
   0   5   6        388.23        402.34        45.56 o                         
   1   5   6       2797.02       2648.00       121.50 o                         
   2   5   6       5011.43       4900.33        85.77 o                         
   3   5   6        815.36        778.02        43.76 o                         
   4   5   6       1932.90       1812.06        53.69 o                         
   5   5   6       6598.96       6496.27        94.64 o                         
   6   5   6        386.51        357.61        40.10 o                         
   7   5   6       1284.36       1240.86        60.05 o                         
   8   5   6       1374.86       1375.06        74.59 o                         
   9   5   6       4243.85       4141.93       130.75 o                         
  10   5   6          9.85        -35.49        50.49 o                         
 -10   6   6       1824.63       1972.92       125.59 o                         
  -9   6   6        442.72        462.16        58.69 o                         
  -8   6   6       1430.07       1307.29        60.89 o                         
  -7   6   6       1074.08       1082.31        53.83 o                         
  -6   6   6        776.62        781.89        40.70 o                         
  -5   6   6        727.99        704.00        36.92 o                         
  -4   6   6       3021.16       3071.95        92.67 o                         
  -3   6   6       3733.71       3674.08        73.90 o                         
  -2   6   6       1066.93       1145.89        79.28 o                         
  -1   6   6       1513.31       1361.92        61.88 o                         
   0   6   6      11865.11      11538.15       200.61 o                         
   1   6   6       1480.29       1485.88        75.15 o                         
   2   6   6       1038.52       1107.26        69.79 o                         
   3   6   6       3780.94       3831.67        83.85 o                         
   4   6   6       3068.78       3108.27        79.61 o                         
   5   6   6        751.92        747.15        45.27 o                         
   6   6   6        766.28        730.06        49.49 o                         
   7   6   6       1071.29        986.48        65.01 o                         
   8   6   6       1435.22       1502.24       113.64 o                         
   9   6   6        448.61        467.90        69.52 o                         
  10   6   6       1823.83       1794.36       107.78 o                         
  -9   7   6       2301.98       2059.99       121.71 o                         
  -8   7   6       1089.47       1114.83        69.85 o                         
  -7   7   6       1276.78       1266.58        62.26 o                         
  -6   7   6       1953.86       1926.40        64.18 o                         
  -5   7   6       3026.16       2948.29        70.70 o                         
  -4   7   6        660.31        647.93        41.58 o                         
  -3   7   6        466.33        420.31        36.96 o                         
  -2   7   6       3553.92       3454.26        81.52 o                         
  -1   7   6       2243.93       2201.25        98.65 o                         
   0   7   6         74.03         71.42        39.50 o                         
   1   7   6       2259.59       2096.90        86.84 o                         
   2   7   6       3441.07       3477.32       127.04 o                         
   3   7   6        452.91        455.19        47.30 o                         
   4   7   6        700.83        709.52        50.47 o                         
   5   7   6       3062.67       3149.84        79.31 o                         
   6   7   6       1997.78       2040.69       100.20 o                         
   7   7   6       1300.75       1323.22        73.63 o                         
   8   7   6       1125.00       1174.27        93.26 o                         
   9   7   6       2217.86       1947.86       111.07 o                         
  -9   8   6        249.82        145.96        63.85 o                         
  -8   8   6        534.87        586.84        61.80 o                         
  -7   8   6        995.67        917.15        65.57 o                         
  -6   8   6          0.92         33.94        34.46 o                         
  -5   8   6         44.09         37.76        32.13 o                         
  -4   8   6       2989.59       2954.00        70.03 o                         
  -3   8   6       1423.32       1411.06        58.90 o                         
  -2   8   6        988.45        962.71        55.25 o                         
  -1   8   6       2171.67       2226.57        81.87 o                         
   0   8   6      10653.25      10192.24       195.54 o                         
   1   8   6       2157.86       2087.13        92.78 o                         
   2   8   6       1005.81        955.48        74.35 o                         
   3   8   6       1414.69       1494.16        74.39 o                         
   4   8   6       2986.23       2844.44        94.45 o                         
   5   8   6         67.39         60.11        36.09 o                         
   6   8   6          0.40         50.04        35.87 o                         
   7   8   6        972.80        903.55        69.28 o                         
   8   8   6        542.17        521.94        75.52 o                         
   9   8   6        246.83        101.87        66.16 o                         
  -8   9   6        318.54        242.88        55.90 o                         
  -7   9   6        425.14        346.88        54.82 o                         
  -6   9   6       2647.46       2803.40        77.97 o                         
  -5   9   6       1818.74       1811.86        69.34 o                         
  -4   9   6       1134.62       1096.61        65.58 o                         
  -3   9   6        587.02        683.40        52.71 o                         
  -2   9   6       5106.58       5009.19       107.70 o                         
  -1   9   6        690.52        715.16        59.15 o                         
   0   9   6          6.91         70.32        46.38 o                         
   1   9   6        748.28        859.21        72.45 o                         
   2   9   6       4993.00       4851.86       139.99 o                         
   3   9   6        589.07        593.52        63.42 o                         
   4   9   6       1159.95       1043.24        69.53 o                         
   5   9   6       1845.05       1780.44        76.98 o                         
   6   9   6       2664.78       2715.91        90.90 o                         
   7   9   6        431.78        396.02        60.88 o                         
   8   9   6        281.31        285.20        71.12 o                         
  -7  10   6        673.96        647.89        79.08 o                         
  -6  10   6         85.81         43.09        48.07 o                         
  -5  10   6        157.61        165.31        43.54 o                         
  -4  10   6       2254.58       2207.63       100.74 o                         
  -3  10   6       1741.23       1775.50        77.75 o                         
  -2  10   6        791.49        749.98        63.02 o                         
  -1  10   6       2642.88       2570.82        97.42 o                         
   0  10   6       1465.75       1536.76        90.33 o                         
   1  10   6       2634.47       2679.65       146.45 o                         
   2  10   6        781.59        729.43        75.67 o                         
   3  10   6       1736.41       1635.53        85.58 o                         
   4  10   6       2254.59       2281.70        98.18 o                         
   5  10   6        172.60        189.66        46.53 o                         
   6  10   6         73.13        137.04        55.83 o                         
   7  10   6        701.95        595.05        72.95 o                         
  -7  11   6        265.71        231.82        79.12 o                         
  -6  11   6       2194.14       2243.92       109.86 o                         
  -5  11   6        629.21        614.34        86.51 o                         
  -4  11   6       1422.03       1322.08        76.36 o                         
  -3  11   6       1155.79       1087.94        68.02 o                         
  -2  11   6       1538.67       1426.91        81.46 o                         
  -1  11   6        155.54        188.96        56.90 o                         
   0  11   6        643.88        609.40       115.74 o                         
   1  11   6        195.57        294.94        64.28 o                         
   2  11   6       1501.18       1406.11        96.52 o                         
   3  11   6       1193.37       1161.08        81.25 o                         
   4  11   6       1421.13       1340.53        75.32 o                         
   5  11   6        619.72        558.62        58.59 o                         
   6  11   6       2223.77       2301.23       129.35 o                         
   7  11   6        242.69        306.54        67.44 o                         
  -5  12   6        725.65        667.64        67.86 o                         
  -4  12   6        897.30        812.87        68.99 o                         
  -3  12   6       2402.23       2602.32        97.08 o                         
  -2  12   6       1118.53       1084.05        99.33 o                         
  -1  12   6       1877.46       1963.38        99.97 o                         
   0  12   6        524.80        457.02        72.00 o                         
   1  12   6       1912.48       1855.75       125.21 o                         
   2  12   6       1172.58       1278.14       123.81 o                         
   3  12   6       2373.50       2380.09       109.88 o                         
   4  12   6        891.36        909.54        70.22 o                         
   5  12   6        694.15        699.88        64.74 o                         
  -4  13   6        163.07        284.12        90.04 o                         
  -3  13   6        555.56        459.52        69.68 o                         
  -2  13   6       2782.74       2859.94       107.88 o                         
  -1  13   6        447.89        418.97        66.46 o                         
   0  13   6        474.10        485.29        76.45 o                         
   1  13   6        465.97        484.16        76.79 o                         
   2  13   6       2756.29       2948.92       136.84 o                         
   3  13   6        550.95        624.24        74.26 o                         
   4  13   6        183.67        161.91        52.46 o                         
  -1  14   6        845.32        859.56        84.72 o                         
   0  14   6          3.05         40.51        60.58 o                         
   1  14   6        866.79        944.02        96.58 o                         
   1   0   7       8747.61       8632.19       132.67 o                         
   2   0   7        711.21        618.64        43.59 o                         
   3   0   7       6846.41       6687.94        92.61 o                         
   4   0   7       1848.74       1791.97        48.18 o                         
   5   0   7        477.78        548.42        33.41 o                         
   6   0   7       3455.33       3314.64        67.05 o                         
   7   0   7       3639.33       3791.97        82.54 o                         
   8   0   7          0.04         15.92        46.15 o                         
   9   0   7        724.67        726.91        69.82 o                         
  10   0   7       1047.49        987.86        99.82 o                         
 -10   1   7       1195.74       1044.96        98.83 o                         
  -9   1   7         30.89         44.38        47.36 o                         
  -8   1   7       1307.42       1316.59       104.45 o                         
  -7   1   7         10.50         38.85        32.42 o                         
  -6   1   7       2479.18       2441.90        61.77 o                         
  -5   1   7        287.10        349.16        34.95 o                         
  -4   1   7        291.72        338.83        28.50 o                         
  -3   1   7        151.29        150.40        24.08 o                         
  -2   1   7      14716.59      14582.49       190.19 o                         
  -1   1   7       3977.57       3802.73        82.62 o                         
   0   1   7        547.85        640.06        43.89 o                         
   1   1   7       4070.22       3974.38        72.50 o                         
   2   1   7      14774.22      14965.89       159.68 o                         
   3   1   7        145.11         96.97        23.27 o                         
   4   1   7        283.64        311.99        27.05 o                         
   5   1   7        300.43        317.81        28.31 o                         
   6   1   7       2495.71       2542.43        70.43 o                         
   7   1   7         11.15         62.19        31.45 o                         
   8   1   7       1349.55       1540.47        71.30 o                         
   9   1   7         38.36          8.71        61.73 o                         
  10   1   7       1225.57       1202.06        85.46 o                         
 -10   2   7        551.47        602.81        87.40 o                         
  -9   2   7        214.86        187.06        87.49 o                         
  -8   2   7       1065.69       1033.30        82.34 o                         
  -7   2   7       5524.64       5716.14        92.62 o                         
  -6   2   7       1628.51       1530.06        58.06 o                         
  -5   2   7       2215.83       2202.19        67.67 o                         
  -4   2   7       2537.98       2651.24        60.97 o                         
  -3   2   7       5105.65       5357.41       112.50 o                         
  -2   2   7       1045.33       1161.54        61.40 o                         
  -1   2   7       5539.92       5307.68       133.56 o                         
   0   2   7         32.04         44.84        31.39 o                         
   1   2   7       5509.13       5314.97       104.77 o                         
   2   2   7       1066.23       1137.63        42.98 o                         
   3   2   7       5277.37       5500.67        71.27 o                         
   4   2   7       2663.50       2763.68        54.56 o                         
   5   2   7       2270.13       2193.97        51.29 o                         
   6   2   7       1632.38       1554.44        56.56 o                         
   7   2   7       5537.07       5624.04        99.43 o                         
   8   2   7       1107.68        932.75        63.05 o                         
   9   2   7        234.01        239.51        50.87 o                         
  10   2   7        544.42        533.97        71.07 o                         
 -10   3   7       1734.39       1809.72       141.76 o                         
  -9   3   7        425.22        328.42        72.61 o                         
  -8   3   7       1793.63       1764.05        69.91 o                         
  -7   3   7        151.06        162.69        35.67 o                         
  -6   3   7       4466.72       4483.77        83.96 o                         
  -5   3   7       2141.64       2234.73        68.87 o                         
  -4   3   7        330.37        281.54        31.41 o                         
  -3   3   7       2770.83       2726.75        59.92 o                         
  -2   3   7       9368.88       9391.64       113.34 o                         
  -1   3   7       3139.36       3176.19        87.93 o                         
   0   3   7       1318.00       1331.33        57.85 o                         
   1   3   7       3075.53       3111.00        59.36 o                         
   2   3   7       9186.34       9236.36       106.82 o                         
   3   3   7       2854.83       2658.20        51.20 o                         
   4   3   7        316.88        298.52        29.40 o                         
   5   3   7       2170.54       2127.53        56.30 o                         
   6   3   7       4394.37       4430.09        87.05 o                         
   7   3   7        132.12        122.61        36.34 o                         
   8   3   7       1835.96       1625.18        78.01 o                         
   9   3   7        431.94        434.61        55.06 o                         
  10   3   7       1756.64       1866.45        96.45 o                         
 -10   4   7        141.73         85.65        71.68 o                         
  -9   4   7         94.32         -0.26        53.17 o                         
  -8   4   7       1792.10       1690.45        77.87 o                         
  -7   4   7       2492.02       2640.45        82.29 o                         
  -6   4   7        825.58        865.24        52.18 o                         
  -5   4   7       3785.49       3668.47        85.96 o                         
  -4   4   7        777.72        669.31        34.64 o                         
  -3   4   7       3835.12       3765.25        84.39 o                         
  -2   4   7       1424.97       1473.76        77.18 o                         
  -1   4   7       4828.96       4572.07        74.85 o                         
   0   4   7          7.90        -22.54        22.54 o                         
   1   4   7       4658.71       4419.44        72.83 o                         
   2   4   7       1401.45       1337.09        43.36 o                         
   3   4   7       3933.84       3743.00        78.49 o                         
   4   4   7        806.59        781.69        40.40 o                         
   5   4   7       3777.17       3774.64        84.66 o                         
   6   4   7        842.04        854.64        56.43 o                         
   7   4   7       2445.37       2528.08        86.36 o                         
   8   4   7       1831.41       1730.03        79.62 o                         
   9   4   7         84.24        140.69        49.99 o                         
  10   4   7        140.98        180.51        56.45 o                         
 -10   5   7       1797.89       1747.78       120.59 o                         
  -9   5   7        591.80        618.56        70.55 o                         
  -8   5   7        870.03        791.53        70.44 o                         
  -7   5   7        827.57        781.31        65.05 o                         
  -6   5   7       4449.22       4393.04        87.60 o                         
  -5   5   7        737.69        787.12        47.68 o                         
  -4   5   7       2317.33       2258.81        54.62 o                         
  -3   5   7       1040.54       1018.63        64.71 o                         
  -2   5   7       6111.38       5849.98       100.27 o                         
  -1   5   7       1326.37       1262.22        46.79 o                         
   0   5   7        676.72        602.75        45.88 o                         
   1   5   7       1276.40       1131.18        67.26 o                         
   2   5   7       5977.20       5706.43        96.65 o                         
   3   5   7       1019.24       1019.81        49.61 o                         
   4   5   7       2409.97       2407.67        91.22 o                         
   5   5   7        710.58        708.89        45.57 o                         
   6   5   7       4529.89       4400.54       108.54 o                         
   7   5   7        805.27        767.02        60.19 o                         
   8   5   7        842.43        814.72        66.42 o                         
   9   5   7        624.32        585.72        64.94 o                         
  10   5   7       1851.31       1793.51        94.04 o                         
  -9   6   7        127.19         45.06        72.43 o                         
  -8   6   7       1636.25       1627.43        86.51 o                         
  -7   6   7       1882.16       1818.29        73.93 o                         
  -6   6   7        404.84        507.24        43.72 o                         
  -5   6   7       1425.63       1398.74        59.99 o                         
  -4   6   7       2728.18       2669.82        77.85 o                         
  -3   6   7       3267.84       3309.38        79.55 o                         
  -2   6   7       1628.42       1569.69        60.53 o                         
  -1   6   7       3156.77       2991.61        74.71 o                         
   0   6   7       2124.54       1979.27       101.88 o                         
   1   6   7       3153.04       3034.43        98.05 o                         
   2   6   7       1632.68       1546.55        81.86 o                         
   3   6   7       3258.07       3194.29        79.75 o                         
   4   6   7       2765.41       2783.76        70.00 o                         
   5   6   7       1403.30       1432.30        59.71 o                         
   6   6   7        384.92        355.56        42.57 o                         
   7   6   7       1861.47       1797.95        82.85 o                         
   8   6   7       1631.92       1640.10        85.65 o                         
   9   6   7        138.08        138.82        61.48 o                         
  -9   7   7       1046.19        958.49       135.15 o                         
  -8   7   7        889.53        827.32       103.08 o                         
  -7   7   7       1644.26       1620.33        88.48 o                         
  -6   7   7       2684.15       2737.77        89.49 o                         
  -5   7   7       1697.94       1794.78        75.70 o                         
  -4   7   7       1103.79       1019.77        54.08 o                         
  -3   7   7        839.86        721.55        48.38 o                         
  -2   7   7       1376.27       1339.24        60.00 o                         
  -1   7   7       1206.76       1341.53        66.91 o                         
   0   7   7         67.43        106.76        43.46 o                         
   1   7   7       1086.76       1254.16        90.30 o                         
   2   7   7       1355.21       1349.78       122.96 o                         
   3   7   7        852.95        918.40        73.66 o                         
   4   7   7       1081.52       1073.24        58.98 o                         
   5   7   7       1726.12       1655.41        67.99 o                         
   6   7   7       2689.85       2536.51        87.00 o                         
   7   7   7       1660.99       1708.71        96.02 o                         
   8   7   7        881.65        927.28        83.71 o                         
   9   7   7       1077.66       1117.82        93.93 o                         
  -8   8   7        917.44        915.15       101.75 o                         
  -7   8   7       1294.13       1178.90        73.74 o                         
  -6   8   7        258.79        180.71        44.29 o                         
  -5   8   7       1749.04       1810.35        73.98 o                         
  -4   8   7       1371.00       1341.41        67.95 o                         
  -3   8   7       3280.28       3191.78        85.85 o                         
  -2   8   7       1443.11       1392.49        99.72 o                         
  -1   8   7       3040.56       2890.58        93.12 o                         
   0   8   7       2437.73       2290.50        96.88 o                         
   1   8   7       3029.69       2892.83       107.34 o                         
   2   8   7       1444.10       1269.13        83.43 o                         
   3   8   7       3280.44       3280.90       100.01 o                         
   4   8   7       1381.75       1472.60        75.68 o                         
   5   8   7       1708.16       1560.53        67.32 o                         
   6   8   7        252.47        200.15        47.48 o                         
   7   8   7       1347.70       1209.52        93.05 o                         
   8   8   7        924.43        892.56        84.90 o                         
  -8   9   7       1081.62        993.98        90.18 o                         
  -7   9   7        867.57        931.45        93.47 o                         
  -6   9   7       2054.37       2048.66        80.00 o                         
  -5   9   7       3019.84       3231.25       122.78 o                         
  -4   9   7        436.76        484.40        54.47 o                         
  -3   9   7       2432.69       2357.63       107.18 o                         
  -2   9   7       1772.06       1774.85        84.00 o                         
  -1   9   7       1372.31       1334.30        74.50 o                         
   0   9   7          2.09         29.45        46.26 o                         
   1   9   7       1302.85       1191.27        84.60 o                         
   2   9   7       1742.87       1662.39        97.49 o                         
   3   9   7       2372.58       2301.83        93.79 o                         
   4   9   7        398.63        346.46        54.49 o                         
   5   9   7       3009.77       3046.07        94.27 o                         
   6   9   7       2033.06       2241.73       100.53 o                         
   7   9   7        837.47        783.52        80.09 o                         
   8   9   7       1087.61       1149.73       134.31 o                         
  -7  10   7        487.90        444.27        74.39 o                         
  -6  10   7         85.02         50.33        49.51 o                         
  -5  10   7        153.04        103.72        44.00 o                         
  -4  10   7       1659.93       1647.42       103.63 o                         
  -3  10   7       2085.56       2090.53        84.70 o                         
  -2  10   7         17.26        104.54        73.64 o                         
  -1  10   7       1021.97        978.40        71.44 o                         
   0  10   7       2960.64       2835.28       117.19 o                         
   1  10   7        968.88       1003.18        83.47 o                         
   2  10   7         18.94        -20.84        51.20 o                         
   3  10   7       2017.60       2122.89        96.77 o                         
   4  10   7       1710.50       1701.06        97.96 o                         
   5  10   7        130.47         94.60        45.75 o                         
   6  10   7         92.01        142.90        65.85 o                         
   7  10   7        512.86        293.81        77.35 o                         
  -6  11   7        515.09        536.72        66.21 o                         
  -5  11   7       1922.07       1901.22        82.63 o                         
  -4  11   7        646.92        578.19        62.76 o                         
  -3  11   7        356.32        385.47        54.30 o                         
  -2  11   7       1839.18       1877.77        96.02 o                         
  -1  11   7       1439.50       1405.62        86.28 o                         
   0  11   7          0.06        104.64        58.21 o                         
   1  11   7       1437.73       1502.74       102.13 o                         
   2  11   7       1819.41       1928.09       173.00 o                         
   3  11   7        375.51        395.88        61.98 o                         
   4  11   7        626.33        685.27        69.17 o                         
   5  11   7       1884.03       1854.55        88.30 o                         
   6  11   7        530.48        660.70        92.17 o                         
  -5  12   7        164.91         82.15        53.96 o                         
  -4  12   7       2481.73       2469.00       104.07 o                         
  -3  12   7        745.93        682.97        88.89 o                         
  -2  12   7        127.71        143.31        56.39 o                         
  -1  12   7        472.48        491.66        66.12 o                         
   0  12   7       3054.40       3278.14       135.31 o                         
   1  12   7        489.35        629.55       151.16 o                         
   2  12   7        127.86        149.76       103.00 o                         
   3  12   7        696.83        567.79        83.57 o                         
   4  12   7       2473.32       2407.56       121.35 o                         
   5  12   7        175.99        163.54        52.43 o                         
  -3  13   7        524.45        499.92        82.86 o                         
  -2  13   7        357.65        417.72        68.54 o                         
  -1  13   7       2043.73       2011.04       199.83 o                         
   0  13   7        146.14        101.15        58.08 o                         
   1  13   7       2066.91       2007.96       137.67 o                         
   2  13   7        359.13        504.58        82.66 o                         
   3  13   7        552.36        449.80        69.86 o                         
   0   0   8      13535.71      12874.79       369.49 o                         
   1   0   8       1589.04       1612.32        93.37 o                         
   2   0   8        433.84        567.85        33.95 o                         
   3   0   8        129.67        155.96        27.48 o                         
   4   0   8       9407.41       9425.29       114.31 o                         
   5   0   8       4655.50       4677.64        73.02 o                         
   6   0   8       1000.67       1105.54        43.52 o                         
   7   0   8        499.12        486.65        50.72 o                         
   8   0   8       3843.85       3811.43       118.73 o                         
   9   0   8        779.65        756.01       104.77 o                         
  10   0   8        747.32        734.04        86.99 o                         
 -10   1   8        412.92        330.71        80.60 o                         
  -9   1   8       2401.83       2290.41       103.39 o                         
  -8   1   8         63.13         53.98        43.51 o                         
  -7   1   8        733.25        742.75        49.65 o                         
  -6   1   8        133.68        104.00        30.22 o                         
  -5   1   8       4598.03       4626.79        80.09 o                         
  -4   1   8       1817.95       1778.02        51.12 o                         
  -3   1   8        386.68        401.42        29.96 o                         
  -2   1   8        808.11        872.54        43.82 o                         
  -1   1   8       5582.73       5664.44       105.87 o                         
   0   1   8       8783.61       8494.97       136.67 o                         
   1   1   8       5657.10       5568.42        92.31 o                         
   2   1   8        806.36        762.34        38.49 o                         
   3   1   8        380.55        433.26        42.63 o                         
   4   1   8       1770.61       1780.45        48.49 o                         
   5   1   8       4593.84       4833.99        95.61 o                         
   6   1   8        141.42        172.35        33.23 o                         
   7   1   8        702.34        653.10        47.05 o                         
   8   1   8         60.57         69.19        44.87 o                         
   9   1   8       2394.75       2443.82       129.00 o                         
  10   1   8        401.86        448.30        68.40 o                         
 -10   2   8        788.43        751.04       107.60 o                         
  -9   2   8       1085.35       1025.70        78.34 o                         
  -8   2   8       2677.15       2605.51        90.97 o                         
  -7   2   8        222.48        208.00        39.34 o                         
  -6   2   8       2734.07       2598.41        69.94 o                         
  -5   2   8       3277.88       3473.96        78.20 o                         
  -4   2   8       4589.60       4488.67        81.32 o                         
  -3   2   8        152.93        159.15        26.22 o                         
  -2   2   8        850.34       1040.39        48.35 o                         
  -1   2   8        716.58        733.25        58.98 o                         
   0   2   8      11489.09      11120.01       143.07 o                         
   1   2   8        660.29        689.35        39.66 o                         
   2   2   8        914.06       1053.70        40.09 o                         
   3   2   8        161.61        167.71        27.44 o                         
   4   2   8       4574.02       4720.05        77.02 o                         
   5   2   8       3182.42       3386.03        64.62 o                         
   6   2   8       2653.47       2664.71        63.59 o                         
   7   2   8        227.14        228.54        38.82 o                         
   8   2   8       2637.02       2638.65        91.50 o                         
   9   2   8       1116.13       1035.64        96.13 o                         
  10   2   8        773.47        759.49        78.36 o                         
 -10   3   8        300.54        215.17        77.99 o                         
  -9   3   8       1902.02       1727.38        95.30 o                         
  -8   3   8        500.67        476.18        53.17 o                         
  -7   3   8        854.72        852.57        51.69 o                         
  -6   3   8        391.81        491.11        41.48 o                         
  -5   3   8       4628.66       4774.70        87.77 o                         
  -4   3   8       1304.53       1326.58        57.21 o                         
  -3   3   8       3058.96       3012.76        59.21 o                         
  -2   3   8        337.41        270.91        28.84 o                         
  -1   3   8       8139.47       8043.86       107.78 o                         
   0   3   8       1579.35       1587.94        56.81 o                         
   1   3   8       7785.03       7888.04       107.32 o                         
   2   3   8        356.53        335.04        29.15 o                         
   3   3   8       3093.66       3067.45        62.54 o                         
   4   3   8       1242.22       1229.73        42.45 o                         
   5   3   8       4547.91       4524.83        80.19 o                         
   6   3   8        333.23        373.61        36.00 o                         
   7   3   8        789.36        755.90        50.50 o                         
   8   3   8        510.34        437.66        56.03 o                         
   9   3   8       1870.12       1815.32        98.05 o                         
  10   3   8        296.88        296.95        74.05 o                         
 -10   4   8        737.60        713.41        93.06 o                         
  -9   4   8        500.95        477.16        68.33 o                         
  -8   4   8       1908.33       1944.85        82.32 o                         
  -7   4   8        637.38        667.54        54.45 o                         
  -6   4   8       3274.13       3304.94        91.25 o                         
  -5   4   8        751.46        785.62        40.00 o                         
  -4   4   8       3435.82       3509.84        67.05 o                         
  -3   4   8       1176.72       1185.14        46.13 o                         
  -2   4   8        289.62        226.00        25.32 o                         
  -1   4   8       4197.95       4171.21        92.58 o                         
   0   4   8       6107.92       5552.93        99.53 o                         
   1   4   8       4107.18       3995.25        61.90 o                         
   2   4   8        299.45        266.64        29.30 o                         
   3   4   8       1155.88       1234.92        46.24 o                         
   4   4   8       3554.30       3625.01        76.24 o                         
   5   4   8        784.86        787.03        43.15 o                         
   6   4   8       3192.16       3208.21        72.71 o                         
   7   4   8        629.10        725.22        52.11 o                         
   8   4   8       1882.46       1994.11        88.16 o                         
   9   4   8        499.67        465.02        60.84 o                         
  10   4   8        718.39        621.32        69.07 o                         
  -9   5   8       1324.89       1296.45        88.85 o                         
  -8   5   8        963.92        982.07        70.90 o                         
  -7   5   8        196.53        195.62        47.05 o                         
  -6   5   8        795.82        888.55        51.34 o                         
  -5   5   8       3692.45       3698.72        82.03 o                         
  -4   5   8        831.10        963.94        86.12 o                         
  -3   5   8       2681.57       2780.60        75.38 o                         
  -2   5   8       2270.42       2244.23        60.14 o                         
  -1   5   8       4136.55       3981.33       103.85 o                         
   0   5   8        655.37        644.51        45.52 o                         
   1   5   8       4075.24       3899.21        77.04 o                         
   2   5   8       2276.94       2281.89        60.33 o                         
   3   5   8       2654.16       2767.89        74.19 o                         
   4   5   8        763.69        807.33        52.21 o                         
   5   5   8       3755.45       3907.57        85.01 o                         
   6   5   8        797.20        828.74        51.68 o                         
   7   5   8        200.17        142.15        48.77 o                         
   8   5   8        966.48       1091.25       116.72 o                         
   9   5   8       1346.59       1265.05        82.07 o                         
  -9   6   8        575.27        569.94       117.37 o                         
  -8   6   8       1056.27       1034.41        81.82 o                         
  -7   6   8       1469.17       1490.38        72.52 o                         
  -6   6   8        559.52        535.95        45.65 o                         
  -5   6   8        162.87        146.29        36.74 o                         
  -4   6   8       5555.85       5639.14       100.20 o                         
  -3   6   8        810.06        849.87        51.11 o                         
  -2   6   8        355.98        340.70        40.45 o                         
  -1   6   8       3485.06       3497.21        84.18 o                         
   0   6   8       2976.84       2642.96        75.92 o                         
   1   6   8       3421.60       3354.50        94.65 o                         
   2   6   8        367.87        343.38        54.16 o                         
   3   6   8        836.20        825.37        50.59 o                         
   4   6   8       5600.13       5749.44       111.81 o                         
   5   6   8        186.20        208.42        39.79 o                         
   6   6   8        543.32        611.89        96.12 o                         
   7   6   8       1451.12       1504.62        79.32 o                         
   8   6   8       1010.50       1056.44        76.27 o                         
   9   6   8        583.57        543.82        75.29 o                         
  -8   7   8       1850.65       1817.11       119.32 o                         
  -7   7   8        424.80        506.03        66.33 o                         
  -6   7   8       1404.66       1492.24        75.35 o                         
  -5   7   8       1521.97       1685.35        77.00 o                         
  -4   7   8       1296.54       1288.38        74.25 o                         
  -3   7   8       1874.66       1979.09        74.01 o                         
  -2   7   8       1219.23       1293.33        63.01 o                         
  -1   7   8       2489.22       2374.18        76.51 o                         
   0   7   8         39.46         28.96        35.88 o                         
   1   7   8       2500.88       2333.39        98.89 o                         
   2   7   8       1154.64       1243.43        83.51 o                         
   3   7   8       1852.18       1767.08        98.09 o                         
   4   7   8       1235.66       1228.87        76.61 o                         
   5   7   8       1464.35       1453.53        72.61 o                         
   6   7   8       1403.70       1373.00        83.80 o                         
   7   7   8        402.25        511.96        70.60 o                         
   8   7   8       1880.54       1776.52       171.97 o                         
   9   7   8        913.38        835.48       163.75 o                         
  -8   8   8        490.70        510.70       116.63 o                         
  -7   8   8       1050.52       1071.25        84.47 o                         
  -6   8   8        210.94        216.18        51.43 o                         
  -5   8   8        871.81        718.94        60.89 o                         
  -4   8   8       2865.26       3030.41       107.30 o                         
  -3   8   8       2268.08       2205.95       101.75 o                         
  -2   8   8       2262.26       2273.81        79.96 o                         
  -1   8   8       1606.56       1552.70        70.43 o                         
   0   8   8       1998.33       2040.12        87.31 o                         
   1   8   8       1519.00       1534.18       130.24 o                         
   2   8   8       2270.58       2252.10       104.68 o                         
   3   8   8       2336.52       2352.27        91.49 o                         
   4   8   8       2840.11       2860.38       118.76 o                         
   5   8   8        874.89        905.91        64.83 o                         
   6   8   8        222.52        243.65        51.03 o                         
   7   8   8       1030.20       1003.04        86.98 o                         
   8   8   8        495.42        459.34        76.91 o                         
  -7   9   8        621.10        596.64       130.37 o                         
  -6   9   8        883.28        990.76        75.77 o                         
  -5   9   8        847.64        820.50        66.85 o                         
  -4   9   8        642.65        584.60        66.00 o                         
  -3   9   8       1128.17       1113.00        82.76 o                         
  -2   9   8       1608.91       1536.06        72.93 o                         
  -1   9   8       1647.44       1573.21        81.91 o                         
   0   9   8          2.34         15.78        42.89 o                         
   1   9   8       1687.58       1712.98       132.74 o                         
   2   9   8       1563.05       1593.01       116.35 o                         
   3   9   8       1222.64       1191.30        75.33 o                         
   4   9   8        646.45        697.28        78.22 o                         
   5   9   8        830.32        852.08       104.77 o                         
   6   9   8        867.90        847.76        98.87 o                         
   7   9   8        617.23        578.50       101.07 o                         
  -7  10   8       1193.96       1119.53       132.33 o                         
  -6  10   8        144.86        152.77        52.80 o                         
  -5  10   8        621.03        675.08        64.98 o                         
  -4  10   8        963.90       1060.64        79.74 o                         
  -3  10   8       1751.52       1785.77        83.17 o                         
  -2  10   8       1723.66       1669.01       134.66 o                         
  -1  10   8        680.78        598.49        65.81 o                         
   0  10   8        673.63        591.16        66.54 o                         
   1  10   8        652.50        642.65        76.25 o                         
   2  10   8       1733.12       1556.89       107.69 o                         
   3  10   8       1733.04       1628.88        88.62 o                         
   4  10   8        987.85        968.70       123.22 o                         
   5  10   8        649.51        604.87        68.68 o                         
   6  10   8        151.72        296.46        77.70 o                         
   7  10   8       1225.10       1307.32       204.68 o                         
  -6  11   8       1656.21       1496.24       114.29 o                         
  -5  11   8        631.36        516.73        65.02 o                         
  -4  11   8        145.81        150.64        57.89 o                         
  -3  11   8       1591.18       1427.36        79.77 o                         
  -2  11   8       2313.63       2482.35       212.78 o                         
  -1  11   8        755.07        774.62        71.54 o                         
   0  11   8        663.58        750.01        84.73 o                         
   1  11   8        766.55        731.17        81.54 o                         
   2  11   8       2339.66       2522.33       126.23 o                         
   3  11   8       1630.76       1623.81        93.35 o                         
   4  11   8        142.44        115.20        63.73 o                         
   5  11   8        624.36        604.65        72.32 o                         
   6  11   8       1661.90       1275.19       136.26 o                         
  -4  12   8        126.37        111.85        59.15 o                         
  -3  12   8        999.64        883.82        82.89 o                         
  -2  12   8       1298.67       1160.86       125.22 o                         
  -1  12   8        476.68        553.64        71.88 o                         
   0  12   8        189.97        115.33        59.24 o                         
   1  12   8        473.34        451.49        76.78 o                         
   2  12   8       1262.97       1280.42       103.36 o                         
   3  12   8        943.07        923.17        79.76 o                         
   4  12   8        127.75        143.84        96.70 o                         
  -2  13   8       1746.84       1749.97       104.59 o                         
  -1  13   8        527.86        518.20        73.31 o                         
   0  13   8        527.00        393.11        69.87 o                         
   1  13   8        522.96        554.98        82.57 o                         
   2  13   8       1692.63       1581.69       148.03 o                         
   1   0   9       7135.75       7008.89       126.15 o                         
   2   0   9          1.47          7.44        24.67 o                         
   3   0   9       2253.79       2450.92        62.90 o                         
   4   0   9        569.29        557.93        36.85 o                         
   5   0   9       1595.62       1634.56        53.45 o                         
   6   0   9       1258.25       1166.81        47.25 o                         
   7   0   9       2244.06       2314.62        80.91 o                         
   8   0   9        149.60         83.51        52.73 o                         
   9   0   9        105.90        114.13        57.75 o                         
  10   0   9        549.62        574.95        73.94 o                         
 -10   1   9       1683.58       1740.76       122.98 o                         
  -9   1   9         27.53        -21.39        52.23 o                         
  -8   1   9        387.34        378.41        62.72 o                         
  -7   1   9        468.94        445.95        48.82 o                         
  -6   1   9       4985.81       5139.92        99.54 o                         
  -5   1   9       1447.36       1527.74        53.41 o                         
  -4   1   9        147.91        114.56        29.02 o                         
  -3   1   9       1142.13       1102.22        47.49 o                         
  -2   1   9       5266.72       5369.12        86.94 o                         
  -1   1   9       4321.87       4263.08        97.17 o                         
   0   1   9        201.76         92.29        35.75 o                         
   1   1   9       4329.25       4378.31       107.16 o                         
   2   1   9       5232.94       5267.99        86.20 o                         
   3   1   9       1132.27       1134.31        48.70 o                         
   4   1   9        133.82        130.11        28.15 o                         
   5   1   9       1465.04       1561.12        51.94 o                         
   6   1   9       5118.41       5226.01        83.81 o                         
   7   1   9        490.85        483.34        43.33 o                         
   8   1   9        400.76        439.54        61.13 o                         
   9   1   9         19.35         70.95        58.06 o                         
  10   1   9       1686.67       1722.56       103.91 o                         
 -10   2   9        828.58        686.32       170.69 o                         
  -9   2   9        133.80         82.84        56.03 o                         
  -8   2   9        185.65        167.62        50.82 o                         
  -7   2   9       2920.73       2979.48        84.47 o                         
  -6   2   9       1368.90       1418.67        59.71 o                         
  -5   2   9       1430.85       1456.81        57.73 o                         
  -4   2   9       1158.03       1231.43        46.61 o                         
  -3   2   9       1047.35       1157.19        44.37 o                         
  -2   2   9       1518.94       1655.13        60.71 o                         
  -1   2   9       5396.56       5245.50        93.40 o                         
   0   2   9        464.25        547.47        39.46 o                         
   1   2   9       5462.39       5115.67        91.75 o                         
   2   2   9       1578.89       1632.64        50.11 o                         
   3   2   9       1040.98       1068.89        44.59 o                         
   4   2   9       1101.45       1153.79        46.02 o                         
   5   2   9       1458.06       1574.85        52.81 o                         
   6   2   9       1445.10       1427.20        52.32 o                         
   7   2   9       2908.23       2956.75        82.82 o                         
   8   2   9        194.48        191.32        49.33 o                         
   9   2   9        133.12        130.10        59.30 o                         
  10   2   9        781.32        750.96        82.11 o                         
  -9   3   9         51.70         36.76        49.42 o                         
  -8   3   9        441.34        437.52        56.71 o                         
  -7   3   9       1092.69       1095.64        53.24 o                         
  -6   3   9       4320.55       4263.99        91.26 o                         
  -5   3   9       2189.46       2243.80        76.74 o                         
  -4   3   9         22.80         79.06        31.82 o                         
  -3   3   9        955.28       1035.76        42.33 o                         
  -2   3   9       5657.75       5744.21       102.81 o                         
  -1   3   9       1112.27       1060.43        53.71 o                         
   0   3   9       2962.79       3003.46        62.96 o                         
   1   3   9       1063.26       1051.29        56.09 o                         
   2   3   9       5507.71       5657.18        84.38 o                         
   3   3   9        929.71        939.11        43.99 o                         
   4   3   9         35.36         95.63        29.86 o                         
   5   3   9       2317.52       2382.44        80.52 o                         
   6   3   9       4265.18       4399.24        84.32 o                         
   7   3   9       1158.20       1189.72        59.95 o                         
   8   3   9        476.44        547.00        59.04 o                         
   9   3   9         65.62         98.00        52.22 o                         
  -9   4   9        380.66        291.88        75.28 o                         
  -8   4   9        121.81         73.36        47.92 o                         
  -7   4   9       4610.91       4727.94        99.90 o                         
  -6   4   9       1203.68       1116.39        56.58 o                         
  -5   4   9        802.66        811.11        43.21 o                         
  -4   4   9        929.44        891.37        42.87 o                         
  -3   4   9       2371.70       2420.16        63.05 o                         
  -2   4   9       3905.14       3868.81        67.45 o                         
  -1   4   9       2008.58       2021.67        60.66 o                         
   0   4   9       2737.89       2637.68        64.88 o                         
   1   4   9       1927.30       1864.12        52.74 o                         
   2   4   9       3901.40       3814.98        67.31 o                         
   3   4   9       2316.01       2257.07        59.98 o                         
   4   4   9        913.01        899.60        49.46 o                         
   5   4   9        817.91        829.22        46.26 o                         
   6   4   9       1275.38       1354.78        55.91 o                         
   7   4   9       4563.12       4725.60       105.63 o                         
   8   4   9        102.69        142.69        51.89 o                         
   9   4   9        394.58        442.58        62.46 o                         
  -9   5   9        389.77        285.06        66.74 o                         
  -8   5   9        549.28        567.48        59.70 o                         
  -7   5   9       1437.84       1452.97        66.99 o                         
  -6   5   9       1845.89       1902.28       110.43 o                         
  -5   5   9       3168.41       3171.98        89.45 o                         
  -4   5   9        424.72        417.24        35.30 o                         
  -3   5   9        596.40        584.21        47.58 o                         
  -2   5   9       4896.95       5298.99        92.42 o                         
  -1   5   9        133.87        157.68        32.26 o                         
   0   5   9       2554.32       2574.04        68.07 o                         
   1   5   9        126.38        159.80        32.51 o                         
   2   5   9       4902.61       5181.72       161.82 o                         
   3   5   9        612.72        628.03        42.76 o                         
   4   5   9        428.30        445.30        41.70 o                         
   5   5   9       3134.60       3238.71        76.63 o                         
   6   5   9       1752.44       1714.01        63.69 o                         
   7   5   9       1480.19       1532.22        70.31 o                         
   8   5   9        570.40        552.84        63.48 o                         
   9   5   9        404.34        402.85        63.52 o                         
  -9   6   9        394.75        464.85       139.62 o                         
  -8   6   9        605.69        508.35        84.77 o                         
  -7   6   9       2888.68       2799.90       113.23 o                         
  -6   6   9        686.90        549.55        56.31 o                         
  -5   6   9        905.18       1007.05        79.94 o                         
  -4   6   9        712.99        635.27        47.54 o                         
  -3   6   9       3313.97       3461.96        89.94 o                         
  -2   6   9        776.50        840.49        65.95 o                         
  -1   6   9        165.20        105.65        38.68 o                         
   0   6   9       3505.00       3482.67        87.49 o                         
   1   6   9        165.64        178.43        38.67 o                         
   2   6   9        808.43        890.22        67.00 o                         
   3   6   9       3332.21       3435.14        80.13 o                         
   4   6   9        709.45        765.56        50.28 o                         
   5   6   9        965.12        908.97        55.86 o                         
   6   6   9        699.81        716.07        54.56 o                         
   7   6   9       2930.65       2990.59        91.94 o                         
   8   6   9        616.49        644.66        67.75 o                         
   9   6   9        389.90         86.26       122.81 o                         
  -8   7   9        731.74        519.33        88.81 o                         
  -7   7   9        700.89        748.91        76.62 o                         
  -6   7   9       1683.58       1754.39        82.36 o                         
  -5   7   9       1269.66       1372.38        74.93 o                         
  -4   7   9        872.64        880.61        59.56 o                         
  -3   7   9       1443.52       1315.22        66.36 o                         
  -2   7   9       4244.15       4168.51       100.37 o                         
  -1   7   9       1821.40       1607.25        90.63 o                         
   0   7   9        181.41        200.58        42.46 o                         
   1   7   9       1787.29       1769.79        74.28 o                         
   2   7   9       4310.74       4347.62       116.44 o                         
   3   7   9       1500.19       1469.29        94.15 o                         
   4   7   9        858.00        994.12        73.21 o                         
   5   7   9       1224.09       1260.68        72.84 o                         
   6   7   9       1691.65       1679.18        81.39 o                         
   7   7   9        691.62        655.57        76.28 o                         
   8   7   9        755.49        737.61        82.72 o                         
  -7   8   9       2339.78       2340.40       113.24 o                         
  -6   8   9        164.03        116.46        50.22 o                         
  -5   8   9        543.58        566.23        61.43 o                         
  -4   8   9       2053.08       2032.28        96.75 o                         
  -3   8   9       2006.64       1970.05       130.71 o                         
  -2   8   9       2112.03       2144.75        82.59 o                         
  -1   8   9        172.56        175.71        43.53 o                         
   0   8   9       2889.16       2797.10        90.60 o                         
   1   8   9        131.36        103.68        48.23 o                         
   2   8   9       2166.14       2297.28       113.78 o                         
   3   8   9       2003.28       2176.11       124.60 o                         
   4   8   9       2134.39       2004.66       112.06 o                         
   5   8   9        535.66        613.17        60.86 o                         
   6   8   9        160.97        186.40        70.32 o                         
   7   8   9       2309.34       2137.76       114.81 o                         
  -7   9   9        263.39        177.04        65.75 o                         
  -6   9   9       1050.51       1020.50        74.49 o                         
  -5   9   9        421.63        424.72        58.99 o                         
  -4   9   9        837.85        879.25        75.00 o                         
  -3   9   9        663.18        634.82        78.18 o                         
  -2   9   9       1955.65       2142.83        96.25 o                         
  -1   9   9       1797.38       1607.34        77.44 o                         
   0   9   9        615.25        643.67        59.24 o                         
   1   9   9       1796.74       1956.68       108.54 o                         
   2   9   9       1924.03       1969.47       109.65 o                         
   3   9   9        750.87        838.42        83.39 o                         
   4   9   9        829.38        827.31        85.34 o                         
   5   9   9        423.59        510.55        66.05 o                         
   6   9   9       1090.74        926.08        96.92 o                         
   7   9   9        267.53        284.11        73.46 o                         
  -6  10   9        493.69        585.94        66.92 o                         
  -5  10   9        495.87        482.48        86.25 o                         
  -4  10   9       1502.75       1445.31       117.01 o                         
  -3  10   9       1619.15       1677.84        80.34 o                         
  -2  10   9        957.71        968.26       113.49 o                         
  -1  10   9       1121.60       1016.16        84.19 o                         
   0  10   9       1917.03       1818.89        95.81 o                         
   1  10   9       1116.56       1166.09        95.14 o                         
   2  10   9        954.58        814.33        86.09 o                         
   3  10   9       1622.25       1507.58       106.27 o                         
   4  10   9       1511.87       1653.12       110.93 o                         
   5  10   9        474.12        381.70        64.78 o                         
   6  10   9        459.07        551.24        88.80 o                         
  -5  11   9        537.23        398.71        62.32 o                         
  -4  11   9        476.19        337.44        75.42 o                         
  -3  11   9        956.66        939.52        75.96 o                         
  -2  11   9        925.69        896.54        69.63 o                         
  -1  11   9       2509.37       2645.91       159.50 o                         
   0  11   9         12.24        105.71        56.64 o                         
   1  11   9       2628.28       2732.27       183.89 o                         
   2  11   9        942.55        795.81        88.28 o                         
   3  11   9        910.35        979.66        93.62 o                         
   4  11   9        461.09        509.61        82.74 o                         
   5  11   9        546.98        507.02        72.79 o                         
  -3  12   9        543.12        471.74        75.82 o                         
  -2  12   9        411.53        310.49        58.41 o                         
  -1  12   9        599.04        649.48        98.78 o                         
   0  12   9       2409.16       2552.61       119.97 o                         
   1  12   9        551.04        518.08        74.80 o                         
   2  12   9        384.83        386.46        76.64 o                         
   3  12   9        526.16        513.94        84.23 o                         
   0   0  10       8076.13       8292.10       205.18 o                         
   1   0  10       1310.89       1377.00        68.77 o                         
   2   0  10        392.41        454.84        36.71 o                         
   3   0  10        226.24        223.06        35.62 o                         
   4   0  10        848.25       1008.32        47.20 o                         
   5   0  10       1185.80       1292.64        50.56 o                         
   6   0  10        225.01        256.30        35.85 o                         
   7   0  10          0.90         -2.01        39.53 o                         
   8   0  10        626.43        482.83        61.05 o                         
   9   0  10        588.45        574.76        72.66 o                         
  -9   1  10       1796.32       1650.00        98.89 o                         
  -8   1  10        502.76        431.77        60.02 o                         
  -7   1  10       1279.89       1346.94        60.57 o                         
  -6   1  10        840.43        827.66        60.87 o                         
  -5   1  10       8203.56       8291.94       114.99 o                         
  -4   1  10       2666.64       2797.77        66.31 o                         
  -3   1  10        172.84        203.31        34.26 o                         
  -2   1  10         37.79         36.52        28.35 o                         
  -1   1  10       5228.39       5433.15       113.96 o                         
   0   1  10       2458.76       2400.58        84.86 o                         
   1   1  10       5174.36       5221.69        97.84 o                         
   2   1  10         38.93         35.69        28.54 o                         
   3   1  10        167.52        147.66        33.39 o                         
   4   1  10       2587.46       2536.59        67.33 o                         
   5   1  10       8113.22       8492.48       113.38 o                         
   6   1  10        892.87        908.21        47.21 o                         
   7   1  10       1301.37       1397.15        61.56 o                         
   8   1  10        509.59        455.89        65.45 o                         
   9   1  10       1751.45       1767.30       101.90 o                         
  -9   2  10        667.65        592.28        83.78 o                         
  -8   2  10        793.60        861.82        68.86 o                         
  -7   2  10        342.58        263.77        41.17 o                         
  -6   2  10        267.34        222.34        41.07 o                         
  -5   2  10       1317.56       1366.28        64.10 o                         
  -4   2  10       3479.86       3673.21        94.57 o                         
  -3   2  10       1732.33       1840.18        56.32 o                         
  -2   2  10        387.33        397.75        41.33 o                         
  -1   2  10       1864.03       1816.44        65.12 o                         
   0   2  10      11514.11      11357.15       154.62 o                         
   1   2  10       1875.48       1818.91        64.47 o                         
   2   2  10        360.53        312.53        33.17 o                         
   3   2  10       1740.34       1805.01        58.14 o                         
   4   2  10       3463.48       3730.56        77.46 o                         
   5   2  10       1312.47       1354.01        53.02 o                         
   6   2  10        258.03        228.31        36.82 o                         
   7   2  10        347.67        395.70        47.70 o                         
   8   2  10        803.32        796.36        67.08 o                         
   9   2  10        651.08        678.67        77.98 o                         
  -9   3  10       1339.59       1357.88        81.72 o                         
  -8   3  10       1020.43       1064.50        72.56 o                         
  -7   3  10         94.27        117.10        37.78 o                         
  -6   3  10       1360.66       1336.72        61.94 o                         
  -5   3  10       4083.00       4089.58        90.06 o                         
  -4   3  10        689.78        681.66        42.08 o                         
  -3   3  10        283.25        350.94        34.40 o                         
  -2   3  10        167.57        157.56        37.37 o                         
  -1   3  10       4277.27       4172.86        82.98 o                         
   0   3  10       1255.85       1225.26        45.09 o                         
   1   3  10       4297.56       4485.50        82.51 o                         
   2   3  10        162.59        180.50        30.95 o                         
   3   3  10        270.91        261.26        34.96 o                         
   4   3  10        689.56        716.80        57.95 o                         
   5   3  10       4106.80       4133.46        94.34 o                         
   6   3  10       1442.99       1428.58        58.10 o                         
   7   3  10         78.90         81.36        41.66 o                         
   8   3  10       1032.60        957.41        77.66 o                         
   9   3  10       1349.65       1287.02        82.50 o                         
  -9   4  10        605.12        537.23        75.67 o                         
  -8   4  10       1502.18       1412.85        80.11 o                         
  -7   4  10        192.94        136.09        43.28 o                         
  -6   4  10       1256.65       1338.25        62.31 o                         
  -5   4  10       1099.25       1095.28        57.27 o                         
  -4   4  10       4552.14       4682.66        84.61 o                         
  -3   4  10        851.83        883.22        57.91 o                         
  -2   4  10        249.35        316.98        34.30 o                         
  -1   4  10       3822.60       3839.45        81.95 o                         
   0   4  10       3598.50       3547.93        78.43 o                         
   1   4  10       3858.06       3752.56        79.41 o                         
   2   4  10        222.37        259.87        30.41 o                         
   3   4  10        829.58        849.12        45.21 o                         
   4   4  10       4650.72       4847.92        88.97 o                         
   5   4  10       1082.47       1127.31        68.93 o                         
   6   4  10       1224.67       1328.88        78.56 o                         
   7   4  10        192.06        145.01        43.87 o                         
   8   4  10       1490.69       1571.67        85.37 o                         
   9   4  10        601.04        558.58        67.99 o                         
  -8   5  10       1021.36       1013.63       116.06 o                         
  -7   5  10        494.10        481.20        67.97 o                         
  -6   5  10       1382.56       1417.60        75.57 o                         
  -5   5  10       1290.09       1182.37        70.25 o                         
  -4   5  10       1271.16       1256.67       105.14 o                         
  -3   5  10       2729.97       2691.85        84.69 o                         
  -2   5  10        636.17        718.68        46.91 o                         
  -1   5  10       3417.68       3519.90        81.79 o                         
   0   5  10       2085.44       2132.89        67.19 o                         
   1   5  10       3508.89       3690.23        82.41 o                         
   2   5  10        649.25        697.04        42.65 o                         
   3   5  10       2818.84       2794.06        74.96 o                         
   4   5  10       1257.11       1236.02        59.20 o                         
   5   5  10       1247.53       1242.15        56.75 o                         
   6   5  10       1397.22       1458.13        61.78 o                         
   7   5  10        478.37        438.81        51.84 o                         
   8   5  10       1074.60       1067.50        76.52 o                         
  -8   6  10       1134.21       1141.35       108.47 o                         
  -7   6  10        336.14        316.09        64.37 o                         
  -6   6  10       1251.58       1162.56        72.74 o                         
  -5   6  10        917.23       1042.69        67.97 o                         
  -4   6  10       2781.35       2813.08        83.64 o                         
  -3   6  10        386.84        399.00        48.29 o                         
  -2   6  10        992.09       1103.73        56.34 o                         
  -1   6  10       3151.88       3306.65        81.45 o                         
   0   6  10        744.44        695.94        52.38 o                         
   1   6  10       3241.02       3243.23       101.01 o                         
   2   6  10       1027.00       1091.01        62.11 o                         
   3   6  10        347.47        272.01        41.18 o                         
   4   6  10       2759.56       2724.06        94.53 o                         
   5   6  10        874.53        861.13        52.78 o                         
   6   6  10       1227.97       1230.34        59.98 o                         
   7   6  10        324.57        287.41        53.00 o                         
   8   6  10       1114.14       1053.24        79.34 o                         
  -8   7  10        506.69        382.98       134.51 o                         
  -7   7  10        347.71        277.64        66.42 o                         
  -6   7  10        935.86        881.04        67.88 o                         
  -5   7  10        502.64        479.17        58.08 o                         
  -4   7  10        894.11        819.98        55.56 o                         
  -3   7  10       4763.07       4659.39       110.47 o                         
  -2   7  10       1668.60       1558.00        75.70 o                         
  -1   7  10       2785.60       2863.34        91.11 o                         
   0   7  10        104.09        106.40        41.48 o                         
   1   7  10       2872.22       3038.23        92.48 o                         
   2   7  10       1709.22       1780.82       153.68 o                         
   3   7  10       4744.10       4769.58       128.54 o                         
   4   7  10        838.15        810.95        63.88 o                         
   5   7  10        479.95        496.56        52.79 o                         
   6   7  10        898.38        948.75        63.85 o                         
   7   7  10        344.82        451.65        63.82 o                         
   8   7  10        531.95        337.00       144.01 o                         
  -7   8  10       1436.91       1430.95       125.83 o                         
  -6   8  10       1212.96       1182.69        77.17 o                         
  -5   8  10        438.44        466.60        60.10 o                         
  -4   8  10       1341.16       1354.05        86.60 o                         
  -3   8  10        776.00        697.02        62.46 o                         
  -2   8  10       1026.10       1059.76        80.06 o                         
  -1   8  10        456.65        448.78        53.19 o                         
   0   8  10        559.27        652.93        71.28 o                         
   1   8  10        461.85        489.50        65.11 o                         
   2   8  10       1000.02        945.65        81.20 o                         
   3   8  10        742.45        579.79        65.73 o                         
   4   8  10       1313.84       1285.16        83.62 o                         
   5   8  10        417.63        443.87        59.44 o                         
   6   8  10       1185.12       1016.59        74.66 o                         
   7   8  10       1388.99       1313.43        99.19 o                         
  -6   9  10        619.32        645.75        69.16 o                         
  -5   9  10        544.42        487.72        62.58 o                         
  -4   9  10        388.91        308.55        61.73 o                         
  -3   9  10       1391.02       1225.66        72.15 o                         
  -2   9  10       1844.47       1852.37        95.26 o                         
  -1   9  10       1354.26       1416.29        77.89 o                         
   0   9  10        204.30        216.30        51.69 o                         
   1   9  10       1334.72       1325.72        78.59 o                         
   2   9  10       1849.91       1902.45        98.73 o                         
   3   9  10       1392.84       1308.64        99.49 o                         
   4   9  10        392.71        347.59        72.90 o                         
   5   9  10        572.13        586.13        70.19 o                         
   6   9  10        599.95        666.49        91.23 o                         
  -5  10  10        656.16        636.30        69.12 o                         
  -4  10  10        929.23        776.49       102.66 o                         
  -3  10  10       1477.77       1503.43        97.65 o                         
  -2  10  10        534.18        492.57        58.18 o                         
  -1  10  10        334.49        305.04        55.44 o                         
   0  10  10       1838.59       1612.39       128.20 o                         
   1  10  10        322.88        418.92        58.82 o                         
   2  10  10        540.32        531.43        81.12 o                         
   3  10  10       1443.41       1357.14       263.00 o                         
   4  10  10        934.55        976.90        95.89 o                         
   5  10  10        640.97        449.42        69.48 o                         
  -4  11  10        125.21        130.13        62.33 o                         
  -3  11  10        329.42        354.53        69.24 o                         
  -2  11  10       1560.76       1520.60        85.85 o                         
  -1  11  10        503.64        443.28        81.52 o                         
   0  11  10        185.93         82.99        53.05 o                         
   1  11  10        505.81        429.20        68.89 o                         
   2  11  10       1613.84       1490.96       126.95 o                         
   3  11  10        300.72        278.61        76.35 o                         
   4  11  10        119.88        100.69        70.02 o                         
  -2  12  10        662.83        617.70        71.77 o                         
  -1  12  10        289.55        191.62        58.83 o                         
   0  12  10       1208.29       1159.23       125.50 o                         
   1  12  10        292.13        281.28       143.27 o                         
   2  12  10        627.02        650.62        91.71 o                         
   1   0  11       4922.66       4963.89       112.07 o                         
   2   0  11       4148.69       4322.28        85.15 o                         
   3   0  11        332.89        391.85        43.25 o                         
   4   0  11        196.29        180.39        36.03 o                         
   5   0  11       1089.42       1140.47        51.09 o                         
   6   0  11       1476.08       1558.44        58.76 o                         
   7   0  11        882.71        947.90        62.82 o                         
   8   0  11        404.38        388.47        61.55 o                         
   9   0  11        375.13        318.73        68.60 o                         
  -9   1  11        127.22         85.41        61.71 o                         
  -8   1  11        853.93        857.68        85.21 o                         
  -7   1  11       1618.36       1667.16        74.69 o                         
  -6   1  11       4647.19       4908.84        95.68 o                         
  -5   1  11        440.69        470.73        42.88 o                         
  -4   1  11        674.83        810.10        46.30 o                         
  -3   1  11       1079.40       1061.80        52.98 o                         
  -2   1  11       2879.76       3185.21        75.16 o                         
  -1   1  11         71.98        110.88        34.33 o                         
   0   1  11        306.97        284.69        47.31 o                         
   1   1  11         64.48         53.97        34.26 o                         
   2   1  11       2884.33       3067.64        74.43 o                         
   3   1  11       1123.47       1197.35        83.41 o                         
   4   1  11        652.86        698.11        46.00 o                         
   5   1  11        449.56        484.90        41.18 o                         
   6   1  11       4658.93       4722.48        88.29 o                         
   7   1  11       1668.88       1735.05        69.35 o                         
   8   1  11        856.12        865.00        84.20 o                         
   9   1  11        129.55        123.00        63.94 o                         
  -9   2  11         97.83        133.96        56.14 o                         
  -8   2  11        293.88        276.57        56.90 o                         
  -7   2  11        697.62        696.93        56.26 o                         
  -6   2  11        732.22        716.32        53.35 o                         
  -5   2  11       2085.54       2202.93        83.34 o                         
  -4   2  11        479.83        498.47        65.77 o                         
  -3   2  11       1641.12       1755.84        61.34 o                         
  -2   2  11       4355.71       4459.29        96.30 o                         
  -1   2  11       3790.30       3746.14        86.65 o                         
   0   2  11        881.93        951.38        51.72 o                         
   1   2  11       3799.55       3532.60        86.40 o                         
   2   2  11       4364.67       4357.75        93.23 o                         
   3   2  11       1644.21       1609.02        58.51 o                         
   4   2  11        480.46        523.48        43.32 o                         
   5   2  11       2068.06       2087.76        78.88 o                         
   6   2  11        795.99        778.69        48.09 o                         
   7   2  11        721.08        692.16        57.10 o                         
   8   2  11        274.91        198.25        63.55 o                         
   9   2  11        105.22         31.43        63.35 o                         
  -8   3  11        929.17       1029.90        75.99 o                         
  -7   3  11       1379.77       1353.00        79.45 o                         
  -6   3  11       1653.14       1678.61        70.36 o                         
  -5   3  11       2000.19       2049.75       119.37 o                         
  -4   3  11        221.59        238.57        41.85 o                         
  -3   3  11       1530.86       1521.14        55.11 o                         
  -2   3  11       1905.36       2027.84        94.17 o                         
  -1   3  11       1198.67       1118.74        58.78 o                         
   0   3  11        102.55         84.24        28.52 o                         
   1   3  11       1207.53       1054.52        51.23 o                         
   2   3  11       1882.53       1987.74        61.44 o                         
   3   3  11       1495.84       1425.01        55.75 o                         
   4   3  11        206.63        194.31        37.87 o                         
   5   3  11       2044.61       2126.06        66.11 o                         
   6   3  11       1691.94       1753.42        66.97 o                         
   7   3  11       1399.26       1529.54        72.88 o                         
   8   3  11        912.94        978.36        76.18 o                         
  -8   4  11        279.46        230.59        59.20 o                         
  -7   4  11       1494.26       1373.89        75.97 o                         
  -6   4  11        947.42       1005.59        71.01 o                         
  -5   4  11        970.37        958.50        51.17 o                         
  -4   4  11        557.08        524.32        41.61 o                         
  -3   4  11       2528.47       2586.50        64.89 o                         
  -2   4  11       1129.44       1183.51        50.25 o                         
  -1   4  11       1985.56       1846.72        86.51 o                         
   0   4  11        632.13        677.91        47.50 o                         
   1   4  11       1934.93       1925.82        86.88 o                         
   2   4  11       1206.60       1180.12        50.32 o                         
   3   4  11       2438.28       2637.81        70.79 o                         
   4   4  11        569.75        637.13        46.41 o                         
   5   4  11        953.35        902.43        52.65 o                         
   6   4  11        960.89        952.84        54.95 o                         
   7   4  11       1472.00       1366.54        73.45 o                         
   8   4  11        278.60        259.22        58.72 o                         
  -8   5  11       1136.77        986.80       103.44 o                         
  -7   5  11        801.36        704.02        76.21 o                         
  -6   5  11       1215.78       1203.97        89.56 o                         
  -5   5  11       2530.78       2585.41        96.56 o                         
  -4   5  11        137.66        128.09        40.55 o                         
  -3   5  11        411.13        503.44        57.99 o                         
  -2   5  11       3479.47       3672.50        96.11 o                         
  -1   5  11        614.01        671.85        48.53 o                         
   0   5  11        524.02        545.03        48.71 o                         
   1   5  11        640.04        639.59        48.12 o                         
   2   5  11       3538.56       3712.37        89.28 o                         
   3   5  11        396.62        446.38        42.89 o                         
   4   5  11        130.88        119.95        40.48 o                         
   5   5  11       2557.83       2692.54        78.29 o                         
   6   5  11       1223.98       1187.44        60.18 o                         
   7   5  11        820.16        796.90        62.02 o                         
   8   5  11       1143.58        983.41        79.16 o                         
  -7   6  11       2667.17       2586.74       212.48 o                         
  -6   6  11       1378.51       1314.43        78.31 o                         
  -5   6  11        335.54        277.07        55.38 o                         
  -4   6  11        792.52        790.95        56.78 o                         
  -3   6  11       1862.47       1921.40        83.43 o                         
  -2   6  11       1170.23       1205.73        60.55 o                         
  -1   6  11        607.02        656.96        51.20 o                         
   0   6  11       1114.67       1074.74        58.08 o                         
   1   6  11        646.74        637.89        53.78 o                         
   2   6  11       1238.65       1145.23        83.09 o                         
   3   6  11       1851.86       1936.87        82.84 o                         
   4   6  11        738.19        791.02        55.85 o                         
   5   6  11        330.92        397.29        49.56 o                         
   6   6  11       1362.15       1195.16        62.37 o                         
   7   6  11       2646.39       2729.99       100.19 o                         
  -7   7  11        278.86        191.76        66.12 o                         
  -6   7  11        420.82        319.63        59.02 o                         
  -5   7  11        954.78        936.17        70.44 o                         
  -4   7  11        458.74        446.32        51.95 o                         
  -3   7  11        830.03        848.52        63.68 o                         
  -2   7  11       2465.17       2647.04        94.09 o                         
  -1   7  11       1653.56       1715.45        81.06 o                         
   0   7  11        517.24        453.59        54.70 o                         
   1   7  11       1772.96       1722.08        79.94 o                         
   2   7  11       2570.87       2675.10        92.53 o                         
   3   7  11        861.97        921.60        76.65 o                         
   4   7  11        430.92        439.04        58.04 o                         
   5   7  11        992.64       1017.05        73.21 o                         
   6   7  11        447.91        404.62        50.30 o                         
   7   7  11        278.49        236.35        61.67 o                         
  -6   8  11       1060.42        984.25        77.58 o                         
  -5   8  11        763.11        695.12        86.99 o                         
  -4   8  11        970.72        916.64        79.73 o                         
  -3   8  11       1230.82       1246.16        74.24 o                         
  -2   8  11        764.51        780.26        88.62 o                         
  -1   8  11        508.06        533.63        57.97 o                         
   0   8  11        770.24        707.61        61.68 o                         
   1   8  11        519.55        559.66        65.22 o                         
   2   8  11        762.91        681.36        63.17 o                         
   3   8  11       1286.77       1291.01        86.80 o                         
   4   8  11       1003.56        903.23        95.37 o                         
   5   8  11        755.88        769.57        75.33 o                         
   6   8  11       1083.90       1129.40        98.25 o                         
  -5   9  11        189.39        207.14        58.68 o                         
  -4   9  11        479.93        406.73        69.31 o                         
  -3   9  11        892.73        772.43        67.04 o                         
  -2   9  11       1080.11       1174.02        75.59 o                         
  -1   9  11       2288.49       2372.22       111.44 o                         
   0   9  11       1142.56       1110.23        86.60 o                         
   1   9  11       2339.75       2290.03       109.20 o                         
   2   9  11       1052.63       1032.00        74.85 o                         
   3   9  11        957.05       1017.98        83.17 o                         
   4   9  11        469.90        357.22        93.30 o                         
   5   9  11        190.38        205.61        56.41 o                         
  -4  10  11       1212.46       1246.62       155.93 o                         
  -3  10  11        759.27        669.49        67.21 o                         
  -2  10  11        434.29        356.45        58.89 o                         
  -1  10  11        613.50        596.62        64.19 o                         
   0  10  11        777.76        855.63        72.70 o                         
   1  10  11        608.20        600.21        66.10 o                         
   2  10  11        446.61        396.65        68.23 o                         
   3  10  11        771.11        728.00        78.94 o                         
   4  10  11       1160.87       1165.15        91.37 o                         
  -3  11  11        928.69        849.89       116.52 o                         
  -2  11  11        249.76        313.49        60.22 o                         
  -1  11  11       1155.64       1202.82        84.41 o                         
   0  11  11       1953.13       1820.34       118.06 o                         
   1  11  11       1151.11       1092.78       104.66 o                         
   2  11  11        275.26        292.34        64.85 o                         
   3  11  11        931.38        860.24        96.26 o                         
   0   0  12       8162.10       8335.70       312.87 o                         
   1   0  12       2955.52       3091.43        87.23 o                         
   2   0  12         18.80         30.26        33.01 o                         
   3   0  12       2380.86       2494.40        75.57 o                         
   4   0  12       3010.36       3166.23        78.91 o                         
   5   0  12        762.36        833.64        49.08 o                         
   6   0  12          0.13         55.19        37.09 o                         
   7   0  12          0.29        -40.00        43.04 o                         
   8   0  12        867.33        814.16        73.43 o                         
  -8   1  12       1463.45       1510.33       104.19 o                         
  -7   1  12        353.38        356.24        52.28 o                         
  -6   1  12        627.41        651.03        51.30 o                         
  -5   1  12       3518.75       3605.33        83.77 o                         
  -4   1  12       1183.09       1321.84        57.73 o                         
  -3   1  12        271.38        211.07        39.86 o                         
  -2   1  12        386.47        429.02        42.23 o                         
  -1   1  12        772.85        897.40        66.97 o                         
   0   1  12        517.37        489.43        58.55 o                         
   1   1  12        818.83        854.09        56.11 o                         
   2   1  12        400.90        474.78        52.90 o                         
   3   1  12        246.23        224.75        40.48 o                         
   4   1  12       1167.84       1215.53        57.76 o                         
   5   1  12       3496.23       3597.02        92.62 o                         
   6   1  12        665.25        718.27        49.52 o                         
   7   1  12        352.15        332.01        48.03 o                         
   8   1  12       1430.05       1700.12       104.45 o                         
  -8   2  12        738.35        782.34        71.94 o                         
  -7   2  12         26.42         -3.91        44.79 o                         
  -6   2  12        443.33        444.34        50.69 o                         
  -5   2  12        544.35        547.27        50.65 o                         
  -4   2  12       4266.70       4467.03       112.96 o                         
  -3   2  12       1479.13       1701.37        63.14 o                         
  -2   2  12        599.86        623.38        47.49 o                         
  -1   2  12       1887.03       2213.02        91.64 o                         
   0   2  12       3450.32       3535.34       135.15 o                         
   1   2  12       1836.77       1911.60        73.01 o                         
   2   2  12        569.50        696.09        49.92 o                         
   3   2  12       1497.35       1450.62        59.70 o                         
   4   2  12       4148.02       4241.47        90.39 o                         
   5   2  12        551.70        624.88        46.75 o                         
   6   2  12        439.77        413.67        44.31 o                         
   7   2  12         24.23         61.37        42.99 o                         
   8   2  12        746.25        819.59        73.44 o                         
  -8   3  12        956.71        968.00        76.50 o                         
  -7   3  12        442.30        470.07        58.19 o                         
  -6   3  12        224.25        270.18        47.97 o                         
  -5   3  12       2222.04       2161.82        79.23 o                         
  -4   3  12       2477.85       2618.32        72.45 o                         
  -3   3  12        920.60       1036.75        50.75 o                         
  -2   3  12          9.70         -6.76        39.31 o                         
  -1   3  12       1579.30       1651.85        65.00 o                         
   0   3  12       1434.86       1488.70        71.90 o                         
   1   3  12       1642.63       1714.36        66.61 o                         
   2   3  12          7.56        -34.12        34.12 o                         
   3   3  12        934.78        942.80        52.02 o                         
   4   3  12       2421.67       2456.19        75.76 o                         
   5   3  12       2227.54       2287.46        70.92 o                         
   6   3  12        223.82        209.99        41.50 o                         
   7   3  12        477.51        486.76        56.96 o                         
   8   3  12        949.31        886.98        92.59 o                         
  -7   4  12         78.01         -8.99        59.54 o                         
  -6   4  12        228.62        150.09        68.19 o                         
  -5   4  12       1373.15       1258.77        67.01 o                         
  -4   4  12       3842.53       3979.39       111.79 o                         
  -3   4  12        600.73        618.71        46.64 o                         
  -2   4  12       1345.39       1197.86        74.41 o                         
  -1   4  12       1042.50        958.39        55.84 o                         
   0   4  12       1867.14       1776.06       115.00 o                         
   1   4  12       1063.35        944.99        64.81 o                         
   2   4  12       1354.32       1418.06        74.55 o                         
   3   4  12        627.48        707.60        47.69 o                         
   4   4  12       3767.64       4016.45        89.35 o                         
   5   4  12       1355.12       1387.41        59.85 o                         
   6   4  12        250.62        187.13        43.28 o                         
   7   4  12         87.31         43.62        48.74 o                         
  -7   5  12        424.24        377.02        71.73 o                         
  -6   5  12        481.09        483.94        62.15 o                         
  -5   5  12        723.32        660.22        64.48 o                         
  -4   5  12        869.14        923.10        60.42 o                         
  -3   5  12       1010.33       1050.10        69.94 o                         
  -2   5  12        759.05        763.23        53.59 o                         
  -1   5  12       1309.90       1295.18        65.38 o                         
   0   5  12       3351.02       3438.00        92.94 o                         
   1   5  12       1285.76       1353.78        74.53 o                         
   2   5  12        783.53        878.01        64.41 o                         
   3   5  12       1003.79       1048.04        62.97 o                         
   4   5  12        810.75        806.51        56.94 o                         
   5   5  12        728.29        784.91        54.94 o                         
   6   5  12        493.98        521.37        51.40 o                         
   7   5  12        430.75        414.33        65.17 o                         
  -7   6  12        429.66        466.50        74.14 o                         
  -6   6  12        336.83        343.93        61.71 o                         
  -5   6  12       1625.37       1455.35        82.88 o                         
  -4   6  12       1156.06       1107.74        64.93 o                         
  -3   6  12        655.11        655.31        62.95 o                         
  -2   6  12       1038.55       1040.32        60.05 o                         
  -1   6  12        775.64        800.89        57.10 o                         
   0   6  12       1955.97       1936.96        79.92 o                         
   1   6  12        831.90        714.06        61.68 o                         
   2   6  12       1082.76       1082.91       107.92 o                         
   3   6  12        621.65        649.78        70.09 o                         
   4   6  12       1107.88       1103.42        72.95 o                         
   5   6  12       1620.84       1710.66        86.70 o                         
   6   6  12        353.50        359.60        48.51 o                         
   7   6  12        427.68        348.19        64.27 o                         
  -6   7  12        282.48        196.31        57.84 o                         
  -5   7  12        747.92        859.92       106.46 o                         
  -4   7  12        416.60        439.99        57.81 o                         
  -3   7  12       1255.26       1286.77        77.16 o                         
  -2   7  12        808.30        726.62        65.84 o                         
  -1   7  12       1109.60       1036.34        71.55 o                         
   0   7  12       3073.53       3071.16       151.74 o                         
   1   7  12       1129.69       1162.94        73.36 o                         
   2   7  12        810.95        760.31        74.82 o                         
   3   7  12       1239.63       1189.18        85.35 o                         
   4   7  12        404.34        517.08        78.06 o                         
   5   7  12        735.72        696.72        69.05 o                         
   6   7  12        288.31        343.08        56.83 o                         
  -5   8  12        965.49        908.49        81.50 o                         
  -4   8  12        841.06        689.73        71.08 o                         
  -3   8  12        661.57        649.84        63.89 o                         
  -2   8  12        506.46        492.00        61.16 o                         
  -1   8  12        479.87        501.66        61.50 o                         
   0   8  12       1768.73       1669.95        84.79 o                         
   1   8  12        466.01        438.95        61.42 o                         
   2   8  12        541.11        370.29        64.16 o                         
   3   8  12        646.50        636.28        73.91 o                         
   4   8  12        834.59        892.36        81.93 o                         
   5   8  12        945.72        920.74        84.44 o                         
  -4   9  12        280.06        234.33        59.95 o                         
  -3   9  12        490.05        505.93        65.29 o                         
  -2   9  12       1138.31       1153.37        95.08 o                         
  -1   9  12       1396.96       1332.27       103.19 o                         
   0   9  12        885.65        777.33        70.62 o                         
   1   9  12       1328.54       1453.06       138.29 o                         
   2   9  12       1172.79       1183.62        81.48 o                         
   3   9  12        500.49        641.78        78.61 o                         
   4   9  12        270.83        245.87        64.05 o                         
  -3  10  12        863.42        812.10        81.19 o                         
  -2  10  12         71.49        114.59        63.14 o                         
  -1  10  12        505.56        570.56        67.96 o                         
   0  10  12        465.70        421.80        68.28 o                         
   1  10  12        511.80        477.61        67.36 o                         
   2  10  12         71.90        104.45        62.79 o                         
   3  10  12        875.26        866.84        79.32 o                         
   1   0  13       2056.46       2136.40        82.23 o                         
   2   0  13       2461.04       2967.81        92.38 o                         
   3   0  13       3227.69       3459.16        88.19 o                         
   4   0  13        113.75        102.54        38.74 o                         
   5   0  13       1093.41       1234.42        58.94 o                         
   6   0  13        404.44        432.48        45.97 o                         
   7   0  13       1519.97       1475.11        78.34 o                         
  -7   1  13       2093.14       2011.35        87.68 o                         
  -6   1  13        930.66        872.53        57.64 o                         
  -5   1  13        504.36        568.32        49.03 o                         
  -4   1  13        309.06        364.10        43.53 o                         
  -3   1  13       2261.38       2390.21        78.85 o                         
  -2   1  13       2172.55       2370.34       128.27 o                         
  -1   1  13        381.32        367.07        59.33 o                         
   0   1  13          4.86         14.42        38.66 o                         
   1   1  13        376.64        292.77        47.37 o                         
   2   1  13       2255.87       2346.44        96.26 o                         
   3   1  13       2213.64       2334.53        74.13 o                         
   4   1  13        314.56        300.86        43.81 o                         
   5   1  13        505.14        449.76        47.92 o                         
   6   1  13        917.16        982.56        56.83 o                         
   7   1  13       2027.95       2140.13        82.64 o                         
  -7   2  13       1022.18       1087.28        71.12 o                         
  -6   2  13        611.83        703.85        72.51 o                         
  -5   2  13        249.87        229.76        46.92 o                         
  -4   2  13        144.70        165.53        39.36 o                         
  -3   2  13       2306.51       2319.97        77.00 o                         
  -2   2  13       2181.37       2210.37        87.54 o                         
  -1   2  13        700.10        621.17        66.36 o                         
   0   2  13          3.27        -29.99        47.72 o                         
   1   2  13        752.23        716.47        57.09 o                         
   2   2  13       2204.59       2275.05        83.86 o                         
   3   2  13       2209.87       2282.50       102.58 o                         
   4   2  13        159.14        101.19        40.66 o                         
   5   2  13        259.46        271.16        42.99 o                         
   6   2  13        617.65        641.05        50.59 o                         
   7   2  13       1002.86        982.48        76.92 o                         
  -7   3  13        883.88        888.97        90.49 o                         
  -6   3  13       1314.96       1338.92        79.91 o                         
  -5   3  13        435.27        509.47        82.21 o                         
  -4   3  13        714.90        740.61        64.11 o                         
  -3   3  13       2370.06       2419.97        73.34 o                         
  -2   3  13       2822.33       2894.84        92.79 o                         
  -1   3  13        500.19        441.39        63.30 o                         
   0   3  13        112.78         72.75        44.96 o                         
   1   3  13        499.57        476.28        56.09 o                         
   2   3  13       2890.27       3137.90       123.84 o                         
   3   3  13       2461.20       2514.06        84.18 o                         
   4   3  13        720.74        719.20        53.08 o                         
   5   3  13        419.65        370.63        44.47 o                         
   6   3  13       1286.10       1397.69        65.15 o                         
   7   3  13        837.93        936.93        72.59 o                         
  -7   4  13        655.28        482.49        83.77 o                         
  -6   4  13       1102.98       1181.97        79.06 o                         
  -5   4  13        228.47        228.63        61.26 o                         
  -4   4  13        583.03        558.51        53.55 o                         
  -3   4  13       2643.32       2798.30        78.90 o                         
  -2   4  13       1073.42       1077.58        61.57 o                         
  -1   4  13       1574.87       1600.72       125.66 o                         
   0   4  13        302.25        287.08        65.94 o                         
   1   4  13       1613.12       1527.23        90.87 o                         
   2   4  13       1129.77       1076.49        71.11 o                         
   3   4  13       2601.62       2505.95       100.59 o                         
   4   4  13        590.13        586.95        50.88 o                         
   5   4  13        212.48        282.07        43.79 o                         
   6   4  13       1053.05        926.51        60.68 o                         
   7   4  13        668.99        662.28        73.00 o                         
  -6   5  13       1056.09        968.29        75.16 o                         
  -5   5  13        475.13        507.76        62.51 o                         
  -4   5  13        658.01        771.81        86.35 o                         
  -3   5  13        789.40        895.80        57.39 o                         
  -2   5  13       2360.22       2298.22        82.91 o                         
  -1   5  13       1695.10       1569.65        74.14 o                         
   0   5  13         28.18          1.22        46.19 o                         
   1   5  13       1683.74       1576.43        81.31 o                         
   2   5  13       2315.14       2244.97       127.21 o                         
   3   5  13        801.90        890.86        71.45 o                         
   4   5  13        636.64        552.27        61.27 o                         
   5   5  13        457.28        448.87        57.12 o                         
   6   5  13       1055.83       1037.71        64.90 o                         
  -6   6  13       1329.31       1302.21        84.24 o                         
  -5   6  13        177.22        185.68        57.50 o                         
  -4   6  13       1631.42       1635.33       134.28 o                         
  -3   6  13       1853.46       1785.36        87.61 o                         
  -2   6  13        258.46        295.58        49.21 o                         
  -1   6  13       1314.52       1215.29        67.48 o                         
   0   6  13        230.79        268.15        69.45 o                         
   1   6  13       1322.37       1223.60        77.03 o                         
   2   6  13        275.33        223.10        68.26 o                         
   3   6  13       1862.25       1768.28       105.85 o                         
   4   6  13       1630.21       1542.49        85.68 o                         
   5   6  13        173.86        196.19        56.60 o                         
   6   6  13       1329.10       1190.56        75.20 o                         
  -5   7  13        682.51        651.31        71.32 o                         
  -4   7  13        604.04        537.75        67.39 o                         
  -3   7  13        341.78        328.96        60.00 o                         
  -2   7  13       1271.64       1410.24        83.08 o                         
  -1   7  13       2075.30       2004.49        92.56 o                         
   0   7  13        786.12        730.09        70.08 o                         
   1   7  13       2026.02       1748.42       120.06 o                         
   2   7  13       1262.09       1142.94       102.43 o                         
   3   7  13        332.91        288.04        65.19 o                         
   4   7  13        576.04        474.28        72.83 o                         
   5   7  13        711.19        852.62        94.25 o                         
  -4   8  13       1697.87       1596.88        94.03 o                         
  -3   8  13        422.16        467.56        64.40 o                         
  -2   8  13        278.67        376.21        60.50 o                         
  -1   8  13       1101.23       1192.73        82.02 o                         
   0   8  13        432.35        475.04        68.99 o                         
   1   8  13       1096.43       1103.23        86.45 o                         
   2   8  13        270.56        325.81        85.29 o                         
   3   8  13        420.24        414.23        78.16 o                         
   4   8  13       1671.34       1589.74       100.87 o                         
  -3   9  13        395.22        338.43        63.56 o                         
  -2   9  13        656.01        488.46        67.74 o                         
  -1   9  13        690.81        730.93        72.39 o                         
   0   9  13       3195.69       3058.33       145.38 o                         
   1   9  13        689.49        711.01        79.26 o                         
   2   9  13        661.25        609.90       103.91 o                         
   3   9  13        383.57        333.55        69.87 o                         
   0  10  13        296.00        377.13       137.43 o                         
   0   0  14         23.10        -13.02        68.59 o                         
   1   0  14       1261.66       1413.86        96.00 o                         
   2   0  14        178.22        204.16        49.22 o                         
   3   0  14        833.10        856.12        67.03 o                         
   4   0  14       2088.53       2116.79        81.43 o                         
   5   0  14        256.59        277.65        43.26 o                         
   6   0  14        145.14        150.83        48.90 o                         
   7   0  14         37.13        211.26       153.51 o                         
  -6   1  14        157.73        131.32        45.67 o                         
  -5   1  14        656.23        657.78        54.10 o                         
  -4   1  14       1584.68       1589.67        67.01 o                         
  -3   1  14       2173.85       2213.19        91.41 o                         
  -2   1  14        804.58        820.51        63.28 o                         
  -1   1  14        682.39        798.85        70.30 o                         
   0   1  14       1828.27       1753.97        91.39 o                         
   1   1  14        702.44        950.52        63.80 o                         
   2   1  14        789.89        716.45        61.28 o                         
   3   1  14       2190.06       1989.80        92.97 o                         
   4   1  14       1592.99       1821.22        72.65 o                         
   5   1  14        656.70        704.58        52.88 o                         
   6   1  14        155.32        123.50        43.26 o                         
  -6   2  14        348.10        418.28        64.29 o                         
  -5   2  14        580.48        646.50        58.49 o                         
  -4   2  14       1906.80       2120.80        73.77 o                         
  -3   2  14        670.61        692.06        55.12 o                         
  -2   2  14        311.95        257.15        51.98 o                         
  -1   2  14       1519.23       1591.79       104.56 o                         
   0   2  14        212.09        275.74        60.14 o                         
   1   2  14       1567.08       1634.61       106.12 o                         
   2   2  14        349.76        393.63        49.74 o                         
   3   2  14        678.78        720.61        58.80 o                         
   4   2  14       1886.13       2058.01        83.71 o                         
   5   2  14        606.41        720.70        66.28 o                         
   6   2  14        358.04        329.85        47.66 o                         
  -6   3  14        144.82        127.42        55.11 o                         
  -5   3  14       1192.35       1123.83        68.33 o                         
  -4   3  14       1733.20       1676.55        86.39 o                         
  -3   3  14       1701.17       1771.00        77.33 o                         
  -2   3  14        717.49        698.66        58.17 o                         
  -1   3  14        800.20        876.94        78.39 o                         
   0   3  14       1251.58       1319.41        77.19 o                         
   1   3  14        813.54        848.54       106.78 o                         
   2   3  14        705.41        557.90        61.96 o                         
   3   3  14       1699.47       1672.81        87.66 o                         
   4   3  14       1800.54       1810.90        79.79 o                         
   5   3  14       1203.95       1033.93        59.85 o                         
   6   3  14        133.00        122.43        44.41 o                         
  -6   4  14         66.62         24.54        53.74 o                         
  -5   4  14        877.54        938.70        74.58 o                         
  -4   4  14        862.27        907.39        66.86 o                         
  -3   4  14        748.04        731.02        54.04 o                         
  -2   4  14        506.38        536.01        60.81 o                         
  -1   4  14        614.46        578.98        68.89 o                         
   0   4  14       1422.16       1446.41        80.69 o                         
   1   4  14        571.96        707.92        66.63 o                         
   2   4  14        527.90        438.63        61.33 o                         
   3   4  14        737.46        745.91        70.00 o                         
   4   4  14        852.51        748.12        71.35 o                         
   5   4  14        875.86        867.12        57.75 o                         
   6   4  14         65.59         -3.37        44.87 o                         
  -5   5  14        765.68        715.03        71.90 o                         
  -4   5  14       1778.69       1702.44        78.87 o                         
  -3   5  14        902.36        970.64        65.95 o                         
  -2   5  14        791.83        736.86        66.07 o                         
  -1   5  14        738.76        588.43        62.79 o                         
   0   5  14       2550.01       2382.00        99.35 o                         
   1   5  14        731.79        703.67        69.20 o                         
   2   5  14        755.43        741.92        70.59 o                         
   3   5  14        893.24        914.04        75.17 o                         
   4   5  14       1857.03       1667.90        99.96 o                         
   5   5  14        805.89        910.49        68.12 o                         
  -5   6  14       1671.75       1554.75        90.66 o                         
  -4   6  14        379.93        342.70        56.77 o                         
  -3   6  14        580.33        461.74        57.78 o                         
  -2   6  14        861.88        859.22        63.66 o                         
  -1   6  14        365.20        312.87        59.25 o                         
   0   6  14       1305.65       1253.28        81.83 o                         
   1   6  14        331.69        368.09        61.75 o                         
   2   6  14        810.81        775.41        79.48 o                         
   3   6  14        557.11        549.90       102.76 o                         
   4   6  14        377.08        405.19        73.53 o                         
   5   6  14       1689.02       1754.14        94.30 o                         
  -4   7  14        568.19        413.47        64.50 o                         
  -3   7  14        630.85        653.09        68.49 o                         
  -2   7  14        747.54        744.34        71.83 o                         
  -1   7  14        438.45        504.22        72.65 o                         
   0   7  14       2054.31       1990.24       167.89 o                         
   1   7  14        408.48        390.71        70.33 o                         
   2   7  14        728.69        621.29        84.62 o                         
   3   7  14        641.15        545.42        77.04 o                         
   4   7  14        608.96        613.25        78.01 o                         
  -3   8  14        585.57        570.49       146.65 o                         
  -2   8  14        242.57        254.51        60.06 o                         
  -1   8  14        429.79        445.99        66.99 o                         
   0   8  14       1557.93       1395.36       100.65 o                         
   1   8  14        450.68        437.14        71.67 o                         
   2   8  14        231.49        273.42        69.98 o                         
   3   8  14        560.57        569.55        91.07 o                         
   1   0  15          0.57         10.91        46.05 o                         
   2   0  15       2866.48       3027.01       101.26 o                         
   3   0  15       2201.99       2200.97        92.99 o                         
   4   0  15         61.22         50.04        43.38 o                         
   5   0  15          1.64        -39.67        39.67 o                         
  -5   1  15        264.01        286.59        45.23 o                         
  -4   1  15         35.62         13.95        44.93 o                         
  -3   1  15       1594.82       1545.04        82.85 o                         
  -2   1  15       3526.73       3760.75       127.14 o                         
  -1   1  15        350.42        341.24        55.10 o                         
   0   1  15         89.85         10.15        56.93 o                         
   1   1  15        358.12        435.28        82.56 o                         
   2   1  15       3538.68       3594.00       146.49 o                         
   3   1  15       1617.34       1658.02       110.07 o                         
   4   1  15         24.99         69.30        47.02 o                         
   5   1  15        278.05        225.83        49.33 o                         
  -5   2  15        114.07         75.55        55.11 o                         
  -4   2  15        165.96         25.89        50.73 o                         
  -3   2  15       1569.07       1619.68       113.38 o                         
  -2   2  15       2037.94       2004.27        96.93 o                         
  -1   2  15        370.90        341.16        66.18 o                         
   0   2  15         57.31        103.75        57.28 o                         
   1   2  15        375.57        435.86        80.45 o                         
   2   2  15       2036.95       2034.60       126.26 o                         
   3   2  15       1599.72       1643.83        78.76 o                         
   4   2  15        177.68        151.09        49.77 o                         
   5   2  15         95.78        142.32        47.08 o                         
  -5   3  15        408.48        396.12        57.75 o                         
  -4   3  15        368.92        398.90        67.38 o                         
  -3   3  15       1348.03       1427.84        75.13 o                         
  -2   3  15       1911.65       1901.72        83.21 o                         
  -1   3  15       1053.21       1102.91        82.96 o                         
   0   3  15        153.59        157.46        53.73 o                         
   1   3  15       1083.77       1038.09        75.53 o                         
   2   3  15       1948.49       1852.77        91.30 o                         
   3   3  15       1361.34       1392.18        84.20 o                         
   4   3  15        360.83        327.15        63.22 o                         
   5   3  15        413.39        406.85        54.02 o                         
  -5   4  15        346.47        363.60       106.55 o                         
  -4   4  15        143.53         97.57        49.72 o                         
  -3   4  15        785.17        716.02        61.77 o                         
  -2   4  15       1447.70       1355.71        80.52 o                         
  -1   4  15        548.58        544.56        64.50 o                         
   0   4  15         12.53        -31.73        48.36 o                         
   1   4  15        583.35        471.01        65.59 o                         
   2   4  15       1396.76       1379.97        85.71 o                         
   3   4  15        801.54        764.49        74.12 o                         
   4   4  15        173.05        134.48        59.47 o                         
   5   4  15        305.53        248.53        56.64 o                         
  -4   5  15        735.73        741.64        66.06 o                         
  -3   5  15        999.24        996.13        80.94 o                         
  -2   5  15       1400.10       1383.24       134.18 o                         
  -1   5  15        692.35        710.62        69.62 o                         
   0   5  15        440.54        360.09        61.22 o                         
   1   5  15        680.81        743.21        71.42 o                         
   2   5  15       1429.93       1501.62        89.88 o                         
   3   5  15       1052.68        934.11       105.62 o                         
   4   5  15        757.54        850.78        88.10 o                         
  -3   6  15        735.17        710.84        72.63 o                         
  -2   6  15        788.73        682.07        69.41 o                         
  -1   6  15       1187.76       1165.81        80.78 o                         
   0   6  15        228.90        212.04        60.79 o                         
   1   6  15       1181.22       1044.25        80.36 o                         
   2   6  15        725.98        635.60        90.95 o                         
   3   6  15        711.88        552.06        79.94 o                         
  -2   7  15        308.84        262.14        69.42 o                         
  -1   7  15        368.22        257.74        78.91 o                         
   0   7  15        659.80        512.41        78.64 o                         
   1   7  15        351.43        258.86        70.17 o                         
   2   7  15        298.11        210.64        70.11 o                         
   0   0  16        177.00        142.48       160.82 o                         
   1   0  16       1009.59        926.91        95.34 o                         
   2   0  16         18.15        -17.11        48.93 o                         
   3   0  16        473.76        498.79        63.55 o                         
   4   0  16        874.78        809.01        69.48 o                         
  -4   1  16        850.20        802.19        64.86 o                         
  -3   1  16       1083.84       1107.17        77.62 o                         
  -2   1  16         38.08         35.72        51.00 o                         
  -1   1  16        536.91        657.08        65.45 o                         
   0   1  16       1778.65       1761.25       103.70 o                         
   1   1  16        517.43        478.65        71.89 o                         
   2   1  16         46.80         32.24        66.46 o                         
   3   1  16       1083.97       1030.04        68.37 o                         
   4   1  16        878.37        928.03        64.55 o                         
  -4   2  16        919.16        875.08        72.24 o                         
  -3   2  16        344.23        388.74        62.69 o                         
  -2   2  16         58.31         43.24        52.49 o                         
  -1   2  16       1310.34       1226.48        78.12 o                         
   0   2  16        717.14        716.19        69.07 o                         
   1   2  16       1256.42       1150.80        79.54 o                         
   2   2  16         72.08        123.56        55.70 o                         
   3   2  16        335.90        408.95        64.51 o                         
   4   2  16        940.83        907.98        79.91 o                         
  -3   3  16        668.34        669.54        63.61 o                         
  -2   3  16        296.44        273.58        54.50 o                         
  -1   3  16        597.93        585.71        74.73 o                         
   0   3  16       1758.61       1513.03        86.36 o                         
   1   3  16        572.89        550.61        66.34 o                         
   2   3  16        292.62        135.46        58.86 o                         
   3   3  16        678.76        680.40        72.35 o                         
  -3   4  16       1053.91       1019.32        71.07 o                         
  -2   4  16        280.65        278.42        55.35 o                         
  -1   4  16       1136.09       1023.39        87.13 o                         
   0   4  16        865.39        756.73        72.53 o                         
   1   4  16       1094.45        980.54        76.76 o                         
   2   4  16        271.34        219.66        61.51 o                         
   3   4  16       1033.69       1146.73        84.72 o                         
  -2   5  16        373.80        387.93        64.86 o                         
  -1   5  16        806.25        821.13       106.63 o                         
   0   5  16        290.87        258.34        61.31 o                         
   1   5  16        812.09        734.66        75.18 o                         
   2   5  16        351.47        271.72        64.36 o                         
   1   0  17        320.73        206.20        69.73 o                         
   2   0  17        793.57        659.64        79.48 o                         
  -2   1  17        759.70        571.01        77.25 o                         
  -1   1  17       1531.45       1516.56        87.45 o                         
   0   1  17        230.55        243.81        70.41 o                         
   1   1  17       1525.87       1449.13        99.41 o                         
   2   1  17        734.64        682.93        72.81 o                         
  -1   2  17        223.90        173.53        51.78 o                         
   0   2  17        154.32        251.08        82.78 o                         
   1   2  17        217.45        183.01        59.88 o                         
                                                                                
